# Supplementary material for: Transcriptional profile of oil palm pathogen, Ganoderma boninense, reveals activation of lignin degradation machinery and possible evasion of host immune response
Source: BMC Genomics. 2021 May 5;22:326. doi: 10.1186/s12864-021-07644-9 (PMC8097845; doi:10.1186/s12864-021-07644-9)
Supplement: Supplementary file 1 — Additional file 1: Table S1. The expression, annotation and coordinates of G. boninense transcripts. Normalized expression values, log2 fold-change and p-adj values for 15,536 transcript loci are listed in this table. Protein domain names and descriptions obtained from two databases, CDD and Pfam, and results from three pipelines, ENTAP, secreted protein and eCAMI (CAZymes) are presented for the 1560 differentially expressed genes. Value ‘YES’ in ENTAP column means that the annotation was manually curated (last column). The values with an asterisk in the CAZyme column were results obtained from other annotation sources. CDD and Pfam domain names, and results from CAZyme and secretion signal detection pipeline are included for the remaining transcript loci. [file 12864_2021_7644_MOESM1_ESM.xlsx]

## Sheet: Table S1
					Culture	Culture	Culture	Elaeis	Elaeis	Elaeis
#	Transcript	baseMean	log2FoldChange	padj	X91	X92	X93	X94	X95	X96	ENTAP	ENTAP-description	CDD	Pfam	Secreted	CAZyme	Domain name	Domain description	Manually curated
1	MSTRG_3433	58380.5	13.4103	3.49553e-209	9.5973	11.9976	10.7811	141030	145486	63734.8	YES	No hit in nr			Secreted				Checked using BLASTP;
2	MSTRG_13762	49376.7	13.2317	2.60044e-150	4.79865	17.6435	9.34365	102240	130309	63679.9	YES	No hit in nr			Secreted				Checked using BLASTP;
3	MSTRG_7225	3306.14	12.335	1.74151e-52	0.399887	2.82297	1.07811	8800.63	8829.77	2202.14	YES	No hit in nr							Checked using BLASTP;
4	MSTRG_7222	7185.92	12.1747	7.78672e-144	1.99944	5.64593	2.5156	17432.3	10926.2	14746.9	YES	No hit in nr							Checked using BLASTP;
5	MSTRG_8594	127302	12.0349	1.36584e-71	53.9848	88.2177	40.2496	329153	379901	54575.5	YES	PIL26758.1; CFEM protein	pfam05730	pfam05730	Secreted		CFEM	CFEM domain. This fungal specific cysteine rich domain is found in some proteins with proposed roles in fungal pathogenesis. The structure of the CFEM domain containing protein 'Surface antigen protein 2' from Candida albicans has been solved.	Checked using BLASTX;
6	MSTRG_7331	4926.19	11.7099	2.96383e-156	1.99944	2.11722	4.31245	11018.8	9891.77	8638.12	YES	No hit in nr							Checked using BLASTP;
7	MSTRG_7328	1709.27	11.4839	1.52287e-47	0.399887	1.41148	1.79685	3116.05	5729.28	1406.71	YES	No hit in nr							Checked using BLASTP;
8	MSTRG_292	5255.16	9.73378	5.04366e-107	9.99718	21.1722	7.18742	13041.6	8686.33	9764.66	P17576	CARP_IRPLA Polyporopepsin	cl11403;pfam00026	pfam00026;pfam14920			Asp	MTBP_C
9	MSTRG_14990	9200.71	9.37915	1.16784e-152	32.3909	25.4067	24.7966	13252.9	16724.4	25144.4			cl17173	cl17173			AdoMet_MTases	N/A. This family appears to be a methyltransferase domain.
10	MSTRG_1321	355.508	8.98767	5.57122e-43	1.19966	2.82297	0.718742	985.868	595.824	546.617			cl11403	pfam00026			Asp	Eukaryotic aspartyl protease. Aspartyl (acid) proteases include pepsins, cathepsins, and renins. Two-domain structure, probably arising from ancestral duplication. This family does not include the retroviral nor retrotransposon proteases (pfam00077), which are much smaller and appear to be homologous to a single domain of the eukaryotic asp proteases.
11	MSTRG_3773	1304.9	8.64448	1.4283e-130	8.79752	4.94019	5.39056	2866.06	2424.67	2519.53	VWO97204.1		cd17323	pfam07690			MFS_1	Major Facilitator Superfamily.
12	MSTRG_14815	208.443	8.38597	4.45211e-36	0.799775	2.82297	0.718742	524.622	333.772	387.922			cd05471	pfam00026			Asp	Eukaryotic aspartyl protease. Aspartyl (acid) proteases include pepsins, cathepsins, and renins. Two-domain structure, probably arising from ancestral duplication. This family does not include the retroviral nor retrotransposon proteases (pfam00077), which are much smaller and appear to be homologous to a single domain of the eukaryotic asp proteases.
13	MSTRG_13418	2226.47	8.3667	5.29609e-92	16.3954	16.2321	8.26553	5850.07	3290.82	4177.02	XP_007365271.1	cytochrome P450	pfam00067	pfam00067			p450	Cytochrome P450. Cytochrome P450s are haem-thiolate proteins involved in the oxidative degradation of various compounds. They are particularly well known for their role in the degradation of environmental toxins and mutagens. They can be divided into 4 classes, according to the method by which electrons from NAD(P)H are delivered to the catalytic site. Sequence conservation is relatively low with…
14	MSTRG_4088	624.829	8.2292	1.36522e-64	4.39876	5.64593	2.87497	1704.14	1150.27	881.64	TBU60341.1	cytochrome P450	pfam00067	pfam00067			p450	Cytochrome P450. Cytochrome P450s are haem-thiolate proteins involved in the oxidative degradation of various compounds. They are particularly well known for their role in the degradation of environmental toxins and mutagens. They can be divided into 4 classes, according to the method by which electrons from NAD(P)H are delivered to the catalytic site. Sequence conservation is relatively low with…
15	MSTRG_7221	2038.58	7.82992	1.9852e-51	18.3948	25.4067	10.4218	5411.71	4802.45	1963.12	YES	No hit in nr			Secreted				Checked using BLASTP;
16	MSTRG_5425	1832.95	7.76069	2.61254e-35	23.9932	21.878	5.03119	5802.53	2675.69	2468.59	YES	PIL32670.1; hypothetical protein GSI_05374			Secreted (Checked manually)				TBU28807 - /region_name="Hce2" /note="Pathogen effector; putative necrosis-inducing factor; pfam14856"
17	MSTRG_3671	903.203	7.7424	3.86873e-108	9.99718	8.4689	6.82805	1876.67	1475.77	2041.49	PIL35622.1	hypothetical protein GSI_02350	TIGR03404	pfam00190			bicupin_oxalic	Cupin. This family represents the conserved barrel domain of the 'cupin' superfamily ('cupa' is the Latin term for a small barrel). This family contains 11S and 7S plant seed storage proteins, and germins. Plant seed storage proteins provide the major nitrogen source for the developing plant.	REF - Microbiology(2009),155,2726–2738 [Dichomitus squalens Oxalate decarboxylase (ODC) protein catalyses the conversion of oxalic acid to formic acid and CO2. In wood-decaying fungi the enzyme has been linked to the regulation of intra-and extracellular quantities of oxalic acid, which is one of the key components in biological decomposition of wood. ODC contains two conserved Mn-binding cupin m…
18	MSTRG_11677	558.563	7.70561	4.71543e-38	6.79809	7.05741	2.5156	1804.49	623.408	907.11	VWO99995.1		cd17327				MFS_FEN2_like
19	MSTRG_15366	333.303	7.67697	4.78038e-49	2.39932	2.82297	4.31245	637.293	896.494	456.494	VWO98481.1		cd00048	pfam00035			dsrm	Double-stranded RNA binding motif. Sequences gathered for seed by HMM_iterative_training Putative motif shared by proteins that bind to dsRNA. At least some DSRM proteins seem to bind to specific RNA targets. Exemplified by Staufen, which is involved in localization of at least five different mRNAs in the early Drosophila embryo. Also by interferon-induced protein kinase in humans, which is part …
20	MSTRG_10370	343.645	7.58261	3.98507e-69	2.79921	3.52871	4.31245	779.892	662.026	609.311			TIGR03404				bicupin_oxalic
21	MSTRG_7334	2665.65	7.57824	2.82049e-106	29.1918	30.3469	24.0779	7209.16	4010.77	4690.33	YES	No hit in nr			Secreted				Checked using BLASTX;
22	MSTRG_8850	789.726	7.4894	4.89781e-59	11.9966	9.88038	4.67182	2124.9	1246.82	1340.09	XP_007363669.1	Aldo/keto reductase	COG0656	cl00470			AKR_SF	Aldo-keto reductase (AKR) superfamily. This family includes a group of uncharacterized AKR superfamily proteins. Aldo-keto reductases (AKRs) are a superfamily of soluble NAD(P)(H) oxidoreductases whose chief purpose is to reduce aldehydes and ketones to primary and secondary alcohols. AKRs are present in all phyla and are of importance in both health and industrial applications.
23	MSTRG_4154	487.185	6.71364	2.98994e-59	6.3982	14.8206	7.54679	1139.03	810.982	944.335	PIL34394.1	hypothetical protein GSI_03169
24	MSTRG_10612	1518.59	6.66707	2.29139e-70	25.9927	40.933	22.9997	3996.28	2427.43	2597.9	XP_007367021.1	MFS general substrate transporter	cd17327	pfam07690			MFS_1	Major Facilitator Superfamily.
25	MSTRG_3437	299.006	6.64939	8.70839e-19	2.79921	9.17464	6.10931	1147.83	416.525	211.594
26	MSTRG_532	1226.6	6.63425	4.1344e-29	17.9949	47.9904	8.6249	2137.22	2532.25	2615.53	XP_008032393.1	general amidase	pfam01425	pfam01425			Amidase	Amidase.
27	MSTRG_4672	508.689	6.63113	3.57033e-53	7.99775	16.9378	6.82805	1197.12	835.808	987.437	XP_007364428.1	uncharacterized protein DICSQDRAFT_160817
28	MSTRG_6903	96.5557	6.55097	2.24708e-15	0.399887	4.94019	1.43748	102.108	251.018	219.43
29	MSTRG_7325	124.246	6.46504	2.93203e-16	3.1991	3.52871	1.79685	422.515	239.984	74.4496
30	MSTRG_15379	136.118	6.4485	3.65146e-33	1.59955	2.82297	4.67182	320.407	234.468	252.737			cd13903	pfam07731		AA1_1:502|AA1:59|1.10.3.2:57|CE4:1	Cu-oxidase_2	Multicopper oxidase. This entry contains many divergent copper oxidase-like domains that are not recognized by the pfam00394 model.
31	MSTRG_15414	371.597	6.43305	5.02076e-75	7.59786	10.5861	7.90616	843.269	650.992	709.231			cl21494	pfam00135			COesterase	Carboxylesterase family.
32	MSTRG_2200	286.865	6.42982	1.70807e-15	1.59955	4.94019	12.9374	209.497	849.6	642.618
33	MSTRG_13477	297.799	6.32147	2.11475e-47	5.19854	12.7033	5.39056	621.449	526.862	615.189
34	MSTRG_376	404.662	6.30538	6.08441e-38	7.59786	14.8206	8.6249	1154.87	750.296	491.759	XP_007368985.1	acid protease	cd05471	pfam00026	Secreted		Asp	Eukaryotic aspartyl protease. Aspartyl (acid) proteases include pepsins, cathepsins, and renins. Two-domain structure, probably arising from ancestral duplication. This family does not include the retroviral nor retrotransposon proteases (pfam00077), which are much smaller and appear to be homologous to a single domain of the eukaryotic asp proteases.
35	MSTRG_12278	245.514	6.2997	1.91777e-23	5.19854	5.64593	7.54679	823.904	195.849	434.943
36	MSTRG_370	189.284	6.21142	6.93092e-21	2.79921	9.88038	3.23434	202.455	562.722	354.615
37	MSTRG_334	38.9749	6.17054	1.11078e-12	0.799775	1.41148	1.07811	45.7724	110.338	74.4496	OCH92042.1	hypothetical protein OBBRIDRAFT_791675	smart00225				BTB
38	MSTRG_6721	1075.41	6.14996	1.42769e-62	31.1912	40.933	18.6873	2299.18	1781.95	2280.51	PIL25174.1	hypothetical protein GSI_13063	cl04955	cl04955			LanC_like	Cyclases involved in the biosynthesis of lantibiotics, and similar proteins. One member of this family, from Bidobacterium longicum, UniProtKB:E8MGH8, has been characterized as an unusual beta-L-arabinofuranosidase enzyme, EC:3.2.1.185. It rleases l-arabinose from the l-arabinofuranose (Araf)-beta1,2-Araf disaccharide and also transglycosylates 1-alkanols with retention of the anomeric configurat…	Checked using BLASTP; it is a LanC protein
39	MSTRG_6598	257.177	6.02944	1.02509e-19	11.1968	9.88038	2.5156	679.544	593.065	246.859	YES	PIL32670.1; hypothetical protein GSI_05374			Secreted (Checked manually)				TBU28807 - /region_name="Hce2" /note="Pathogen effector; putative necrosis-inducing factor; pfam14856"
40	MSTRG_10033	30.2566	5.99975	1.65649e-08	0.799775	1.41148	0.718742	80.982	79.9948	17.6328
41	MSTRG_1194	304.782	5.99065	3.4142e-50	8.79752	8.4689	10.7811	420.754	664.785	715.108	VWO94449.1		cd13856	pfam07732	Secreted	AA1_1:502|AA1:59|1.10.3.2:57|CE4:1	Cu-oxidase_3	Multicopper oxidase. This entry contains many divergent copper oxidase-like domains that are not recognized by the pfam00394 model.
42	MSTRG_13715	723.955	5.94176	2.97943e-116	23.5934	24.7009	21.5623	1318.6	1530.94	1424.34	XP_007363141.1	glycoside hydrolase	COG2730		Secreted	GH3*	BglC
43	MSTRG_4066	393.694	5.77876	9.00858e-26	17.595	9.88038	14.3748	338.012	830.291	1152.01	P50125	CYSD_EMENI Homocysteine synthase	COG2873	cl18945			AAT_I	N/A. These proteins catalyze the reversible transfer of an amino group from the amino acid substrate to an acceptor alpha-keto acid. They require pyridoxal 5'-phosphate (PLP) as a cofactor to catalyze this reaction. Trans-amination reactions are of central importance in amino acid metabolism and in links to carbohydrate and fat metabolism. This class of aminotransferases acts as dimers in a head-…
44	MSTRG_7091	854.767	5.76945	1.18565e-13	61.1828	26.8182	4.31245	1461.2	1864.71	1710.38	XP_007365188.1	acid proteinase	pfam01828;PHA03307	pfam01828	Secreted		Peptidase_A4	Peptidase A4 family.
45	MSTRG_12952	50.6321	5.74007	5.12448e-17	1.99944	2.82297	1.07811	105.629	115.855	76.4088	VWP01487.1		cl23716	pfam00753			Lactamase_B	Metallo-beta-lactamase superfamily.
46	MSTRG_9349	55.6248	5.71954	5.63961e-16	0.799775	2.11722	3.23434	107.389	137.922	82.2864
47	MSTRG_1193	438.871	5.70584	2.41442e-58	14.3959	17.6435	17.6092	654.898	841.325	1087.36	PSR82561.1	hypothetical protein PHLCEN_2v5994	cd13903;cl19115	pfam00394;pfam07731		AA1_1:502|AA1:59|1.10.3.2:57|CE4:1	Cu-oxidase	Cu-oxidase_2
48	MSTRG_2113	217.618	5.70257	9.02368e-18	7.99775	7.05741	9.34365	239.425	830.291	211.594	O94753	VPL2_PLEER Versatile peroxidase VPL2	cl00196	pfam00141;pfam11895		AA2:209|1.11.1.16:8|1.11.1.13:4|1.11.1.-:1	peroxidase	Peroxidase_ext
49	MSTRG_5067	63.8697	5.62464	5.37595e-14	1.99944	5.64593	0.718742	102.108	143.439	129.307
50	MSTRG_6710	213.319	5.60187	1.44826e-51	9.99718	7.76315	7.90616	383.784	380.665	489.8	XP_007362894.1	uncharacterized protein DICSQDRAFT_133772	pfam04193	pfam04193			PQ-loop	PQ loop repeat. Members of this family are all membrane bound proteins possessing a pair of repeats each spanning two transmembrane helices connected by a loop. The PQ motif found on loop 2 is critical for the localization of cystinosin to lysosomes. However, the PQ motif appears not to be a general lysosome-targeting motif. It is thought likely to possess a more general function. Most probably t…
51	MSTRG_145	14.9249	5.56616	2.46903e-05	0.799775	0.705741	0.359371	14.0838	57.9273	15.6736
52	MSTRG_6396	313.396	5.56189	2.10685e-23	11.1968	4.94019	21.9216	434.838	692.369	715.108	XP_007362658.1	TauD-domain-containing protein	cl00184	pfam02668			TauD	Taurine catabolism dioxygenase TauD, TfdA family. This family consists of taurine catabolism dioxygenases of the TauD, TfdA family. TauD from E. coli is a alpha-ketoglutarate-dependent taurine dioxygenase. This enzyme catalyzes the oxygenolytic release of sulfite from taurine. TfdA from Burkholderia sp. is a 2,4-dichlorophenoxyacetic acid/alpha-ketoglutarate dioxygenase. TfdA from Alcaligenes eut…
53	MSTRG_5022	1195.74	5.55875	5.07361e-17	31.991	99.5095	18.6873	3285.05	1437.15	2302.06	OJT11220.1	Tripeptidyl-peptidase sed2	cd04056;pfam09286	pfam09286			Pro-kuma_activ	Pro-kumamolisin, activation domain. Members of this family are found in various subtilase propeptides, and adopt a ferredoxin-like fold, with an alpha+beta sandwich. Cleavage of the domain results in activation of the peptide.
54	MSTRG_12733	155.107	5.53737	7.24066e-29	6.3982	9.17464	4.67182	352.096	195.849	362.452	XP_020126420.1	gpi anchored protein	cl00179	cl00179		PL* (polysacchride lyase)	AlgLyase	N/A. This is the N-terminal domain of heparinase II/III proteins. It is a toroid-like domain.
55	MSTRG_8104	46.9625	5.50675	2.0726e-10	2.39932	2.82297	1.07811	169.006	49.652	56.8168			pfam09362	pfam09362			DUF1996	Domain of unknown function (DUF1996). This family of proteins are functionally uncharacterized.
56	MSTRG_8716	347.5	5.50171	7.81803e-63	14.7958	10.5861	18.6873	686.586	650.992	703.353	XP_007362285.1	NAD-dependent succinate aldehyde dehydrogenase	cl11961	pfam00171			Aldedh	Aldehyde dehydrogenase family. This family of dehydrogenases act on aldehyde substrates. Members use NADP as a cofactor. The family includes the following members: The prototypical members are the aldehyde dehydrogenases EC:1.2.1.3. Succinate-semialdehyde dehydrogenase EC:1.2.1.16. Lactaldehyde dehydrogenase EC:1.2.1.22. Benzaldehyde dehydrogenase EC:1.2.1.28. Methylmalonate-semialdehyde dehydrog…
57	MSTRG_5135	203.743	5.47747	5.05902e-35	9.99718	11.2919	6.10931	522.862	311.704	360.493	KIP05610.1	hypothetical protein PHLGIDRAFT_73996	cd17360	pfam00083			Sugar_tr	Sugar (and other) transporter.
58	MSTRG_6285	40.4826	5.45688	1.24998e-15	1.19966	2.11722	2.15623	77.461	85.5117	74.4496
59	MSTRG_11701	55.3185	5.44621	5.64029e-17	3.59899	1.41148	2.15623	79.2215	110.338	135.185
60	MSTRG_9869	150.977	5.44296	1.62391e-29	7.59786	8.4689	4.67182	323.928	361.356	199.838			cd01719	pfam01423			LSM	LSM domain. The LSM domain contains Sm proteins as well as other related LSM (Like Sm) proteins. The U1, U2, U4/U6, and U5 small nuclear ribonucleoprotein particles (snRNPs) involved in pre-mRNA splicing contain seven Sm proteins (B/B', D1, D2, D3, E, F and G) in common, which assemble around the Sm site present in four of the major spliceosomal small nuclear RNAs. The U6 snRNP binds to the LSM (…
61	MSTRG_11415	417.893	5.42584	6.53531e-12	10.3971	16.2321	30.1872	153.162	1045.45	1251.93	RPD73801.1	HET-domain-containing protein	pfam06985	pfam06985			HET	Heterokaryon incompatibility protein (HET). This family represents a conserved region approximately 150 residues long within various heterokaryon incompatibility proteins that seem to be restricted to ascomycete fungi. Genetic differences in specific het genes prevent a viable heterokaryotic fungal cell from being formed by the fusion of filaments from two different wild-type strains. Many family…
62	MSTRG_3056	266.992	5.38576	2.75336e-63	12.7964	13.4091	11.4999	529.904	466.177	568.168	XP_007363872.1	uncharacterized protein DICSQDRAFT_56288
63	MSTRG_7090	161.174	5.35578	4.91207e-23	3.1991	7.05741	12.578	301.042	306.187	336.983
64	MSTRG_14239	68.9057	5.35346	1.21341e-14	1.99944	6.35167	2.15623	119.712	193.091	90.1232
65	MSTRG_9140	205.565	5.28003	4.48675e-11	12.3965	17.6435	1.43748	260.551	584.79	356.575				pfam07350			DUF1479	Protein of unknown function (DUF1479). This family consists of several hypothetical Enterobacterial proteins, of around 420 residues in length. Members of this family are often known as YbiU. The function of this family is unknown.
66	MSTRG_2300	351.07	5.27884	7.50752e-31	15.9955	21.1722	16.1717	1058.05	513.07	481.963
67	MSTRG_3549	113.13	5.26277	9.57221e-18	6.79809	8.4689	2.5156	318.646	187.574	154.777
68	MSTRG_10169	28.398	5.19405	6.84151e-08	2.39932	1.41148	0.718742	22.8862	60.6857	82.2864
69	MSTRG_9186	322.525	5.18311	1.26836e-41	21.9938	12.7033	16.5311	501.736	584.79	797.395	XP_003013672.1	hypothetical protein ARB_00119	cd06183	pfam00175;pfam00970			NAD_binding_1	FAD_binding_6
70	MSTRG_9762	999.586	5.12167	1.94403e-24	33.5905	34.5813	98.4677	2212.92	1823.33	1794.63	XP_007361288.1	exo-beta-1,3-glucanase	pfam12708	pfam12708		GH55:40|3.2.1.58:5	Pectate_lyase_3	Pectate lyase superfamily protein. This family of proteins possesses a beta helical structure like Pectate lyase. This family is most closely related to glycosyl hydrolase family 28.
71	MSTRG_3714	72.7339	5.11416	2.5664e-11	4.39876	7.76315	0.718742	119.712	162.748	141.062	XP_007361863.1	uncharacterized protein DICSQDRAFT_124480	cd08760	pfam03188			Cytochrom_B561	Eukaryotic cytochrome b561. Cytochrome b561 is a secretory vesicle-specific electron transport protein. It is an integral membrane protein, that binds two heme groups non-covalently. This is a eukaryotic family. Members of the 'prokaryotic cytochrome b561' family can be found in pfam01292.
72	MSTRG_3429	66.4134	5.10418	9.98079e-19	4.79865	2.11722	3.95308	161.964	129.647	96.0008
73	MSTRG_12951	77.2802	5.07821	7.24777e-26	3.59899	4.23445	5.39056	154.922	154.473	141.062	PIL34061.1	hypothetical protein GSI_03771	cl23716	pfam00753			Lactamase_B	Metallo-beta-lactamase superfamily.
74	MSTRG_3953	162.101	5.00086	3.89333e-18	14.7958	6.35167	7.90616	163.724	358.597	421.228	XP_007403142.1	glycoside hydrolase family 38 protein	cd10812;pfam09261	pfam01074;pfam09261		GH38:120|3.2.1.24:5	Glyco_hydro_38	Alpha-mann_mid
75	MSTRG_14809	3324.45	4.99784	2.16141e-24	165.953	340.873	99.9051	5975.06	5839.62	7525.29
76	MSTRG_3628	827.864	4.995	1.66172e-40	45.5872	33.8756	70.4367	1290.43	1718.51	1808.34
77	MSTRG_474	125.404	4.98966	1.73135e-23	5.99831	9.88038	7.54679	294	148.956	286.043	PIL31932.1	hypothetical protein GSI_06636
78	MSTRG_6216	19.7935	4.98894	5.77308e-07	1.59955	1.41148	0.718742	61.6167	22.0675	31.3472
79	MSTRG_14475	25577.1	4.98438	4.84796e-11	1375.61	3015.63	309.059	69267.8	51064.3	28430	YES	PIL28947.1; hypothetical			Secreted				Checked using BLASTX;
80	MSTRG_3466	149.953	4.9389	8.45986e-15	7.59786	16.2321	5.39056	468.287	171.023	231.186
81	MSTRG_5578	157.91	4.93616	1.79977e-27	12.7964	10.5861	6.82805	320.407	220.675	376.167	Q12718	LAC2_TRAVE Laccase-2	cl19115;TIGR03388	pfam00394;pfam07731;pfam07732		AA1_1:502|AA1:59|1.10.3.2:57|CE4:1	Cu-oxidase	Cu-oxidase_2
82	MSTRG_7227	129.507	4.92993	1.28439e-12	9.99718	9.88038	5.03119	410.191	253.777	88.164	YES	No hit in nr			Secreted				Checked using BLASTX;
83	MSTRG_14227	121.16	4.80594	2.61474e-12	10.797	12.7033	2.15623	255.269	159.99	286.043	THH27536.1	hypothetical protein EUX98_g6654	cl22861			GH16:6|3.2.1.6:1	LamG
84	MSTRG_12014	23.1581	4.80326	3.19428e-06	1.19966	2.82297	1.07811	36.97	16.5507	80.3272	XP_007363819.1	uncharacterized protein DICSQDRAFT_55420, partial	pfam00067	pfam00067			p450	Cytochrome P450. Cytochrome P450s are haem-thiolate proteins involved in the oxidative degradation of various compounds. They are particularly well known for their role in the degradation of environmental toxins and mutagens. They can be divided into 4 classes, according to the method by which electrons from NAD(P)H are delivered to the catalytic site. Sequence conservation is relatively low with…
85	MSTRG_8647	492.956	4.8017	1.27543e-21	25.5928	33.8756	42.7651	441.88	1230.27	1183.36	PIL35495.1	transcription factor
86	MSTRG_1400	204.107	4.79781	1.1759e-20	15.1957	19.7608	8.26553	577.437	306.187	297.799	XP_007370915.1	DSPc-domain-containing protein	cd14498	pfam00782			DSPc	Dual specificity phosphatase, catalytic domain. Ser/Thr and Tyr protein phosphatases. The enzyme's tertiary fold is highly similar to that of tyrosine-specific phosphatases, except for a "recognition" region.
87	MSTRG_4374	43.6101	4.7703	4.94044e-14	2.79921	4.23445	2.5156	100.347	91.0286	60.7352	THV04214.1	hypothetical protein K435DRAFT_207329
88	MSTRG_12673	20.6571	4.73881	1.61283e-08	1.59955	1.41148	1.43748	44.0119	44.1351	31.3472
89	MSTRG_10743	58.9749	4.7273	1.98399e-16	4.79865	2.11722	5.39056	95.0658	140.681	105.797	PBK94666.1	hypothetical protein ARMGADRAFT_61866
90	MSTRG_9699	2175.04	4.71123	1.51632e-23	128.364	100.215	250.482	5777.89	2984.63	3808.69	XP_007361288.1	exo-beta-1,3-glucanase	pfam12708	pfam12708		GH55:40|3.2.1.58:5	Pectate_lyase_3	Pectate lyase superfamily protein. This family of proteins possesses a beta helical structure like Pectate lyase. This family is most closely related to glycosyl hydrolase family 28.
91	MSTRG_8122	435.867	4.67428	2.72182e-13	22.7936	51.5191	24.7966	336.251	1464.73	715.108	PIL30123.1	hypothetical protein GSI_07700
92	MSTRG_6957	483.755	4.65364	5.75295e-25	39.9887	53.6363	18.3279	984.107	987.522	818.946	PIL24969.1	cytochrome P450	pfam00067	pfam00067			p450	Cytochrome P450. Cytochrome P450s are haem-thiolate proteins involved in the oxidative degradation of various compounds. They are particularly well known for their role in the degradation of environmental toxins and mutagens. They can be divided into 4 classes, according to the method by which electrons from NAD(P)H are delivered to the catalytic site. Sequence conservation is relatively low with…
93	MSTRG_9139	398.77	4.64738	2.00076e-25	39.5889	34.5813	17.9685	522.862	874.426	903.192	XP_012181506.1	predicted protein	pfam07350	pfam07350			DUF1479	Protein of unknown function (DUF1479). This family consists of several hypothetical Enterobacterial proteins, of around 420 residues in length. Members of this family are often known as YbiU. The function of this family is unknown.
94	MSTRG_12309	130.564	4.60772	9.01267e-16	4.79865	13.4091	12.9374	156.683	270.327	325.227	THH00622.1	hypothetical protein EW026_g1954	pfam00450	pfam00450			Peptidase_S10	Serine carboxypeptidase.
95	MSTRG_7142	91.4692	4.60378	1.20068e-10	3.99887	14.1148	4.31245	181.329	251.018	94.0416	YES	Only one hit in nr			Secreted				Checked using BLASTX;
96	MSTRG_1160	38.1601	4.56623	1.04826e-06	2.39932	2.82297	3.95308	15.8443	102.062	101.878
97	MSTRG_7473	38.3649	4.55695	1.67037e-10	4.39876	2.82297	2.15623	105.629	66.2026	48.98	PIL26634.1	hypothetical protein GSI_11300
98	MSTRG_8986	687.187	4.54557	2.60228e-36	62.7823	72.6914	34.859	1330.92	1401.29	1220.58	OSC99484.1	D-isomer specific 2-hydroxyacid dehydrogenase	cl21454	pfam00389;pfam02826			2-Hacid_dh	2-Hacid_dh_C
99	MSTRG_10562	175.263	4.53597	2.02342e-27	15.5956	19.7608	8.98427	378.503	317.221	311.513	TFY55649.1	hypothetical protein EVG20_g9246, partial	cl21494;pfam00135	pfam00135			COesterase	Carboxylesterase family.
100	MSTRG_2199	286.434	4.52381	3.40817e-08	20.3943	12.7033	38.0933	100.347	639.959	907.11
101	MSTRG_4550	189.531	4.51964	1.73135e-23	18.3948	20.4665	9.34365	463.006	314.462	311.513	OJT11108.1	O-methylsterigmatocystin oxidoreductase	cl12078	pfam00067			p450	Cytochrome P450. Cytochrome P450s are haem-thiolate proteins involved in the oxidative degradation of various compounds. They are particularly well known for their role in the degradation of environmental toxins and mutagens. They can be divided into 4 classes, according to the method by which electrons from NAD(P)H are delivered to the catalytic site. Sequence conservation is relatively low with…
102	MSTRG_751	283.802	4.50027	5.87506e-42	27.1923	25.4067	19.7654	644.335	529.621	456.494
103	MSTRG_9761	17.0063	4.469	2.6179e-06	1.19966	1.41148	1.79685	49.2934	24.826	23.5104
104	MSTRG_7185	49.2406	4.46645	4.92032e-10	4.39876	7.05741	1.79685	68.6586	135.164	78.368	OJT15861.1	hypothetical protein TRAPUB_1513
105	MSTRG_12044	46.3452	4.46201	5.70942e-08	7.19797	2.11722	2.5156	124.994	102.062	39.184
106	MSTRG_11242	44.538	4.44403	2.86461e-11	3.1991	7.05741	2.15623	75.7005	77.2364	101.878			cl21454;PRK02106	pfam05834			Lycopene_cycl	Lycopene cyclase protein. This family consists of lycopene beta and epsilon cyclase proteins. Carotenoids with cyclic end groups are essential components of the photosynthetic membranes in all plants, algae, and cyanobacteria. These lipid-soluble compounds protect against photo-oxidation, harvest light for photosynthesis, and dissipate excess light energy absorbed by the antenna pigments. The cyc…
107	MSTRG_14537	643.499	4.44304	1.56343e-15	28.7919	103.744	38.4527	1577.39	1009.59	1103.03			pfam06985	pfam06985			HET	Heterokaryon incompatibility protein (HET). This family represents a conserved region approximately 150 residues long within various heterokaryon incompatibility proteins that seem to be restricted to ascomycete fungi. Genetic differences in specific het genes prevent a viable heterokaryotic fungal cell from being formed by the fusion of filaments from two different wild-type strains. Many family…
108	MSTRG_4016	408.4	4.43951	9.13439e-07	21.194	83.2775	4.31245	913.688	844.083	583.842	VWO97897.1				Secreted
109	MSTRG_14474	76.9505	4.41736	3.20944e-10	12.3965	5.64593	2.5156	165.485	173.782	101.878	PIL28955.1	hypothetical protein GSI_09002
110	MSTRG_12719	184.262	4.40452	3.24364e-11	15.5956	28.9354	6.10931	204.215	353.081	497.637	PIL30333.1	transporter	cl00200	pfam00230			MIP	Major intrinsic protein. MIP (Major Intrinsic Protein) family proteins exhibit essentially two distinct types of channel properties: (1) specific water transport by the aquaporins, and (2) small neutral solutes transport, such as glycerol by the glycerol facilitators.
111	MSTRG_9493	16.8587	4.39399	2.90781e-05	0.799775	3.52871	0.718742	42.2515	30.3429	23.5104
112	MSTRG_703	124.321	4.39056	1.84231e-13	6.3982	10.5861	16.8904	364.419	151.714	195.92	XP_008036245.1	alcohol oxidase	PRK02106	cl21454	Secreted	AA3_2:19	NADB_Rossmann	Rossmann-fold NAD(P)(+)-binding proteins. This entry is the rossmann domain found in the Xanthine dehydrogenase accessory protein.
113	MSTRG_9954	64.6026	4.36863	1.62382e-07	6.79809	10.5861	1.07811	174.287	91.0286	103.838
114	MSTRG_6386	32.5398	4.36809	6.68297e-08	1.59955	4.94019	2.87497	98.5868	44.1351	43.1024	PSS36750.1	hypothetical protein PHLCEN_2v1381	PRK02106	pfam05199			GMC_oxred_C	GMC oxidoreductase. This domain found associated with pfam00732.
115	MSTRG_5801	68.8678	4.35454	6.79122e-22	6.3982	6.35167	6.46868	133.796	140.681	119.511
116	MSTRG_4288	171.146	4.31426	8.49902e-16	27.1923	12.7033	8.98427	322.167	397.216	258.615	PIL31333.1	transporter	cl00456	pfam01566			Nramp	Natural resistance-associated macrophage protein. The natural resistance-associated macrophage protein (NRAMP) family consists of Nramp1, Nramp2, and yeast proteins Smf1 and Smf2. The NRAMP family is a novel family of functional related proteins defined by a conserved hydrophobic core of ten transmembrane domains. This family of membrane proteins are divalent cation transporters. Nramp1 is an int…
117	MSTRG_13672	141.556	4.29765	1.12448e-10	22.7936	13.4091	5.03119	382.024	165.507	260.574
118	MSTRG_4337	15.2635	4.29009	4.65092e-05	0.799775	1.41148	2.15623	24.6467	46.8935	15.6736
119	MSTRG_7263	176.054	4.28743	2.31452e-19	19.1946	22.5837	10.4218	429.557	231.709	342.86	OJT11108.1	O-methylsterigmatocystin oxidoreductase	cl12078	pfam00067			p450	Cytochrome P450. Cytochrome P450s are haem-thiolate proteins involved in the oxidative degradation of various compounds. They are particularly well known for their role in the degradation of environmental toxins and mutagens. They can be divided into 4 classes, according to the method by which electrons from NAD(P)H are delivered to the catalytic site. Sequence conservation is relatively low with…
120	MSTRG_11437	65.5721	4.28595	1.59236e-06	3.59899	13.4091	2.87497	220.06	49.652	103.838
121	MSTRG_15044	128.823	4.26292	2.0021e-17	15.9955	11.2919	10.7811	140.838	278.603	315.431	PIL37319.1	hypothetical protein GSI_01012	pfam13840	pfam13840			ACT_7	ACT domain. The ACT domain is a structural motif of 70-90 amino acids that functions in the control of metabolism, solute transport and signal transduction. They are thus found in a variety of different proteins in a variety of different arrangements. In mammalian phenylalanine hydroxylase the domain forms no contacts but promotes an allosteric effect despite the apparent lack of ligand binding.
122	MSTRG_9283	85.7963	4.25126	4.05462e-18	7.19797	11.9976	7.18742	195.413	118.613	174.369	TBU33185.1	transmembrane adaptor Erv26-domain-containing protein	pfam04148	pfam04148			Erv26	Transmembrane adaptor Erv26. Erv26 is an integral membrane protein that is packed into COPII vesicles and cycles between the ER and Golgi compartments. It directs pro-alkaline phosphatase into endoplasmic reticulum-derived COPII transport vesicles.
123	MSTRG_15101	610.889	4.25113	1.52773e-15	64.7818	88.2177	30.5465	894.323	1762.64	824.824
124	MSTRG_12933	231.788	4.2327	1.46486e-29	25.9927	29.6411	15.453	417.233	416.525	485.882	PIL34081.1	transporter	cl14607	cl14607			OPT	OPT oligopeptide transporter protein. This protein represents a small family of integral membrane proteins from Gram-negative bacteria, a Gram-positive bacteria, and an archaeal species. Members of this family contain 15 to 18 GES predicted transmembrane regions, and this family has extensive homology to a family of yeast tetrapeptide transporters, including isp4 (Schizosaccharomyces pombe) and O…
125	MSTRG_333	56.0075	4.22503	5.30731e-07	1.19966	7.76315	8.26553	61.6167	96.5455	160.654	PIL28630.1	hypothetical protein GSI_08672
126	MSTRG_1862	68.2192	4.21296	2.61767e-06	1.59955	14.1148	5.74994	54.5748	176.54	156.736	PSS37522.1	hypothetical protein PHLCEN_2v636	pfam00328	pfam00328			His_Phos_2	Histidine phosphatase superfamily (branch 2). The histidine phosphatase superfamily is so named because catalysis centers on a conserved His residue that is transiently phosphorylated during the catalytic cycle. Other conserved residues contribute to a 'phosphate pocket' and interact with the phospho group of substrate before, during and after its transfer to the His residue. Structure and sequen…
127	MSTRG_7558	1537.97	4.1993	6.94408e-05	23.5934	26.1124	426.214	3654.75	2932.22	2164.92
128	MSTRG_3164	207.823	4.19631	9.93903e-08	7.99775	7.76315	48.1557	480.61	388.94	313.472	VWO95372.1		PLN03080	cl29895		GH3:29|3.2.1.37:14|3.2.1.8:1	Glyco_hydro_3	Glycosyl hydrolase family 3 N terminal domain. beta-hexosaminidase; Provisional
129	MSTRG_3774	332.574	4.16855	1.02134e-40	30.7913	43.756	31.6246	728.838	590.307	570.127	VWO97205.1
130	MSTRG_10509	365.997	4.15436	4.13735e-39	43.1878	41.6387	32.3434	834.466	670.301	574.046	PIL29861.1	hypothetical protein GSI_08068	cl11961	pfam00171			Aldedh	Aldehyde dehydrogenase family. This family of dehydrogenases act on aldehyde substrates. Members use NADP as a cofactor. The family includes the following members: The prototypical members are the aldehyde dehydrogenases EC:1.2.1.3. Succinate-semialdehyde dehydrogenase EC:1.2.1.16. Lactaldehyde dehydrogenase EC:1.2.1.22. Benzaldehyde dehydrogenase EC:1.2.1.28. Methylmalonate-semialdehyde dehydrog…
131	MSTRG_2083	1995.62	4.1419	2.78204e-06	307.114	318.289	16.8904	4538.51	3050.84	3742.07			cd05471;pfam00026	pfam00026			Asp	Eukaryotic aspartyl protease. Aspartyl (acid) proteases include pepsins, cathepsins, and renins. Two-domain structure, probably arising from ancestral duplication. This family does not include the retroviral nor retrotransposon proteases (pfam00077), which are much smaller and appear to be homologous to a single domain of the eukaryotic asp proteases.
132	MSTRG_13562	103.329	4.13452	2.21776e-12	12.7964	16.2321	5.03119	267.593	165.507	152.818	XP_007381168.1	hypothetical protein PUNSTDRAFT_131800	cd00067	pfam00172			Zn_clus	Fungal Zn(2)-Cys(6) binuclear cluster domain.
133	MSTRG_11740	48.3052	4.13427	1.68855e-07	1.99944	2.82297	10.4218	105.629	82.7533	86.2048	TKX24277.1	putative exo-1,4-beta-xylosidase xlnD	PLN03080	cl29895		GH3*	Glyco_hydro_3	Glycosyl hydrolase family 3 N terminal domain. beta-hexosaminidase; Provisional
134	MSTRG_14937	52.1186	4.11611	5.75935e-09	2.79921	7.76315	6.82805	132.036	49.652	113.634	XP_008043080.1	hypothetical protein TRAVEDRAFT_132557
135	MSTRG_6789	63.5951	4.10324	2.63222e-16	9.5973	4.94019	6.10931	130.275	113.096	117.552	VWO99506.1		pfam00067	pfam00067			p450	Cytochrome P450. Cytochrome P450s are haem-thiolate proteins involved in the oxidative degradation of various compounds. They are particularly well known for their role in the degradation of environmental toxins and mutagens. They can be divided into 4 classes, according to the method by which electrons from NAD(P)H are delivered to the catalytic site. Sequence conservation is relatively low with…
136	MSTRG_6436	161.623	4.06829	9.52702e-35	16.3954	19.7608	18.6873	341.533	295.153	278.207	TFK77895.1	alpha/beta-hydrolase, partial	pfam00450	pfam00450			Peptidase_S10	Serine carboxypeptidase.
137	MSTRG_4289	398.372	4.05198	5.18828e-15	68.7806	48.6962	18.6873	806.299	750.296	697.476	XP_007360696.1	CDF manganese transporter	cl30791;pfam16916	cl29883;pfam16916			Cation_efflux	ZT_dimer
138	MSTRG_13664	252.622	4.04446	2.64312e-47	28.7919	28.2297	29.4684	438.359	471.694	519.188	XP_007363190.1	alpha/beta-hydrolase	cd00519	pfam01764			Lipase_3	Lipase (class 3).
139	MSTRG_3897	55.3781	4.01709	2.08353e-16	7.59786	6.35167	5.39056	107.389	107.579	97.96
140	MSTRG_11304	67.1581	4.01428	1.41036e-10	5.19854	7.76315	10.4218	154.922	159.99	64.6536			cl03449				M35_like
141	MSTRG_7760	58.0727	4.01273	3.46203e-09	4.79865	12.7033	3.59371	77.461	118.613	131.266
142	MSTRG_12368	301.144	4.008	2.61254e-35	27.9921	37.4043	40.6089	628.491	468.935	603.434	PIL26464.1	hypothetical protein GSI_12222	cl29895	cl29895	Secreted	GH3*	Glyco_hydro_3	Glycosyl hydrolase family 3 N terminal domain. beta-hexosaminidase; Provisional
143	MSTRG_9995	643.068	4.00109	2.41799e-06	145.159	72.6914	8.98427	862.634	1354.4	1414.54	PIL29249.1	cytochrome P450	pfam00067	pfam00067			p450	Cytochrome P450. Cytochrome P450s are haem-thiolate proteins involved in the oxidative degradation of various compounds. They are particularly well known for their role in the degradation of environmental toxins and mutagens. They can be divided into 4 classes, according to the method by which electrons from NAD(P)H are delivered to the catalytic site. Sequence conservation is relatively low with…
144	MSTRG_775	192.751	3.99227	5.04634e-22	26.3926	18.3493	23.3591	485.892	253.777	348.738	RPD80221.1	hypothetical protein L226DRAFT_530392
145	MSTRG_6434	1626.42	3.96333	1.85703e-07	87.1754	440.383	61.4524	3737.49	3114.28	2317.73
146	MSTRG_1217	1020.27	3.96102	6.31706e-09	124.765	215.957	29.4684	2126.66	2198.48	1426.3
147	MSTRG_2921	37.7001	3.95215	4.97589e-11	4.79865	5.64593	3.59371	84.5029	55.1688	72.4904
148	MSTRG_12	1225.28	3.93939	1.52945e-40	164.354	123.505	160.998	1765.76	2576.39	2560.68			PRK02106	cl21454;pfam05199;pfam05834			NADB_Rossmann	GMC_oxred_C
149	MSTRG_11645	79.1593	3.93523	8.83947e-05	1.59955	4.23445	22.9997	172.527	85.5117	188.083
150	MSTRG_7959	45.6951	3.93373	1.16982e-09	5.99831	8.4689	2.87497	100.347	93.787	62.6944
151	MSTRG_12137	116.18	3.92823	7.50132e-08	23.9932	15.5263	3.59371	156.683	215.158	282.125
152	MSTRG_2617	105.196	3.92057	9.70158e-09	5.99831	7.05741	25.5153	227.102	193.091	172.41	PSS32183.1	hypothetical protein PHLCEN_2v2056	cl00448	pfam01975	Secreted		SurE	Survival protein SurE. E. coli cells with the surE gene disrupted are found to survive poorly in stationary phase. It is suggested that SurE may be involved in stress response. Yeast also contains a member of the family. Yarrowia lipolytica PHO2 can complement a mutation in acid phosphatase, suggesting that members of this family could be phosphatases.
153	MSTRG_3057	25.2708	3.91728	7.94695e-08	3.99887	2.82297	2.5156	51.0539	57.9273	33.3064
154	MSTRG_12470	307.409	3.91265	1.53522e-19	56.784	21.1722	35.9371	586.239	582.031	562.291	XP_008033002.1	Isochorismatase hydrolase	COG1335	pfam00857			Isochorismatase	Isochorismatase family. This family are hydrolase enzymes.
155	MSTRG_8482	578.055	3.90801	5.95065e-21	49.9859	57.8708	108.171	1021.08	918.561	1312.66			COG0656	cl00470			AKR_SF	Aldo-keto reductase (AKR) superfamily. This family includes a group of uncharacterized AKR superfamily proteins. Aldo-keto reductases (AKRs) are a superfamily of soluble NAD(P)(H) oxidoreductases whose chief purpose is to reduce aldehydes and ketones to primary and secondary alcohols. AKRs are present in all phyla and are of importance in both health and industrial applications.
156	MSTRG_13943	38.3597	3.89768	2.52295e-07	7.99775	4.23445	2.15623	47.5329	93.787	74.4496				pfam00498			FHA	FHA domain. The FHA (Forkhead-associated) domain is a phosphopeptide binding motif.
157	MSTRG_13569	30.8232	3.87763	4.12557e-07	2.79921	5.64593	3.59371	29.9281	60.6857	82.2864	VWO99000.1
158	MSTRG_12015	82.5497	3.8693	3.07215e-14	5.59842	12.7033	13.6561	165.485	148.956	148.899	XP_007371164.1	cytochrome P450	pfam00067	pfam00067			p450	Cytochrome P450. Cytochrome P450s are haem-thiolate proteins involved in the oxidative degradation of various compounds. They are particularly well known for their role in the degradation of environmental toxins and mutagens. They can be divided into 4 classes, according to the method by which electrons from NAD(P)H are delivered to the catalytic site. Sequence conservation is relatively low with…
159	MSTRG_3280	104.649	3.86681	1.09845e-15	17.595	9.17464	12.9374	213.018	239.984	135.185	XP_007363545.1	uncharacterized protein DICSQDRAFT_160331
160	MSTRG_8373	76.82	3.86397	3.25428e-10	7.19797	7.76315	14.3748	88.0239	124.13	219.43			COG0667				Tas
161	MSTRG_1938	289.223	3.8536	1.04847e-26	30.7913	43.756	38.0933	566.874	662.026	393.799			cd18088	pfam03587			EMG1	EMG1/NEP1 methyltransferase. Members of this family are essential for 40S ribosomal biogenesis. The structure of EMG1 has revealed that it is a novel member of the superfamily of alpha/beta knot fold methyltransferases.
162	MSTRG_8334	39.0059	3.84739	5.56592e-06	3.59899	7.05741	4.67182	22.8862	121.371	74.4496
163	MSTRG_9106	547.873	3.83205	2.83201e-06	110.369	96.6866	8.98427	1316.84	780.639	973.723
164	MSTRG_10674	734.91	3.81075	4.32744e-34	126.364	90.3349	76.546	1540.42	1221.99	1353.81	XP_007362098.1	glycoside hydrolase family 92 protein	pfam07971	pfam07971		GH92*	Glyco_hydro_92	Glycosyl hydrolase family 92. Members of this family are alpha-1,2-mannosidases, enzymes which remove alpha-1,2-linked mannose residues from Man(9)(GlcNAc)(2) by hydrolysis. They are critical for the maturation of N-linked oligosaccharides and ER-associated degradation.
165	MSTRG_14677	79.874	3.80987	4.02013e-06	19.5945	9.88038	2.5156	190.132	82.7533	174.369	XP_008035810.1	hypothetical protein TRAVEDRAFT_117909, partial
166	MSTRG_12134	74.7554	3.80423	9.12518e-07	12.7964	15.5263	2.15623	179.569	113.096	125.389			pfam00067	pfam00067			p450	Cytochrome P450. Cytochrome P450s are haem-thiolate proteins involved in the oxidative degradation of various compounds. They are particularly well known for their role in the degradation of environmental toxins and mutagens. They can be divided into 4 classes, according to the method by which electrons from NAD(P)H are delivered to the catalytic site. Sequence conservation is relatively low with…
167	MSTRG_280	113.618	3.79366	3.08588e-07	15.1957	23.9952	7.18742	332.73	226.192	76.4088
168	MSTRG_13275	37.7614	3.79198	7.07041e-06	6.3982	7.76315	1.43748	40.491	74.4779	96.0008			PLN03130				PLN03130
169	MSTRG_15494	20.5948	3.77656	2.38685e-06	3.1991	3.52871	1.79685	28.1676	49.652	37.2248
170	MSTRG_5582	119.965	3.76637	1.239e-17	18.3948	15.5263	15.453	285.197	146.197	239.023			pfam12152	pfam12152			eIF_4G1	Eukaryotic translation initiation factor 4G1. This domain is found in eukaryotes, and is about 80 amino acids in length. It is found in association with pfam02854. This domain is part of the protein eIF_4G. It binds to eIF_4E by wrapping around its N terminal to form the eIF_4F complex. This complex binds various eIF_4E-BPs (binding proteins) to regulate initiation of translation.
171	MSTRG_973	25.5629	3.76034	5.16481e-07	3.1991	5.64593	2.15623	59.8562	41.3766	41.1432
172	MSTRG_13446	140.159	3.7574	1.53312e-08	9.99718	12.7033	34.859	385.545	162.748	235.104	TFY51424.1	hypothetical protein EVJ58_g10574, partial	pfam02170;pfam08699;pfam16486;pfam16488	pfam02170;pfam08699;pfam16486;pfam16488			PAZ	ArgoL1
173	MSTRG_3295	287.284	3.75581	3.40336e-08	52.3852	56.4593	10.4218	341.533	626.166	636.74	XP_007370405.1	cytochrome P450	pfam00067	pfam00067			p450	Cytochrome P450. Cytochrome P450s are haem-thiolate proteins involved in the oxidative degradation of various compounds. They are particularly well known for their role in the degradation of environmental toxins and mutagens. They can be divided into 4 classes, according to the method by which electrons from NAD(P)H are delivered to the catalytic site. Sequence conservation is relatively low with…
174	MSTRG_9234	137.512	3.74252	2.46753e-10	26.7925	14.8206	15.453	117.952	275.844	374.207	PIL36862.1	hypothetical protein GSI_00552
175	MSTRG_12721	36.9359	3.74	2.70852e-07	4.39876	9.17464	2.5156	88.0239	60.6857	56.8168
176	MSTRG_9576	160.372	3.72864	4.82713e-20	18.7947	17.6435	30.5465	311.605	242.743	340.901	THH29044.1	hypothetical protein EUX98_g5144
177	MSTRG_6220	33.9675	3.72725	5.48069e-07	2.79921	8.4689	3.59371	44.0119	60.6857	84.2456	KAE9400166.1	hypothetical protein BT96DRAFT_819626, partial
178	MSTRG_8996	501.017	3.70595	6.53782e-10	66.3813	124.21	24.4372	970.023	794.431	1026.62	RPD64886.1	cytochrome P450	pfam00067	pfam00067			p450	Cytochrome P450. Cytochrome P450s are haem-thiolate proteins involved in the oxidative degradation of various compounds. They are particularly well known for their role in the degradation of environmental toxins and mutagens. They can be divided into 4 classes, according to the method by which electrons from NAD(P)H are delivered to the catalytic site. Sequence conservation is relatively low with…
179	MSTRG_12318	25.4299	3.69769	0.000473273	5.19854	2.82297	2.87497	96.8263	33.1013	11.7552
180	MSTRG_1093	872.298	3.69282	1.45076e-12	99.9718	216.663	60.3743	1572.11	1437.15	1847.53	XP_007365072.1	uncharacterized protein DICSQDRAFT_154742
181	MSTRG_12427	230.886	3.68582	6.75786e-14	44.7874	31.7584	23.3591	593.281	441.351	250.778
182	MSTRG_7056	402.447	3.67647	1.65046e-12	48.7863	88.2177	39.1714	1160.15	557.205	521.147	XP_007871146.1	flavo protein WrbA	cl00438	pfam03358		AA6:30|1.6.5.6:1	FMN_red	NADPH-dependent FMN reductase.
183	MSTRG_6982	238.071	3.66082	1.46912e-18	47.5866	20.4665	35.5777	434.838	502.036	387.922	PIL24933.1	hypothetical protein GSI_12820	pfam00651	pfam00651			BTB	BTB/POZ domain. The BTB (for BR-C, ttk and bab) or POZ (for Pox virus and Zinc finger) domain is present near the N-terminus of a fraction of zinc finger (pfam00096) proteins and in proteins that contain the pfam01344 motif such as Kelch and a family of pox virus proteins. The BTB/POZ domain mediates homomeric dimerization and in some instances heteromeric dimerization. The structure of the dimer…
184	MSTRG_15010	83.1939	3.65721	1.39265e-16	15.9955	11.2919	9.34365	151.401	140.681	170.45	VWO99280.1		cd00866;cl00227	pfam01161			PBP	Phosphatidylethanolamine-binding protein.
185	MSTRG_5069	365.895	3.65461	3.41708e-24	67.1811	35.9928	57.14	607.365	802.707	624.985	KZS99899.1	hypothetical protein LAESUDRAFT_667392, partial	COG2020	cl21511			PEMT	Phospholipid methyltransferase. The isoprenylcysteine o-methyltransferase (EC:2.1.1.100) family carry out carboxyl methylation of cleaved eukaryotic proteins that terminate in a CaaX motif. In Saccharomyces cerevisiae this methylation is carried out by Ste14p, an integral endoplasmic reticulum membrane protein. Ste14p is the founding member of the isoprenylcysteine carboxyl methyltransferase (ICM…
186	MSTRG_2267	282.921	3.65028	2.21287e-11	63.5821	43.756	17.9685	420.754	667.543	483.923	XP_007359833.1	TauD-domain-containing protein, partial	pfam02668	pfam02668			TauD	Taurine catabolism dioxygenase TauD, TfdA family. This family consists of taurine catabolism dioxygenases of the TauD, TfdA family. TauD from E. coli is a alpha-ketoglutarate-dependent taurine dioxygenase. This enzyme catalyzes the oxygenolytic release of sulfite from taurine. TfdA from Burkholderia sp. is a 2,4-dichlorophenoxyacetic acid/alpha-ketoglutarate dioxygenase. TfdA from Alcaligenes eut…
187	MSTRG_4372	52.6196	3.64959	5.31142e-05	14.7958	7.05741	1.43748	63.3772	107.579	121.47
188	MSTRG_3716	101.134	3.64772	9.7538e-08	11.9966	27.5239	6.10931	117.952	217.917	225.308			cd09630	pfam16010			CDH-cyt	Cytochrome domain of cellobiose dehydrogenase. CDH-cyt is the cytochrome domain, at the N-terminus, of cellobiose dehydrogenase. CDH-cyt folds as a beta sandwich with the topology of the antibody Fab V(H) domain and binds iron. The haem iron is ligated by Met83 and His181 in UniProtKB:Q01738.
189	MSTRG_12749	35.1012	3.63998	4.55369e-06	4.79865	8.4689	2.87497	105.629	49.652	39.184			pfam00046	pfam00046			Homeobox	Homeobox domain.
190	MSTRG_3331	193.734	3.6371	2.94021e-06	9.5973	64.2225	13.6561	316.886	317.221	440.82
191	MSTRG_14955	377.072	3.62892	1.48978e-09	33.9904	29.6411	104.936	876.718	502.036	715.108
192	MSTRG_12322	139.105	3.62712	4.77696e-08	19.1946	33.8756	10.0624	325.688	328.255	117.552	XP_024335112.1	hypothetical protein POSPLADRAFT_1041408	cl10465	pfam00717			Peptidase_S24	Peptidase S24-like.
193	MSTRG_166	60.0592	3.62565	1.77952e-08	6.3982	6.35167	14.0155	140.838	63.4442	129.307			COG0667	cl00470			AKR_SF	Aldo-keto reductase (AKR) superfamily. This family includes a group of uncharacterized AKR superfamily proteins. Aldo-keto reductases (AKRs) are a superfamily of soluble NAD(P)(H) oxidoreductases whose chief purpose is to reduce aldehydes and ketones to primary and secondary alcohols. AKRs are present in all phyla and are of importance in both health and industrial applications.
194	MSTRG_6134	37193.8	3.62001	2.7045e-13	3063.54	4667.77	9053.63	89247.4	68470.1	48660.7	VWO97146.1				Secreted
195	MSTRG_15050	147.673	3.61914	2.13561e-22	26.3926	19.055	20.8435	306.323	297.912	215.512	TBU39035.1	hypothetical protein BD309DRAFT_469300, partial	cl28883				PA
196	MSTRG_13431	2833.25	3.61603	5.74365e-05	312.712	214.545	754.32	10062.9	4932.09	722.945
197	MSTRG_2642	236.291	3.61049	1.71939e-06	21.9938	74.8086	11.4999	632.012	336.53	340.901	KIO00426.1	hypothetical protein M404DRAFT_763394
198	MSTRG_5284	79.4895	3.60576	2.14617e-06	16.7953	16.9378	2.87497	191.892	140.681	107.756	Q5BAA2	RHA1_EMENI Rhamnogalacturonan acetylesterase	cl01053			CE12:26|3.1.1.-:2|CBM1:1	SGNH_hydrolase
199	MSTRG_1565	41.5973	3.60276	2.27766e-06	4.39876	4.23445	10.0624	110.91	82.7533	37.2248
200	MSTRG_10569	318.698	3.59871	5.76219e-08	22.7936	93.8636	30.1872	431.317	452.385	881.64			PRK12678				PRK12678
201	MSTRG_5945	497.593	3.58556	7.46159e-19	77.5782	53.6363	97.3895	1024.6	1117.17	615.189	PIL37514.1	hypothetical protein GSI_01208	cl17171				PH-like
202	MSTRG_13689	616.37	3.58337	7.11884e-49	87.5753	103.744	94.1552	1278.11	1092.34	1042.29
203	MSTRG_774	255.282	3.57655	3.8102e-16	34.7902	25.4067	57.4994	575.676	377.907	460.412
204	MSTRG_1632	41.0799	3.57011	0.000123799	6.79809	7.05741	5.39056	142.599	68.9611	15.6736
205	MSTRG_14976	54.2412	3.56147	8.63098e-07	4.79865	6.35167	14.0155	146.12	99.3039	54.8576	OJT09576.1	hypothetical protein TRAPUB_13953
206	MSTRG_12926	92.7696	3.55479	3.40015e-12	11.5967	11.2919	20.4841	225.341	121.371	166.532	PIL34083.1	hypothetical protein GSI_03794	COG2084;pfam08580	pfam03446;pfam08580			NAD_binding_2	KAR9
207	MSTRG_10971	900.352	3.54836	1.67866e-15	96.3729	203.959	126.139	2325.59	1464.73	1185.32	XP_007364263.1	glutathione S-transferase C-terminal-like protein	cl00388;cl02776;PRK13972	pfam00043			GST_C	Glutathione S-transferase, C-terminal domain. GST conjugates reduced glutathione to a variety of targets including S-crystallin from squid, the eukaryotic elongation factor 1-gamma, the HSP26 family of stress-related proteins and auxin-regulated proteins in plants. Stringent starvation proteins in E. coli are also included in the alignment but are not known to have GST activity. The glutathione m…
208	MSTRG_5335	297.687	3.54585	2.61147e-07	55.9842	66.3397	19.0467	866.155	557.205	221.39
209	MSTRG_4414	51.5143	3.5454	4.40947e-08	13.1963	3.52871	7.18742	91.5448	79.9948	113.634
210	MSTRG_4910	76.7977	3.53138	4.00172e-10	16.3954	12.7033	7.54679	95.0658	195.849	133.226	YES	PIL27145.1;Serine carboxypeptidase	pfam00450	pfam00450	Secreted		Peptidase_S10	Serine carboxypeptidase.	Checked using BLASTX;
211	MSTRG_2660	635.262	3.52973	5.21922e-16	91.9741	126.328	86.249	1793.93	827.533	885.559
212	MSTRG_2149	72.4616	3.52247	2.27651e-06	13.1963	16.2321	5.74994	202.455	146.197	50.9392
213	MSTRG_7780	142.854	3.51541	9.81874e-05	35.9899	31.0526	2.15623	249.988	267.569	270.37	PIL23344.1	hypothetical protein GSI_14655
214	MSTRG_10240	303.007	3.51288	3.07062e-11	57.9837	60.6938	28.3903	874.957	380.665	415.351	RDX44119.1	DSPc-domain-containing protein	cd14498	pfam00782			DSPc	Dual specificity phosphatase, catalytic domain. Ser/Thr and Tyr protein phosphatases. The enzyme's tertiary fold is highly similar to that of tyrosine-specific phosphatases, except for a "recognition" region.
215	MSTRG_3206	40.1603	3.50136	3.00173e-06	11.5967	4.94019	2.87497	79.2215	85.5117	56.8168
216	MSTRG_8141	79.3348	3.49937	3.63502e-14	11.1968	15.5263	12.2186	103.868	162.748	170.45
217	MSTRG_13311	562.976	3.49795	8.21875e-06	140.36	120.682	14.0155	1339.72	797.19	965.886	RPD64994.1	hypothetical protein L227DRAFT_650127
218	MSTRG_2994	3502.4	3.49726	2.73867e-36	597.032	538.481	573.915	8145.73	6043.75	5115.47	PIL22694.1	transporter	PLN03159	cl01133;pfam00999			Na_H_Exchanger	Na_H_Exchanger
219	MSTRG_7948	52.3924	3.49357	4.01882e-07	6.79809	14.8206	4.67182	116.192	113.096	58.776	VWO96060.1		cl00490				EEP
220	MSTRG_13828	520.021	3.49324	1.80016e-07	101.571	131.974	21.5623	691.868	1042.69	1130.46	PIL22430.1	transporter	cl11403;pfam00026	pfam00026;pfam14543			Asp	TAXi_N
221	MSTRG_524	194.02	3.48335	1.73185e-29	31.1912	28.2297	35.5777	315.126	364.114	389.881	XP_007360182.1	general amidase	cl18951	cl18951			Amidase	Amidase. Members of this protein family are aminohydrolases related to, but distinct from, glutamyl-tRNA(Gln) amidotransferase subunit A. The best characterized member is the biuret hydrolase of Pseudomonas sp. ADP, which hydrolyzes ammonia from the three-nitrogen compound biuret to yield allophanate. Allophanate is also an intermediate in urea degradation by the urea carboxylase/allophanate hydr…
222	MSTRG_8097	53.831	3.46659	6.21304e-11	7.99775	11.2919	7.90616	126.754	96.5455	72.4904	YES	PIL30122.1;	pfam09362	pfam09362	Secreted		DUF1996	Domain of unknown function (DUF1996). This family of proteins are functionally uncharacterized.	Checked using BLASTX;
223	MSTRG_7411	23.319	3.46395	0.00036097	5.19854	3.52871	2.87497	14.0838	35.8597	78.368	OSC98524.1	hypothetical protein PYCCODRAFT_1374999, partial	pfam12146	pfam12146			Hydrolase_4	Serine aminopeptidase, S33. This domain is found in bacteria and eukaryotes and is approximately 110 amino acids in length. It is found in association with pfam00561. The majority of the members in this family carry the exopeptidase active-site residues of Ser-122, Asp-239 and His-269 as in UniProtKB:Q7ZWC2.
224	MSTRG_12136	46.681	3.46319	9.34125e-08	3.1991	9.88038	10.4218	91.5448	82.7533	82.2864	VWP02647.1
225	MSTRG_1858	134.154	3.45971	2.27681e-15	14.7958	33.1698	20.1248	249.988	239.984	246.859	PIL27448.1	hypothetical protein GSI_10597	pfam09451	pfam09451	Secreted		ATG27	Autophagy-related protein 27.
226	MSTRG_14226	272.74	3.43347	3.33002e-07	54.7846	70.5741	14.0155	651.377	295.153	550.535			cl22861			GH16:6|3.2.1.6:1	LamG
227	MSTRG_12881	79.6905	3.43046	0.000395576	15.1957	15.5263	10.0624	336.251	71.7195	29.388	PIL34128.1	hypothetical protein GSI_03839
228	MSTRG_4821	43.5898	3.42878	5.68003e-07	5.59842	12.7033	4.67182	103.868	52.4104	82.2864	VWP00111.1				Secreted
229	MSTRG_7799	175.428	3.42511	3.35749e-07	19.1946	13.4091	56.4212	445.401	300.67	217.471
230	MSTRG_4587	572.909	3.42451	5.37039e-11	86.7756	48.6962	156.326	751.724	1351.64	1042.29
231	MSTRG_3363	58.7458	3.41963	2.13943e-06	3.99887	19.7608	7.18742	110.91	104.821	105.797	AAT99288.1	laccase 1 CVT	cl19115	pfam00394;pfam07732		AA1_1:502|AA1:59|1.10.3.2:57|CE4:1	Cu-oxidase	Cu-oxidase_3
232	MSTRG_5635	24037.4	3.4149	3.5914e-15	2661.65	4173.05	5528.2	48356.8	56236.4	27268.2
233	MSTRG_5597	181.213	3.40921	1.24095e-06	37.5894	47.2847	9.34365	434.838	182.057	376.167	PIL33520.1	cytochrome P450
234	MSTRG_11750	60.3872	3.40917	1.49246e-07	16.3954	7.05741	7.54679	165.485	85.5117	80.3272	CCO29407.1	Putative uncharacterized oxidoreductase C513.07	cl25409	pfam01370			Epimerase	NAD dependent epimerase/dehydratase family. This family of proteins utilize NAD as a cofactor. The proteins in this family use nucleotide-sugar substrates for a variety of chemical reactions.
235	MSTRG_12133	201.034	3.39676	1.54171e-06	36.3898	60.6938	8.26553	357.377	375.148	368.33	XP_007367722.1	uncharacterized protein DICSQDRAFT_171954
236	MSTRG_3763	116.881	3.39039	1.25385e-17	19.5945	14.8206	25.8747	191.892	217.917	231.186	XP_007392793.1	uncharacterized protein PHACADRAFT_251100	cl00281	pfam04909			Amidohydro_2	Amidohydrolase. These proteins are amidohydrolases that are related to pfam01979.
237	MSTRG_7119	44.8348	3.38307	9.48796e-06	7.99775	12.7033	3.23434	45.7724	113.096	86.2048
238	MSTRG_12138	433.817	3.38274	0.00115047	95.973	124.916	7.18742	1308.03	868.909	197.879
239	MSTRG_8016	97.2227	3.37592	1.38249e-13	19.9944	9.88038	20.4841	154.922	195.849	182.206	CAA7267197.1	unnamed protein product	cl25409				SDR
240	MSTRG_10357	30.1248	3.37467	0.000683395	2.39932	4.23445	8.98427	21.1257	104.821	39.184
241	MSTRG_240	48.0981	3.37397	1.66481e-06	9.99718	9.17464	6.46868	151.401	46.8935	64.6536
242	MSTRG_4106	22.5818	3.36924	1.54057e-05	5.19854	3.52871	3.23434	35.2096	27.5844	60.7352
243	MSTRG_8981	34.7349	3.36404	3.67846e-05	11.1968	4.23445	2.87497	44.0119	57.9273	88.164
244	MSTRG_7452	80.8861	3.36059	1.60806e-10	17.9949	13.4091	11.4999	88.0239	168.265	186.124	PIL32924.1	hypothetical protein GSI_05042
245	MSTRG_8153	93.8336	3.35998	4.12686e-08	27.9921	7.05741	14.3748	188.371	135.164	190.042	OJT07239.1	hypothetical protein TRAPUB_1916
246	MSTRG_13940	59.2009	3.35844	1.27343e-07	7.59786	18.3493	6.46868	140.838	93.787	88.164	TVY39655.1	hypothetical protein LOCC1_G008224
247	MSTRG_3664	61.8062	3.35795	1.04077e-05	3.99887	21.878	7.90616	124.994	82.7533	129.307	VWO95536.1		cl25409	pfam00106	Secreted		adh_short	short chain dehydrogenase. This family contains a wide variety of dehydrogenases.
248	MSTRG_5539	117.282	3.34089	2.68539e-15	24.3931	12.7033	25.156	198.934	228.951	213.553	PIL33752.1	hypothetical protein GSI_04377	pfam07946	pfam07946			DUF1682	Protein of unknown function (DUF1682). The members of this family are all hypothetical eukaryotic proteins of unknown function. One member is described as being an adipocyte-specific protein, but no evidence of this was found.
249	MSTRG_11305	63.7728	3.32979	0.000293367	3.59899	13.4091	17.6092	156.683	159.99	31.3472
250	MSTRG_8856	72.8672	3.32274	5.08329e-07	5.99831	11.9976	21.5623	96.8263	118.613	182.206			cd12215				ChiC_BD
251	MSTRG_6788	63.7721	3.31694	1.43355e-08	9.99718	16.9378	8.6249	98.5868	79.9948	168.491	VWO96807.1		pfam00067	pfam00067			p450	Cytochrome P450. Cytochrome P450s are haem-thiolate proteins involved in the oxidative degradation of various compounds. They are particularly well known for their role in the degradation of environmental toxins and mutagens. They can be divided into 4 classes, according to the method by which electrons from NAD(P)H are delivered to the catalytic site. Sequence conservation is relatively low with…
252	MSTRG_9532	212.338	3.3099	5.16394e-10	48.3864	45.8732	22.9997	588	245.501	323.268	CDO69462.1	hypothetical protein BN946_scf184817.g22
253	MSTRG_4018	24.7233	3.30504	0.000427931	3.59899	9.17464	1.43748	42.2515	33.1013	58.776			cl12078	pfam00067			p450	Cytochrome P450. Cytochrome P450s are haem-thiolate proteins involved in the oxidative degradation of various compounds. They are particularly well known for their role in the degradation of environmental toxins and mutagens. They can be divided into 4 classes, according to the method by which electrons from NAD(P)H are delivered to the catalytic site. Sequence conservation is relatively low with…
254	MSTRG_1245	1155.54	3.30361	4.21964e-26	269.524	168.672	198.732	2506.92	1928.15	1861.24	PIL31302.1	transporter	cl00456;pfam01566	pfam01566			Nramp	Natural resistance-associated macrophage protein. The natural resistance-associated macrophage protein (NRAMP) family consists of Nramp1, Nramp2, and yeast proteins Smf1 and Smf2. The NRAMP family is a novel family of functional related proteins defined by a conserved hydrophobic core of ten transmembrane domains. This family of membrane proteins are divalent cation transporters. Nramp1 is an int…
255	MSTRG_9704	27.8664	3.30149	0.00051225	3.99887	9.17464	2.5156	36.97	91.0286	23.5104			cl10447			GH18*	GH18_chitinase-like
256	MSTRG_15435	396.927	3.30095	4.55069e-08	111.569	78.3373	29.8278	1031.64	438.592	691.598	XP_008032649.1	DUF89-domain-containing protein	pfam01937	pfam01937			DUF89	Protein of unknown function DUF89. This family has no known function.
257	MSTRG_11137	66.5766	3.29297	1.12542e-05	18.7947	8.4689	9.34365	44.0119	187.574	131.266
258	MSTRG_3129	1011.6	3.28957	0.000195232	131.963	407.918	24.0779	2265.73	1701.96	1537.97
259	MSTRG_14314	29.4425	3.28901	3.18538e-05	6.3982	4.23445	5.74994	91.5448	27.5844	41.1432
260	MSTRG_5596	73.4969	3.28881	8.8873e-05	11.5967	26.8182	3.23434	105.629	107.579	186.124	VWO99889.1		pfam00067	pfam00067			p450	Cytochrome P450. Cytochrome P450s are haem-thiolate proteins involved in the oxidative degradation of various compounds. They are particularly well known for their role in the degradation of environmental toxins and mutagens. They can be divided into 4 classes, according to the method by which electrons from NAD(P)H are delivered to the catalytic site. Sequence conservation is relatively low with…
261	MSTRG_14584	1035.62	3.27415	1.49669e-09	144.759	344.402	94.1552	1776.32	2212.27	1641.81
262	MSTRG_2388	430.219	3.27152	4.31777e-20	101.571	52.2249	87.3272	859.113	750.296	730.782
263	MSTRG_9992	41.0832	3.27061	0.000180207	12.3965	9.17464	1.79685	105.629	60.6857	56.8168
264	MSTRG_9932	25.3297	3.26694	0.00118538	2.39932	9.17464	3.23434	42.2515	16.5507	78.368
265	MSTRG_13089	34.4588	3.26317	7.93467e-09	5.99831	7.05741	6.46868	52.8143	71.7195	62.6944
266	MSTRG_10409	76.3606	3.25714	7.03827e-07	23.1935	11.2919	8.6249	73.9401	176.54	164.573			PLN02610				PLN02610
267	MSTRG_3715	100.869	3.2559	3.8221e-08	30.3914	18.3493	8.6249	147.88	190.333	209.634			cl23723				Cytochrome_b_N
268	MSTRG_1797	37.2646	3.25294	0.00128947	10.3971	8.4689	2.5156	22.8862	44.1351	135.185	PIL28241.1	hypothetical protein GSI_09653
269	MSTRG_10831	56.3945	3.25287	4.33036e-08	6.79809	16.2321	9.70302	77.461	91.0286	137.144	XP_007364009.1	Thi4-domain-containing protein	PLN02661	pfam01946			Thi4	Thi4 family. This family includes a putative thiamine biosynthetic enzyme.
270	MSTRG_12241	156.268	3.24758	9.41953e-12	17.9949	41.6387	30.5465	306.323	204.125	336.983
271	MSTRG_7412	34.6444	3.24696	5.30909e-07	5.19854	4.94019	9.34365	45.7724	66.2026	76.4088			pfam05086;pfam12146	pfam05086;pfam12146			Dicty_REP	Hydrolase_4
272	MSTRG_14908	28.0405	3.24071	1.31131e-05	7.99775	5.64593	2.5156	51.0539	57.9273	43.1024	OAX40845.1	hypothetical protein K503DRAFT_570087	pfam00067	pfam00067			p450	Cytochrome P450. Cytochrome P450s are haem-thiolate proteins involved in the oxidative degradation of various compounds. They are particularly well known for their role in the degradation of environmental toxins and mutagens. They can be divided into 4 classes, according to the method by which electrons from NAD(P)H are delivered to the catalytic site. Sequence conservation is relatively low with…
273	MSTRG_14878	40.9455	3.23686	6.86446e-06	9.5973	10.5861	3.59371	63.3772	107.579	50.9392	VWO99155.1
274	MSTRG_5520	59.8173	3.23628	1.02611e-10	9.99718	11.2919	12.9374	105.629	140.681	78.368			COG5432	pfam13639			zf-RING_2	Ring finger domain.
275	MSTRG_7779	251.096	3.2225	7.08683e-08	53.185	76.9258	16.5311	466.527	419.283	474.127	XP_007367722.1	uncharacterized protein DICSQDRAFT_171954	pfam11807	pfam11807			DUF3328	Domain of unknown function (DUF3328). This family of proteins are functionally uncharacterized. This family is only found in eukaryotes.
276	MSTRG_4037	67.0956	3.21536	1.85321e-05	12.7964	19.7608	7.18742	214.778	57.9273	90.1232
277	MSTRG_11921	190.475	3.21385	8.0494e-12	41.1884	35.9928	34.1402	526.383	289.636	215.512
278	MSTRG_4822	38.7358	3.21106	4.09929e-06	4.79865	7.05741	10.7811	105.629	55.1688	48.98
279	MSTRG_8001	18.3345	3.20337	0.000107084	2.79921	3.52871	4.31245	21.1257	46.8935	31.3472
280	MSTRG_2457	250.017	3.19305	1.62185e-10	48.7863	26.1124	72.2336	551.03	319.979	481.963	XP_007361003.1	galactan 1,3-beta-galactosidase	cd04081;cd18821	pfam04616		GH43_24:8|CBM35:3|3.2.1.145:2	Glyco_hydro_43	Glycosyl hydrolases family 43. The glycosyl hydrolase family 43 contains members that are arabinanases. Arabinanases hydrolyze the alpha-1,5-linked L-arabinofuranoside backbone of plant cell wall arabinans. The structure of arabinanase Arb43A from Cellvibrio japonicus reveals a five-bladed beta-propeller fold. A long V-shaped groove, partially enclosed at one end, forms a single extended substrat…
281	MSTRG_12795	111.002	3.1873	5.12016e-07	28.7919	17.6435	19.406	352.096	146.197	101.878
282	MSTRG_12049	96.9866	3.17826	8.06585e-07	14.3959	10.5861	32.3434	232.383	190.333	101.878	XP_007369323.1	cytochrome P450	pfam00067	pfam00067			p450	Cytochrome P450. Cytochrome P450s are haem-thiolate proteins involved in the oxidative degradation of various compounds. They are particularly well known for their role in the degradation of environmental toxins and mutagens. They can be divided into 4 classes, according to the method by which electrons from NAD(P)H are delivered to the catalytic site. Sequence conservation is relatively low with…
283	MSTRG_888	3384.99	3.17548	4.05422e-29	732.194	660.574	631.415	7821.8	5395.51	5068.45	XP_007363457.1	uncharacterized protein DICSQDRAFT_134342
284	MSTRG_1790	77.9133	3.17134	3.11867e-11	13.9961	12.7033	19.7654	184.85	118.613	117.552
285	MSTRG_1105	221.373	3.16594	5.88408e-09	61.9825	45.1674	25.8747	345.054	601.34	248.819	XP_007361828.1	60S ribosomal protein L14	cl27476	pfam01929			Ribosomal_L14e	Ribosomal protein L14. This family includes the eukaryotic ribosomal protein L14.
286	MSTRG_6761	50.6844	3.16304	9.1787e-08	7.19797	8.4689	14.7342	98.5868	63.4442	111.674
287	MSTRG_1219	256.553	3.16071	3.2173e-08	41.5883	90.3349	24.0779	563.353	388.94	431.024	RPD64577.1	hypothetical protein L227DRAFT_480785, partial
288	MSTRG_13387	77.0132	3.13917	0.000149399	5.19854	9.17464	32.3434	170.766	154.473	90.1232
289	MSTRG_847	2755.57	3.13734	2.34483e-20	747.789	547.655	391.714	4836.03	5607.91	4402.32	XP_012181667.1	predicted protein	pfam08241	pfam08241			Methyltransf_11	Methyltransferase domain. Members of this family are SAM dependent methyltransferases.
290	MSTRG_9135	201.382	3.13602	1.19083e-12	52.7851	47.2847	23.7185	301.042	377.907	405.555	XP_007362497.1	alpha/beta-hydrolase	pfam00450	pfam00450			Peptidase_S10	Serine carboxypeptidase.
291	MSTRG_9115	131.016	3.12953	3.54147e-12	23.9932	30.3469	26.2341	149.641	322.738	233.145	KZP27454.1	hypothetical protein FIBSPDRAFT_1040273		cl21511			PEMT	Phospholipid methyltransferase. The isoprenylcysteine o-methyltransferase (EC:2.1.1.100) family carry out carboxyl methylation of cleaved eukaryotic proteins that terminate in a CaaX motif. In Saccharomyces cerevisiae this methylation is carried out by Ste14p, an integral endoplasmic reticulum membrane protein. Ste14p is the founding member of the isoprenylcysteine carboxyl methyltransferase (ICM…
292	MSTRG_281	166.641	3.12611	1.26558e-08	33.1907	52.9306	17.6092	285.197	215.158	395.759	XP_007368985.1	acid protease	pfam00026;PHA03247	pfam00026			Asp	Eukaryotic aspartyl protease. Aspartyl (acid) proteases include pepsins, cathepsins, and renins. Two-domain structure, probably arising from ancestral duplication. This family does not include the retroviral nor retrotransposon proteases (pfam00077), which are much smaller and appear to be homologous to a single domain of the eukaryotic asp proteases.
293	MSTRG_14934	181.958	3.12247	2.35412e-17	44.3875	41.6387	26.9528	316.886	289.636	372.248	XP_007366556.1	AAT-domain-containing protein	cl00467;cl19215;PHA03307	cl00467;cl19215			Ntn_hydrolase	CoA_transf_3
294	MSTRG_8667	51.1942	3.11401	0.00199022	3.1991	26.1124	3.23434	95.0658	85.5117	94.0416	PIL37706.1	terpene synthase	cl00210				Isoprenoid_Biosyn_C1
295	MSTRG_3503	22.8297	3.11014	0.000270843	5.59842	1.41148	6.82805	52.8143	33.1013	37.2248
296	MSTRG_12861	1935.51	3.10696	5.94767e-11	519.454	507.428	181.482	3850.16	3580.46	2974.07	XP_007369610.1	family S53 protease-like protein	cd04056;pfam09286	pfam09286	Secreted		Pro-kuma_activ	Pro-kumamolisin, activation domain. Members of this family are found in various subtilase propeptides, and adopt a ferredoxin-like fold, with an alpha+beta sandwich. Cleavage of the domain results in activation of the peptide.
297	MSTRG_14720	627.247	3.10627	4.06918e-30	134.362	146.794	111.405	1124.95	962.696	1283.28	PIL36739.1	hypothetical protein GSI_00428
298	MSTRG_15286	1850.01	3.1042	2.57391e-05	185.148	139.031	831.584	3917.06	2281.23	3745.99	EED80918.1	feruloyl esterase-like protein	cl21494	cl21494			Abhydrolase	alpha/beta hydrolases. This family of proteins is functionally uncharacterized. This protein is found in bacteria. Proteins in this family are typically between 272 to 336 amino acids in length. These proteins are distantly related to alpa/beta hydrolases so they may act as enzymes.
299	MSTRG_14877	72.6416	3.10365	7.98756e-09	19.9944	7.05741	17.6092	130.275	129.647	131.266
300	MSTRG_14232	16.1326	3.09076	0.00117524	2.39932	4.23445	3.59371	12.3233	33.1013	41.1432
301	MSTRG_400	34.382	3.0901	9.51699e-06	4.39876	11.9976	5.74994	49.2934	79.9948	54.8576	PSR81502.1	hypothetical protein PHLCEN_2v6360	pfam09729	pfam09729			Gti1_Pac2	Gti1/Pac2 family. In S. pombe the gti1 protein promotes the onset of gluconate uptake upon glucose starvation. In S. pombe the Pac2 protein controls the onset of sexual development, by inhibiting the expression of ste11, in a pathway that is independent of the cAMP cascade.
302	MSTRG_3005	117.698	3.08917	1.18697e-15	30.3914	21.878	21.5623	197.174	251.018	184.165	XP_007363838.1	UbiE family methyltransferase	PRK08317	pfam13649			Methyltransf_25	Methyltransferase domain. This family appears to be a methyltransferase domain.
303	MSTRG_12135	65.4932	3.08836	1.2011e-07	13.9961	19.055	8.6249	75.7005	159.99	115.593			pfam00067	pfam00067			p450	Cytochrome P450. Cytochrome P450s are haem-thiolate proteins involved in the oxidative degradation of various compounds. They are particularly well known for their role in the degradation of environmental toxins and mutagens. They can be divided into 4 classes, according to the method by which electrons from NAD(P)H are delivered to the catalytic site. Sequence conservation is relatively low with…
304	MSTRG_287	123.375	3.08734	0.000793218	22.3937	52.2249	3.95308	146.12	190.333	325.227	VWO98167.1		cd17327	pfam07690			MFS_1	Major Facilitator Superfamily.
305	MSTRG_10204	60.743	3.0786	1.64708e-05	11.5967	14.8206	12.2186	144.359	146.197	35.2656
306	MSTRG_8648	630376	3.05174	1.85595e-10	81683.4	178608	146750	627521	1.4753e+06	1.2724e+06	TVY73137.1	hypothetical protein LSUE1_G006148, partial
307	MSTRG_6399	282.014	3.04627	9.12527e-27	65.1816	64.2225	53.9056	554.551	433.075	521.147	YES	Hypothetical							Checked using BLASTP;
308	MSTRG_7700	527.282	3.04396	1.38726e-10	84.3762	69.8684	186.873	846.79	1064.76	911.028			cd14498	pfam00782			DSPc	Dual specificity phosphatase, catalytic domain. Ser/Thr and Tyr protein phosphatases. The enzyme's tertiary fold is highly similar to that of tyrosine-specific phosphatases, except for a "recognition" region.
309	MSTRG_11663	67.4006	3.03568	1.43355e-08	21.194	14.1148	8.6249	114.431	132.405	113.634			PRK12323				PRK12323
310	MSTRG_15287	1323.81	3.03068	9.14521e-09	168.353	184.904	512.104	2744.58	2005.39	2327.53	OJT07481.1	Feruloyl esterase C	cl21494	cl21494	Secreted		Abhydrolase	alpha/beta hydrolases. This family of proteins is functionally uncharacterized. This protein is found in bacteria. Proteins in this family are typically between 272 to 336 amino acids in length. These proteins are distantly related to alpa/beta hydrolases so they may act as enzymes.
311	MSTRG_2153	200.803	3.02947	1.3532e-11	29.5917	38.8158	62.8899	417.233	270.327	385.963	PSS37068.1	hypothetical protein PHLCEN_2v1107	pfam00067	pfam00067			p450	Cytochrome P450. Cytochrome P450s are haem-thiolate proteins involved in the oxidative degradation of various compounds. They are particularly well known for their role in the degradation of environmental toxins and mutagens. They can be divided into 4 classes, according to the method by which electrons from NAD(P)H are delivered to the catalytic site. Sequence conservation is relatively low with…
312	MSTRG_9933	145.303	3.02443	4.78178e-15	31.991	37.4043	26.5935	213.018	231.709	331.105			pfam11735	pfam11735			CAP59_mtransfer	Cryptococcal mannosyltransferase 1. The capsule of pathogenic fungi is a complex polysaccharide whose formation is determined by a number of enzymes including, most importantly, alpha-1,3-mannosyltransferase 1, EC:2.4.1.-.
313	MSTRG_12617	52.5964	3.02401	3.37679e-06	12.3965	4.23445	17.2498	98.5868	91.0286	92.0824	YES		pfam00734	pfam00734		CBM1*	CBM_1	Fungal cellulose binding domain.	Checked using BLASTX
314	MSTRG_13546	21.8542	3.02161	0.00143454	4.39876	4.94019	5.03119	12.3233	35.8597	68.572			cl21460				HAD_like
315	MSTRG_9948	1982.37	3.01746	7.51338e-08	267.925	729.031	311.575	5269.11	3216.34	2100.26	XP_007369134.1	glutathione S-transferase C-terminal-like protein	COG0625	pfam13417			GST_N_3	Glutathione S-transferase, N-terminal domain.
316	MSTRG_1067	49.589	3.01651	1.00131e-05	18.3948	9.17464	5.03119	84.5029	102.062	78.368
317	MSTRG_2891	94.94	3.01344	2.21521e-09	20.3943	11.9976	29.4684	146.12	206.883	154.777
318	MSTRG_8510	37.2577	3.01247	0.000379716	5.59842	6.35167	12.578	36.97	38.6182	123.43	KTB33833.1	putative MFS general substrate transporter	cd17327				MFS_FEN2_like
319	MSTRG_13667	206.64	3.01021	1.48043e-10	55.5843	35.9928	44.9214	492.934	402.733	207.675	PIL24858.1	hypothetical protein GSI_12745
320	MSTRG_15083	539.846	3.00622	7.65845e-37	118.367	134.091	107.093	1005.23	924.078	950.212	XP_007364345.1	uncharacterized protein DICSQDRAFT_126110
321	MSTRG_10561	20.6362	2.99927	0.00396086	4.79865	2.11722	6.46868	10.5629	60.6857	39.184
322	MSTRG_903	1130.26	2.9979	2.95968e-08	136.362	179.258	438.433	2552.69	1525.42	1949.4			cl01412;pfam06964	pfam06964		GH51:6|3.2.1.55:3	Alpha-L-AF_C	Alpha-L-arabinofuranosidase C-terminal domain. This family represents the C-terminus (approximately 200 residues) of bacterial and eukaryotic alpha-L-arabinofuranosidase (EC:3.2.1.55). This catalyzes the hydrolysis of nonreducing terminal alpha-L-arabinofuranosidic linkages in L-arabinose-containing polysaccharides.
323	MSTRG_4111	59.3988	2.99424	4.27001e-06	10.3971	17.6435	12.2186	103.868	49.652	162.614	EEB99341.1	hypothetical protein MPER_00996, partial	pfam16491	pfam16491			Peptidase_M48_N	CAAX prenyl protease N-terminal, five membrane helices. The five N-terminal five transmembrane alpha-helices of peptidase_M48 family proteins including the CAAX prenyl proteases reside completely within the membrane of the endoplasmic reticulum.
324	MSTRG_2299	36.1611	2.99394	2.21395e-07	7.59786	7.76315	8.6249	47.5329	82.7533	62.6944	OCH93305.1	hypothetical protein OBBRIDRAFT_790335
325	MSTRG_10527	433.423	2.9884	9.86007e-14	81.9769	79.043	129.733	961.221	529.621	818.946	XP_007364898.1	uncharacterized protein DICSQDRAFT_161078		pfam06881			Elongin_A	RNA polymerase II transcription factor SIII (Elongin) subunit A. This family represents a conserved region within RNA polymerase II transcription factor SIII (Elongin) subunit A. In mammals, the Elongin complex activates elongation by RNA polymerase II by suppressing transient pausing of the polymerase at many sites within transcription units. Elongin is a heterotrimer composed of A, B, and C sub…
326	MSTRG_2764	51.7181	2.98429	2.36549e-10	11.5967	10.5861	12.578	107.389	79.9948	88.164	PIL35567.1	hypothetical protein GSI_02295
327	MSTRG_7533	28.2096	2.97898	0.00326821	11.9966	3.52871	3.23434	17.6048	79.9948	52.8984			cl27008	cl27008			HECTc	N/A. The name HECT comes from Homologous to the E6-AP Carboxyl Terminus.
328	MSTRG_2688	142.003	2.97723	0.00537796	5.59842	8.4689	81.5772	281.676	171.023	303.676
329	MSTRG_4436	158.24	2.97092	0.0002867	27.5922	71.2799	9.34365	422.515	248.26	170.45
330	MSTRG_2207	43.6668	2.96082	0.00111609	7.59786	17.6435	5.03119	114.431	93.787	23.5104
331	MSTRG_5163	22.4854	2.95937	0.00060766	5.99831	5.64593	3.95308	68.6586	19.3091	31.3472
332	MSTRG_6603	19.5142	2.95811	0.000491387	3.99887	4.23445	5.03119	44.0119	44.1351	15.6736			pfam05712	pfam05712			MRG	MRG. This family consists of three different eukaryotic proteins (mortality factor 4 (MORF4/MRG15), male-specific lethal 3(MSL-3) and ESA1-associated factor 3(EAF3)). It is thought that the MRG family is involved in transcriptional regulation via histone acetylation. It contains 2 chromo domains and a leucine zipper motif.
333	MSTRG_9383	16.6876	2.94768	0.00182781	3.59899	4.94019	3.23434	44.0119	11.0338	33.3064	RPD68959.1	hypothetical protein L226DRAFT_540270	cl21494				Abhydrolase
334	MSTRG_8904	18.7809	2.9463	0.000609357	3.59899	6.35167	3.23434	40.491	41.3766	17.6328
335	MSTRG_452	22.9089	2.94002	9.67243e-05	7.19797	4.94019	3.59371	28.1676	52.4104	41.1432	KTB31605.1	hypothetical protein WG66_15789
336	MSTRG_13755	24.1488	2.9361	0.00132719	4.79865	2.11722	9.34365	22.8862	60.6857	45.0616
337	MSTRG_3835	145.905	2.93608	2.46817e-08	30.7913	43.756	27.3122	408.431	198.608	166.532	PIL26518.1	hypothetical protein GSI_12276
338	MSTRG_14526	45.3157	2.93393	6.89381e-08	9.99718	14.1148	7.90616	96.8263	74.4779	68.572			cd17333				MFS_FucP_MFSD4_like
339	MSTRG_8815	33.1645	2.93372	0.00241922	5.59842	10.5861	6.82805	36.97	121.371	17.6328			pfam01213	pfam01213			CAP_N	Adenylate cyclase associated (CAP) N terminal.
340	MSTRG_1306	216.188	2.92817	3.12925e-06	40.3886	20.4665	89.124	441.88	270.327	434.943			cd06179;cd17502	pfam06609;pfam07690			TRI12	MFS_1
341	MSTRG_9123	80.186	2.92692	2.63201e-06	15.9955	10.5861	28.7497	88.0239	137.922	199.838			cl30284	cl30284			Pyr_redox_2	This family includes both class I and class II oxidoreductases and also NADH oxidases and peroxidases. This domain is actually a small NADH binding domain within a larger FAD binding domain.
342	MSTRG_5911	22.0468	2.92632	0.00376451	3.99887	2.82297	8.26553	12.3233	44.1351	60.7352
343	MSTRG_2362	152.758	2.92508	5.13283e-11	30.7913	44.4617	31.984	362.658	270.327	176.328	VWO98646.1
344	MSTRG_9470	462.22	2.92149	3.50925e-10	90.3745	69.1626	163.154	1089.74	700.644	660.251
345	MSTRG_523	8266.9	2.92044	2.82296e-13	2138.6	1933.03	1716	22196.1	11643.4	9974.29	YES	PIL31994.1; GAG_Lyase	cl21724;pfam02278	pfam02278;pfam08124	Secreted	PL8* (polysacchride lyase)	Lyase_8	Lyase_8_N	Checked using BLASTX
346	MSTRG_1162	77.8879	2.91844	1.30366e-05	19.5945	24.7009	10.4218	80.982	231.709	99.9192	XP_007359817.1	alpha/beta-hydrolase
347	MSTRG_10543	95.389	2.91557	3.45986e-07	22.7936	34.5813	10.4218	190.132	165.507	148.899	OXH26839.1	hypothetical protein J009_05061, partial			Secreted
348	MSTRG_9625	413.449	2.91177	5.86037e-06	161.554	59.2823	69.718	329.209	708.92	1152.01	EAW55528.1	histone 1, H4c	PTZ00015	cl23735			H4	N/A. CENP-T is a family of vertebral kinetochore proteins that associates directly with CENP-W. The N-terminus of CENP-T proteins interacts directly with the Ndc80 complex in the outer kinetochore. Importantly, the CENP-T-W complex does not directly associate with CENP-A, but with histone H3 in the centromere region. CENP-T and -W form a hetero-tetramer with CENP-S and -X and bind to a ~100 bp re…
349	MSTRG_844	55.8839	2.90384	3.35639e-10	14.7958	9.88038	14.3748	102.108	102.062	92.0824	XP_007362228.1	uncharacterized protein DICSQDRAFT_144217
350	MSTRG_13274	260.632	2.89757	3.31551e-06	51.5855	111.507	22.9997	478.85	411.008	487.841	PIL35714.1	ATP-binding cassette transporter	PLN03130	cl00549;pfam00005			ABC_membrane	ABC_tran
351	MSTRG_2682	89.1744	2.89667	4.88821e-07	25.5928	21.878	16.1717	255.269	110.338	105.797
352	MSTRG_5825	115.1	2.89158	4.42757e-09	19.9944	38.11	24.4372	218.299	256.535	133.226	PIL23305.1	hypothetical protein GSI_14616	pfam08588	pfam08588			DUF1769	Protein of unknown function (DUF1769). Family of fungal protein with unknown function.
353	MSTRG_2797	44.312	2.89054	9.62635e-05	9.99718	15.5263	6.46868	38.7305	71.7195	123.43			cl17037				NBD_sugar-kinase_HSP70_actin
354	MSTRG_7179	38.4943	2.88891	3.56727e-05	5.99831	13.4091	8.26553	47.5329	104.821	50.9392	VWP01011.1		pfam12146	pfam12146			Hydrolase_4	Serine aminopeptidase, S33. This domain is found in bacteria and eukaryotes and is approximately 110 amino acids in length. It is found in association with pfam00561. The majority of the members in this family carry the exopeptidase active-site residues of Ser-122, Asp-239 and His-269 as in UniProtKB:Q7ZWC2.
355	MSTRG_14111	1110.42	2.88478	1.29817e-05	123.565	131.268	539.056	1968.21	1608.17	2292.26
356	MSTRG_6740	838.618	2.87981	7.30289e-15	275.922	160.909	164.233	1433.03	1812.3	1185.32
357	MSTRG_14685	7059.33	2.87956	1.19945e-14	2455.71	1275.27	1335.42	14573.2	11635.1	11081.2	VWO96914.1		pfam00447	pfam00447			HSF_DNA-bind	HSF-type DNA-binding.
358	MSTRG_8629	371.217	2.87507	1.94681e-08	89.5748	136.914	41.687	563.353	631.683	764.088
359	MSTRG_15128	88.6452	2.87461	2.17448e-11	20.3943	26.1124	17.6092	142.599	195.849	129.307
360	MSTRG_1305	85.6159	2.87416	2.63787e-05	8.79752	15.5263	37.0152	183.09	151.714	117.552	KIJ12258.1	hypothetical protein PAXINDRAFT_101283	cd17502	pfam07690			MFS_1	Major Facilitator Superfamily.
361	MSTRG_12745	57.9674	2.86588	0.000225213	23.9932	4.23445	13.2967	144.359	85.5117	76.4088	Q9HGM4	SCS3_SCHPO FIT family protein scs3	pfam10261	pfam10261			Scs3p	Inositol phospholipid synthesis and fat-storage-inducing TM. This is a family of transmembrane proteins which are variously annotated as possibly being inositol phospholipid synthesis protein and fat-storage-inducing. The members are conserved from yeasts to humans and are localized to the endoplasmic reticulum where they are involved in triglyceride lipid droplet formation.
362	MSTRG_9467	59.5382	2.861	2.01394e-10	11.9966	15.5263	15.8123	116.192	107.579	90.1232
363	MSTRG_9622	84.0738	2.85769	0.000797332	28.392	19.055	13.6561	33.4491	143.439	266.451	VWP00308.1		pfam06985	pfam06985			HET	Heterokaryon incompatibility protein (HET). This family represents a conserved region approximately 150 residues long within various heterokaryon incompatibility proteins that seem to be restricted to ascomycete fungi. Genetic differences in specific het genes prevent a viable heterokaryotic fungal cell from being formed by the fusion of filaments from two different wild-type strains. Many family…
364	MSTRG_1151	41.2367	2.85054	0.000102202	5.19854	12.7033	12.578	110.91	41.3766	64.6536	EEB96324.1	hypothetical protein MPER_04560, partial
365	MSTRG_1892	25.7796	2.84781	5.51914e-05	4.39876	5.64593	8.6249	47.5329	55.1688	33.3064			cl00456				SLC5-6-like_sbd
366	MSTRG_6901	56.3211	2.84716	1.11498e-06	7.99775	15.5263	17.9685	126.754	71.7195	97.96	KIO29069.1	hypothetical protein M407DRAFT_21813
367	MSTRG_2641	14.0802	2.84666	0.00888426	3.1991	2.11722	4.67182	15.8443	46.8935	11.7552
368	MSTRG_1362	99.5922	2.83885	9.90951e-05	17.595	31.7584	24.4372	334.491	71.7195	117.552
369	MSTRG_9703	109.532	2.83866	1.43512e-06	19.5945	45.8732	16.1717	255.269	165.507	154.777	ESK91562.1	glycoside hydrolase family 18 protein	cd06093	pfam00787		GH18*	PX	PX domain. PX domains bind to phosphoinositides.
370	MSTRG_9488	10118.9	2.83773	0.000421352	1550.36	3411.55	2489	36864.4	12617.1	3781.26	KDQ60439.1	benzoquinone reductase	cl00438				FMN_red
371	MSTRG_6003	84.1829	2.83769	3.31999e-08	25.9927	20.4665	15.8123	209.497	102.062	131.266	TBU63363.1	hypothetical protein BD310DRAFT_629545	PHA03247	pfam15754			SPESP1	Sperm equatorial segment protein 1.
372	MSTRG_2726	241.481	2.83656	1.24215e-05	56.3841	93.1579	29.1091	239.425	325.496	705.312				pfam08580			KAR9	Yeast cortical protein KAR9. The KAR9 protein in Saccharomyces cerevisiae is a cytoskeletal protein required for karyogamy, correct positioning of the mitotic spindle and for orientation of cytoplasmic microtubules. KAR9 localizes at the shmoo tip in mating cells and at the tip of the growing bud in anaphase.
373	MSTRG_8765	50.6461	2.83413	0.000106323	15.5956	14.1148	7.90616	147.88	77.2364	41.1432
374	MSTRG_10542	93.9802	2.83317	8.21875e-06	29.1918	31.0526	9.70302	230.623	137.922	125.389
375	MSTRG_2794	58.1181	2.82155	1.40387e-10	13.9961	14.8206	14.3748	86.2634	107.579	111.674			cl00490	pfam15449			Retinal	Retinal protein. This family of proteins is found in the photoreceptor cells of the retina. Mutations of the gene encoding this protein have been associated with retinal disorders such as retinitis pigmentosa and late-onset progressive retinal atrophy. The function of this family of proteins is unknown, but it is likely to be important in the development and function of the retina.
376	MSTRG_11746	34.2733	2.81842	0.000369648	7.19797	14.8206	3.95308	51.0539	85.5117	43.1024	CCO28787.1	polygalacturonase	pfam00295	pfam00295		GH28:21|3.2.1.15:7	Glyco_hydro_28	Glycosyl hydrolases family 28. Glycosyl hydrolase family 28 includes polygalacturonase EC:3.2.1.15 as well as rhamnogalacturonase A(RGase A), EC:3.2.1.-. These enzymes are important in cell wall metabolism.
377	MSTRG_9389	139.815	2.81325	1.87464e-12	46.7868	27.5239	29.8278	239.425	215.158	280.166			cd00067				GAL4
378	MSTRG_2253	17.2839	2.81113	0.000651573	4.39876	2.82297	5.39056	21.1257	38.6182	31.3472			pfam04437	pfam04437			RINT1_TIP1	RINT-1 / TIP-1 family. This family includes RINT-1, a Rad50 interacting protein which participates in radiation induced checkpoint control, as well as the TIP-1 protein from yeast that seems to be involved in a complex with Sec20p that is required for Golgi transport.
379	MSTRG_6973	61.604	2.81039	2.55984e-07	12.7964	21.878	12.2186	109.15	74.4779	139.103	Q9RDA3	Y2848_STRCO UPF0303 protein SCO2848	pfam03928	pfam03928			Haem_degrading	Haem-degrading. Haem_bdg is a bacterial protein that is up-regulated in response to haemin- and peroxide-based oxidative stress. It interacts with the SenS/SenR two-component signal transduction system. Iron binds to surface-exposed lysine residues of an octomeric assembly of the protein.
380	MSTRG_12925	239.736	2.80865	4.33496e-14	54.7846	81.1603	44.9214	480.61	402.733	374.207			pfam09130	pfam09130			DUF1932	Domain of unknown function (DUF1932). This domain is found in a set of hypothetical prokaryotic proteins. Its exact function has not, as yet, been described.
381	MSTRG_10741	69.3017	2.80755	0.000876811	14.3959	33.1698	5.03119	153.162	143.439	66.6128
382	MSTRG_4601	121.928	2.80368	0.00131878	32.3909	45.8732	13.6561	45.7724	251.018	342.86	PIL26158.1	MFS general substrate transporter	cd06179	pfam06609			TRI12	Fungal trichothecene efflux pump (TRI12). This family consists of several fungal specific trichothecene efflux pump proteins. Many of the genes involved in trichothecene toxin biosynthesis in Fusarium sporotrichioides are present within a gene cluster.It has been suggested that TRI12 may play a role in F. sporotrichioides self-protection against trichothecenes.
383	MSTRG_8098	23.7143	2.80343	4.93654e-05	5.99831	7.76315	4.31245	44.0119	46.8935	33.3064
384	MSTRG_3575	98.1788	2.79371	0.000247216	22.7936	44.4617	7.54679	114.431	237.226	162.614	PIL31015.1	hypothetical protein GSI_05708
385	MSTRG_12975	57.1214	2.78425	1.34719e-06	17.9949	13.4091	12.2186	112.671	55.1688	131.266
386	MSTRG_8290	23.4989	2.77866	0.0453744	5.19854	11.9976	1.07811	80.982	35.8597	5.8776	WP_094965843.1	class I SAM-dependent methyltransferase
387	MSTRG_8764	90.2191	2.77249	1.11346e-06	18.3948	16.9378	33.0621	102.108	231.709	139.103	XP_007398220.1	uncharacterized protein PHACADRAFT_259961
388	MSTRG_13898	23.7064	2.77007	0.00535786	4.39876	2.82297	10.7811	73.9401	24.826	25.4696
389	MSTRG_633	72.8359	2.76405	2.28791e-06	11.5967	21.1722	23.3591	156.683	151.714	72.4904
390	MSTRG_3442	26.1478	2.76155	0.00015276	6.79809	4.94019	8.26553	35.2096	33.1013	68.572
391	MSTRG_1353	65.7106	2.75914	0.000703806	20.7941	24.7009	5.74994	193.653	82.7533	66.6128	THG96034.1	hypothetical protein EW026_g5711, partial
392	MSTRG_11950	28.4366	2.75503	0.00244046	10.3971	6.35167	5.39056	95.0658	22.0675	31.3472	TFK79690.1	hypothetical protein K466DRAFT_457702, partial
393	MSTRG_5464	145.399	2.754	3.85575e-12	35.9899	37.4043	38.8121	225.341	344.805	190.042	EPS93747.1	hypothetical protein FOMPIDRAFT_1026440	cd17360	pfam00083			Sugar_tr	Sugar (and other) transporter.
394	MSTRG_11755	301.786	2.75395	1.11724e-08	124.765	58.5765	49.9526	528.143	612.374	436.902			cl00228	pfam01230			HIT	HIT domain.
395	MSTRG_2139	730.368	2.75008	1.59714e-18	215.139	219.486	133.327	1248.18	1235.78	1330.3	XP_007369297.1	glycoside hydrolase family 47 protein	cl04955	cl04955		GH47?*	LanC_like	Cyclases involved in the biosynthesis of lantibiotics, and similar proteins. One member of this family, from Bidobacterium longicum, UniProtKB:E8MGH8, has been characterized as an unusual beta-L-arabinofuranosidase enzyme, EC:3.2.1.185. It rleases l-arabinose from the l-arabinofuranose (Araf)-beta1,2-Araf disaccharide and also transglycosylates 1-alkanols with retention of the anomeric configurat…
396	MSTRG_1586	29.1775	2.74583	0.000143567	5.19854	5.64593	11.4999	49.2934	66.2026	37.2248
397	MSTRG_336	55.7168	2.74509	0.000684975	10.797	10.5861	21.5623	89.7844	168.265	33.3064
398	MSTRG_14960	96.0753	2.73999	1.27352e-10	21.5939	26.8182	26.5935	117.952	187.574	195.92
399	MSTRG_7272	37.6182	2.73832	7.00897e-06	11.9966	10.5861	6.82805	45.7724	79.9948	70.5312				pfam00144			Beta-lactamase	Beta-lactamase. This family appears to be distantly related to pfam00905 and PF00768 D-alanyl-D-alanine carboxypeptidase.
400	MSTRG_2893	126.69	2.73672	6.92166e-06	37.1895	11.9976	49.2338	264.072	195.849	201.798
401	MSTRG_14755	149.674	2.72524	7.39022e-10	48.7863	31.7584	37.0152	179.569	248.26	352.656	VWP00684.1		cl11961	pfam00171			Aldedh	Aldehyde dehydrogenase family. This family of dehydrogenases act on aldehyde substrates. Members use NADP as a cofactor. The family includes the following members: The prototypical members are the aldehyde dehydrogenases EC:1.2.1.3. Succinate-semialdehyde dehydrogenase EC:1.2.1.16. Lactaldehyde dehydrogenase EC:1.2.1.22. Benzaldehyde dehydrogenase EC:1.2.1.28. Methylmalonate-semialdehyde dehydrog…
402	MSTRG_12300	38.1823	2.72506	0.0012624	11.9966	15.5263	2.87497	45.7724	88.2702	64.6536
403	MSTRG_4549	30.2484	2.71994	0.00343882	11.9966	3.52871	8.26553	68.6586	16.5507	72.4904
404	MSTRG_12050	184.418	2.70447	4.9616e-09	32.3909	38.8158	75.4679	343.293	308.946	307.595	KIP01133.1	hypothetical protein PHLGIDRAFT_38390, partial	pfam00067	pfam00067			p450	Cytochrome P450. Cytochrome P450s are haem-thiolate proteins involved in the oxidative degradation of various compounds. They are particularly well known for their role in the degradation of environmental toxins and mutagens. They can be divided into 4 classes, according to the method by which electrons from NAD(P)H are delivered to the catalytic site. Sequence conservation is relatively low with…
405	MSTRG_4809	207.737	2.70427	2.84154e-07	49.1861	83.2775	34.1402	230.623	361.356	487.841	XP_007368701.1	FAD/NAD(P)-binding domain-containing protein	COG2072	pfam00743			FMO-like	Flavin-binding monooxygenase-like. This family includes FMO proteins, cyclohexanone mono-oxygenase and a number of different mono-oxygenases.
406	MSTRG_11014	284.907	2.70072	0.000629882	98.7722	112.213	17.2498	580.958	659.268	240.982	PIL22479.1	hypothetical protein GSI_15167
407	MSTRG_1850	7430.71	2.70005	1.89317e-09	1336.02	1360.67	3248.35	12805.7	13731.5	12102				pfam15449			Retinal	Retinal protein. This family of proteins is found in the photoreceptor cells of the retina. Mutations of the gene encoding this protein have been associated with retinal disorders such as retinitis pigmentosa and late-onset progressive retinal atrophy. The function of this family of proteins is unknown, but it is likely to be important in the development and function of the retina.
408	MSTRG_10394	56.3576	2.6929	0.00196257	9.5973	31.7584	4.67182	75.7005	91.0286	125.389			cd17326				MFS_MFSD8
409	MSTRG_10133	108.081	2.69212	2.84556e-05	15.9955	17.6435	52.8275	225.341	154.473	182.206			pfam15979	pfam15979		GH115*	Glyco_hydro_115	Glycosyl hydrolase family 115. Glyco_hydro_115 is a family of glycoside hydrolases likely to have the activity of xylan a-1,2-glucuronidase, EC:3.2.1.131, or a-(4-O-methyl)-glucuronidase EC:3.2.1.-.
410	MSTRG_2894	468.774	2.69089	2.63194e-10	116.767	84.689	175.014	1066.85	736.504	632.822	PSS37515.1	hypothetical protein PHLCEN_2v629
411	MSTRG_3646	635.17	2.68487	9.39938e-20	198.744	129.856	182.92	999.951	1221.99	1077.56	EMD33528.1	hypothetical protein CERSUDRAFT_142553
412	MSTRG_2781	213.792	2.67685	1.21515e-11	59.9831	46.5789	66.1243	401.389	457.901	250.778	PIL35585.1	hypothetical protein GSI_02313	cd17936				EEXXEc_NFX1
413	MSTRG_3822	58.0223	2.6743	5.73884e-05	22.7936	17.6435	6.82805	72.1796	113.096	115.593
414	MSTRG_10374	34.9264	2.67327	0.00628044	2.79921	21.1722	5.03119	59.8562	71.7195	48.98	OBZ68987.1	hypothetical protein A0H81_11336	cl25409	cl21454			NADB_Rossmann	Rossmann-fold NAD(P)(+)-binding proteins. This entry is the rossmann domain found in the Xanthine dehydrogenase accessory protein.
415	MSTRG_1418	99.0455	2.6599	4.30612e-07	21.194	23.9952	35.5777	98.5868	201.366	213.553	XP_007371435.1	uncharacterized protein DICSQDRAFT_113850	cl00261				PLPDE_III
416	MSTRG_11609	15.6114	2.65746	0.00273794	2.79921	4.94019	5.03119	24.6467	38.6182	17.6328			cl21460				HAD_like
417	MSTRG_4875	35.0554	2.6547	0.000484855	12.3965	9.88038	6.82805	96.8263	27.5844	56.8168			pfam09362	pfam09362			DUF1996	Domain of unknown function (DUF1996). This family of proteins are functionally uncharacterized.
418	MSTRG_8867	147.673	2.65379	1.7249e-08	32.3909	35.9928	52.4682	163.724	344.805	256.655	TFK31236.1	hypothetical protein BDQ12DRAFT_729736
419	MSTRG_7122	166.724	2.65299	1.03019e-06	55.5843	62.1052	20.1248	309.844	311.704	240.982			pfam15961	pfam15961			DUF4764	Domain of unknown function (DUF4764).
420	MSTRG_3420	78.0499	2.65161	1.45444e-05	12.3965	37.4043	15.453	160.203	121.371	121.47	OJT02427.1	hypothetical protein TRAPUB_7080	pfam09362	pfam09362	Secreted		DUF1996	Domain of unknown function (DUF1996). This family of proteins are functionally uncharacterized.
421	MSTRG_5395	82.1649	2.6513	1.61607e-08	20.3943	28.9354	18.6873	139.078	182.057	103.838	XP_007400453.1	uncharacterized protein PHACADRAFT_200129	cd04590;COG1253				CBS_pair_CorC_HlyC_assoc	TlyC
422	MSTRG_11521	16.325	2.64907	0.026333	8.79752	0.705741	3.59371	21.1257	44.1351	19.592
423	MSTRG_3518	220.353	2.64855	4.92032e-10	44.3875	70.5741	66.843	257.03	499.278	384.003	VWP00911.1		cl17238	pfam13920			zf-C3HC4_3	Zinc finger, C3HC4 type (RING finger).
424	MSTRG_3771	923.059	2.6485	9.65622e-31	277.522	217.368	265.935	1647.81	1544.73	1584.99			TIGR01628;COG5576	pfam00046			Homeobox	Homeobox domain.
425	MSTRG_14346	84.6141	2.63066	9.77517e-05	23.5934	38.8158	8.98427	188.371	118.613	129.307	KZP27902.1	GMC oxidoreductase	COG2303;PRK02106	cl21454			NADB_Rossmann	Rossmann-fold NAD(P)(+)-binding proteins. This entry is the rossmann domain found in the Xanthine dehydrogenase accessory protein.
426	MSTRG_14574	229.795	2.6241	8.63706e-06	101.172	63.5167	28.0309	496.455	270.327	419.269	XP_007368996.1	Clavaminate synthase-like protein	COG3491	pfam03171;pfam14226			2OG-FeII_Oxy	DIOX_N
427	MSTRG_1744	61.9349	2.61822	2.58056e-07	19.9944	19.055	12.9374	80.982	140.681	97.96
428	MSTRG_2873	65.3614	2.61702	3.86022e-07	19.5945	21.878	14.0155	103.868	79.9948	152.818	THG98836.1	hypothetical protein EW026_g3422	pfam00026	pfam00026			Asp	Eukaryotic aspartyl protease. Aspartyl (acid) proteases include pepsins, cathepsins, and renins. Two-domain structure, probably arising from ancestral duplication. This family does not include the retroviral nor retrotransposon proteases (pfam00077), which are much smaller and appear to be homologous to a single domain of the eukaryotic asp proteases.
429	MSTRG_137	3513.53	2.61388	4.84348e-06	819.369	1683.19	458.917	8508.39	4562.46	5048.86	XP_007370452.1	uncharacterized protein DICSQDRAFT_140902	pfam09770	pfam09770			PAT1	Topoisomerase II-associated protein PAT1. Members of this family are necessary for accurate chromosome transmission during cell division.
430	MSTRG_14260	96.0033	2.61381	0.00105747	23.9932	50.1076	7.54679	230.623	146.197	117.552
431	MSTRG_3109	688.898	2.6126	2.89865e-10	119.566	288.648	173.936	1207.69	1103.38	1240.17
432	MSTRG_7197	20.0696	2.61152	0.0426337	3.1991	13.4091	0.718742	29.9281	49.652	23.5104
433	MSTRG_105	164.14	2.60083	6.40689e-07	47.9865	49.4019	41.687	137.317	416.525	291.921
434	MSTRG_14259	30.915	2.60066	0.0297351	9.19741	8.4689	8.6249	105.629	49.652	3.9184
435	MSTRG_8812	133.702	2.59956	2.6274e-07	43.9876	24.7009	44.562	214.778	148.956	325.227	RPD59151.1	ubiquitin-conjugating enzyme	cd00195	pfam00179			UQ_con	Ubiquitin-conjugating enzyme. Proteins destined for proteasome-mediated degradation may be ubiquitinated. Ubiquitination follows conjugation of ubiquitin to a conserved cysteine residue of UBC homologs. TSG101 is one of several UBC homologs that lacks this active site cysteine.
436	MSTRG_12833	68.9516	2.58274	3.09623e-08	25.5928	15.5263	17.6092	96.8263	126.888	131.266	PIL34171.1	hypothetical protein GSI_03882
437	MSTRG_11664	391.296	2.57764	9.18798e-18	113.168	101.627	121.108	623.209	830.291	558.372
438	MSTRG_2689	450.47	2.57422	0.0104063	31.1912	31.7584	325.231	744.682	529.621	1040.34	TFY67375.1	hypothetical protein EVG20_g3969	pfam15979	pfam15979	Secreted	GH115:229|3.2.1.131:4|CE15:1	Glyco_hydro_115	Glycosyl hydrolase family 115. Glyco_hydro_115 is a family of glycoside hydrolases likely to have the activity of xylan a-1,2-glucuronidase, EC:3.2.1.131, or a-(4-O-methyl)-glucuronidase EC:3.2.1.-.
439	MSTRG_13439	125.639	2.57203	0.000360744	35.1901	47.9904	25.5153	63.3772	256.535	325.227			pfam16491	pfam16491			Peptidase_M48_N	CAAX prenyl protease N-terminal, five membrane helices. The five N-terminal five transmembrane alpha-helices of peptidase_M48 family proteins including the CAAX prenyl proteases reside completely within the membrane of the endoplasmic reticulum.
440	MSTRG_6765	114.471	2.57108	0.00101544	15.5956	40.2273	43.4839	378.503	99.3039	109.715	CDO77189.1	hypothetical protein BN946_scf184747.g2	cl25409	pfam00106			adh_short	short chain dehydrogenase. This family contains a wide variety of dehydrogenases.
441	MSTRG_1180	99.5478	2.56703	8.15649e-07	29.5917	39.5215	17.9685	165.485	121.371	223.349	YES	PL31233.1; Alpha-glucosidase, glycosyl hydrolase family GH31	cl29077	pfam01055		GH31*	Glyco_hydro_31	Glycosyl hydrolases family 31. Glycosyl hydrolases are key enzymes of carbohydrate metabolism. Family 31 comprises of enzymes that are, or similar to, alpha- galactosidases.	Checked using BLASTX
442	MSTRG_5650	37.7426	2.56122	7.79182e-05	8.79752	9.17464	14.7342	52.8143	46.8935	94.0416	PIL30730.1	hypothetical protein GSI_06898
443	MSTRG_2681	220.03	2.56121	4.02725e-07	51.5855	50.1076	89.4834	563.353	248.26	317.391	PIL25862.1	hypothetical protein GSI_11615
444	MSTRG_10664	204.92	2.55484	3.24743e-06	46.3869	98.8038	34.859	441.88	251.018	356.575	YES		cd14792;cl29077;pfam00734	pfam00734;pfam16499		GH27*:CBM1*	CBM_1	Melibiase_2	Checked using BLASTX
445	MSTRG_13801	125.433	2.55376	3.56312e-10	41.9882	43.756	24.4372	223.581	201.366	217.471	XP_007365167.1	magnesium-dependent phosphatase-1	cl21460	cl21460			HAD_like	Haloacid Dehalogenase-like Hydrolases. This family is part of the HAD superfamily.
446	MSTRG_4792	589.144	2.55371	5.22319e-17	152.357	160.909	200.529	1068.61	1166.82	785.64	PIL30008.1	transcription factor	pfam05109;cl00082	pfam00505;pfam05109			HMG_box	Herpes_BLLF1
447	MSTRG_13492	148.327	2.55322	2.30135e-09	49.9859	52.9306	27.3122	234.144	231.709	293.88	XP_007366849.1	haloacid dehalogenase	TIGR01428	pfam00702			Hydrolase	haloacid dehalogenase-like hydrolase. This family is structurally different from the alpha/beta hydrolase family (pfam00561). This family includes L-2-haloacid dehalogenase, epoxide hydrolases and phosphatases. The structure of the family consists of two domains. One is an inserted four helix bundle, which is the least well conserved region of the alignment, between residues 16 and 96 of Pseudomo…
448	MSTRG_2914	1899.64	2.55294	9.98797e-40	567.84	559.653	531.869	3015.7	3403.92	3318.89	VWO99380.1		pfam12471	pfam12471			GTP_CH_N	GTP cyclohydrolase N terminal. This domain family is found in bacteria and eukaryotes, and is approximately 190 amino acids in length. This family is the N terminal of GTP cyclohydrolase, the rate limiting enzyme in the synthesis of tetrahydrobiopterin.
449	MSTRG_4392	34.7418	2.55195	0.00333934	7.59786	17.6435	5.39056	40.491	102.062	35.2656	VWP01447.1		pfam13520	pfam13520			AA_permease_2	Amino acid permease.
450	MSTRG_6002	85.8424	2.54851	1.18313e-05	13.9961	23.2895	37.734	110.91	135.164	193.961
451	MSTRG_14901	33.5675	2.54828	0.000202016	13.5962	4.94019	10.4218	68.6586	60.6857	43.1024
452	MSTRG_14345	65.1887	2.54675	5.62251e-06	19.1946	17.6435	20.4841	174.287	77.2364	82.2864
453	MSTRG_6936	144.487	2.54674	3.62349e-14	34.7902	50.1076	42.4058	232.383	242.743	264.492			cl18951	cl18951			Amidase	Amidase. Members of this protein family are aminohydrolases related to, but distinct from, glutamyl-tRNA(Gln) amidotransferase subunit A. The best characterized member is the biuret hydrolase of Pseudomonas sp. ADP, which hydrolyzes ammonia from the three-nitrogen compound biuret to yield allophanate. Allophanate is also an intermediate in urea degradation by the urea carboxylase/allophanate hydr…
454	MSTRG_10566	100.428	2.54502	1.62357e-06	35.1901	29.6411	22.9997	96.8263	245.501	172.41	TNY20919.1	histone H4-like protein	PTZ00015	cl23735			H4	N/A. CENP-T is a family of vertebral kinetochore proteins that associates directly with CENP-W. The N-terminus of CENP-T proteins interacts directly with the Ndc80 complex in the outer kinetochore. Importantly, the CENP-T-W complex does not directly associate with CENP-A, but with histone H3 in the centromere region. CENP-T and -W form a hetero-tetramer with CENP-S and -X and bind to a ~100 bp re…
455	MSTRG_13358	952.596	2.53373	3.55883e-17	256.728	359.928	226.404	1765.76	1641.27	1465.48	PIL31506.1	hypothetical protein GSI_06208
456	MSTRG_4293	388.374	2.52758	2.30954e-15	135.962	100.215	108.171	815.101	551.688	619.107	XP_007360695.1	CDF-like metal transporter	cl30791;pfam16916	pfam16916			ZT_dimer	dimerization domain of Zinc Transporter. ZT_dimer is the dimerization region of the whole molecule of zinc transporters since the full-length members form a homodimer during activity. The domain lies within the cytoplasm and exhibits an overall structural similarity with the copper metallochaperone Hah1 UniProtKB:O00244, exhibiting an open alpha-beta domain with two alpha helices (H1 and H2) alig…
457	MSTRG_1972	90.8726	2.5185	0.0147667	25.1929	51.5191	4.67182	49.2934	206.883	207.675	OSC98528.1	oxidoreductase	cl25409	pfam00106			adh_short	short chain dehydrogenase. This family contains a wide variety of dehydrogenases.
458	MSTRG_12196	29.9001	2.5142	0.000941085	12.7964	9.17464	4.67182	45.7724	71.7195	35.2656	EEB94251.1	hypothetical protein MPER_06962, partial	cl02776	pfam00043			GST_C	Glutathione S-transferase, C-terminal domain. GST conjugates reduced glutathione to a variety of targets including S-crystallin from squid, the eukaryotic elongation factor 1-gamma, the HSP26 family of stress-related proteins and auxin-regulated proteins in plants. Stringent starvation proteins in E. coli are also included in the alignment but are not known to have GST activity. The glutathione m…
459	MSTRG_7886	360.422	2.51407	7.49849e-05	52.3852	61.3995	207.716	598.562	684.094	558.372	PIL30941.1	hypothetical protein GSI_07110	cl21453	pfam00069			Pkinase	Protein kinase domain.
460	MSTRG_1672	123.888	2.51385	5.72074e-09	50.3858	33.8756	26.5935	230.623	176.54	225.308	RPD74264.1	arsenical-resistance protein	cl19217	cl19217			SBF	Sodium Bile acid symporter family. These family members are 7TM putative membrane transporter proteins. The family is similar to the SBF family of bile-acid symporters, pfam01758.
461	MSTRG_362	35.7617	2.50502	0.00136133	9.19741	18.3493	5.03119	58.0958	82.7533	41.1432			cl00445	pfam00180			Iso_dh	Isocitrate/isopropylmalate dehydrogenase.
462	MSTRG_10729	280.126	2.50423	2.75731e-16	103.171	74.1028	74.3898	507.018	430.317	491.759				pfam01920			Prefoldin_2	Prefoldin subunit. This family includes prefoldin subunits that are not detected by pfam02996.
463	MSTRG_66	53.541	2.50314	0.000548482	9.99718	9.17464	28.3903	80.982	124.13	68.572	PIL25346.1	transcription factor
464	MSTRG_8511	93.9374	2.50017	0.000858627	11.5967	16.2321	56.4212	165.485	143.439	170.45	KDN46732.1	hypothetical protein RSAG8_04112, partial	cd17327	pfam07690			MFS_1	Major Facilitator Superfamily.
465	MSTRG_4841	29.7958	2.49801	0.0182406	5.19854	8.4689	12.9374	10.5629	96.5455	45.0616
466	MSTRG_2913	126.828	2.49793	8.55095e-13	41.1884	38.8158	34.4996	241.185	228.951	176.328	KIK27404.1	hypothetical protein PISMIDRAFT_184249, partial	PRK07198				PRK07198
467	MSTRG_6753	48.0474	2.4978	0.000882949	9.99718	10.5861	22.6404	133.796	66.2026	45.0616	VWO99872.1
468	MSTRG_8804	88.1926	2.49449	1.42571e-08	21.5939	21.878	35.9371	163.724	135.164	150.858
469	MSTRG_10808	15.532	2.48471	0.002419	5.19854	4.94019	3.95308	26.4072	33.1013	19.592
470	MSTRG_7061	49.0792	2.48384	4.65387e-05	17.9949	8.4689	17.6092	56.3353	88.2702	105.797
471	MSTRG_8857	698.414	2.4833	3.49656e-06	153.157	110.801	370.871	1075.65	1188.89	1291.11	E9ERT9	CHI1_METRA Endochitinase 1	cd06548	pfam00704	Secreted	GH18:113|3.2.1.14:24|CBM50:1	Glyco_hydro_18	Glycosyl hydrolases family 18.
472	MSTRG_1653	226.079	2.4822	5.65241e-08	43.1878	64.9282	97.7489	484.131	339.288	327.187
473	MSTRG_2551	48.7297	2.48033	0.000168507	10.797	25.4067	8.98427	95.0658	85.5117	66.6128	PIL23781.1	hypothetical protein GSI_13531
474	MSTRG_10358	47.1492	2.47695	5.60232e-05	11.5967	11.2919	19.7654	49.2934	91.0286	99.9192
475	MSTRG_9088	364.37	2.47634	6.3301e-10	93.9735	102.332	136.561	829.185	606.857	417.31	XP_007360494.1	uncharacterized protein DICSQDRAFT_76410	pfam04117	pfam04117			Mpv17_PMP22	Mpv17 / PMP22 family. The 22-kDa peroxisomal membrane protein (PMP22) is a major component of peroxisomal membranes. PMP22 seems to be involved in pore forming activity and may contribute to the unspecific permeability of the organelle membrane. PMP22 is synthesized on free cytosolic ribosomes and then directed to the peroxisome membrane by specific targeting information. Mpv17 is a closely relat…
476	MSTRG_10305	18.4448	2.47332	0.00198432	3.99887	6.35167	6.46868	21.1257	41.3766	31.3472			cl29593	pfam00400			WD40	WD domain, G-beta repeat.
477	MSTRG_1829	18.6917	2.4722	0.0110054	4.79865	6.35167	6.10931	17.6048	16.5507	60.7352			cl00342	pfam00291			PALP	Pyridoxal-phosphate dependent enzyme. Members of this family are all pyridoxal-phosphate dependent enzymes. This family includes: serine dehydratase EC:4.2.1.13 P20132, threonine dehydratase EC:4.2.1.16, tryptophan synthase beta chain EC:4.2.1.20, threonine synthase EC:4.2.99.2, cysteine synthase EC:4.2.99.8 P11096, cystathionine beta-synthase EC:4.2.1.22, 1-aminocyclopropane-1-carboxylate deamin…
478	MSTRG_11459	116.18	2.46955	4.42219e-11	28.392	40.2273	38.4527	228.862	184.816	176.328	VWO99540.1		pfam08880	pfam07529;pfam08880			HSA	QLQ
479	MSTRG_2277	393.362	2.46604	0.000102564	57.9837	69.1626	233.951	633.772	648.234	717.068	PIL30941.1	hypothetical protein GSI_07110	cl21453	pfam00069			Pkinase	Protein kinase domain.
480	MSTRG_13277	164.744	2.46533	0.00982892	27.5922	116.447	8.26553	274.635	281.361	280.166	PIL35713.1	ATP-binding cassette transporter	cd18597;PLN03130				ABC_6TM_YOR1_D1_like	PLN03130
481	MSTRG_6725	399.884	2.46406	3.5139e-05	144.759	173.612	50.3119	843.269	777.881	409.473	XP_007362882.1	subtilisin-like protein	cd04056;cl10459;pfam09286	pfam09286			Pro-kuma_activ	Pro-kumamolisin, activation domain. Members of this family are found in various subtilase propeptides, and adopt a ferredoxin-like fold, with an alpha+beta sandwich. Cleavage of the domain results in activation of the peptide.
482	MSTRG_15301	103.593	2.46402	3.14542e-05	45.987	12.7033	35.9371	193.653	176.54	156.736	OBZ72368.1	hypothetical protein A0H81_07987	pfam00250	pfam00250			Forkhead	Forkhead domain.
483	MSTRG_11728	321.89	2.45726	6.52287e-13	109.969	93.8636	93.7958	478.85	435.834	719.027	XP_007370765.1	lipase	cd00519	pfam01764			Lipase_3	Lipase (class 3).
484	MSTRG_7743	16.3791	2.45193	0.0198612	5.59842	3.52871	6.10931	49.2934	8.27533	25.4696	TFK78077.1	hypothetical protein K466DRAFT_460136, partial	cl14782				RNase_H_like
485	MSTRG_3655	45.9298	2.45107	0.00280419	14.3959	17.6435	10.4218	52.8143	148.956	31.3472
486	MSTRG_13583	83.6816	2.44917	0.000585168	33.5905	36.6985	7.90616	128.515	126.888	168.491	XP_007363522.1	uncharacterized protein DICSQDRAFT_82221
487	MSTRG_8397	91.1512	2.44846	0.00201853	22.7936	54.3421	8.26553	116.192	157.231	188.083	RPD52985.1	hypothetical protein L227DRAFT_513981, partial	cd18597				ABC_6TM_YOR1_D1_like
488	MSTRG_14527	397.012	2.44559	0.00166866	73.1794	249.127	48.1557	1102.06	502.036	407.514
489	MSTRG_2886	36.108	2.44487	0.00725699	5.59842	21.1722	7.18742	28.1676	93.787	60.7352	VWO99245.1
490	MSTRG_6760	87.1947	2.4407	0.000395367	15.9955	33.8756	31.984	151.401	60.6857	229.226	Q00023	CEL1_AGABI Cellulose-growth-specific protein	pfam00734;pfam03443	pfam00734;pfam03443		AA9:5|CBM1:3	CBM_1	Glyco_hydro_61
491	MSTRG_1791	264.055	2.43122	2.49656e-06	66.7812	51.5191	129.014	610.886	355.839	370.289	VWO96403.1		smart00066	pfam00172			Zn_clus	Fungal Zn(2)-Cys(6) binuclear cluster domain.
492	MSTRG_1743	64.0982	2.42659	3.73233e-05	29.5917	9.88038	20.1248	95.0658	124.13	105.797	EEB98897.1	hypothetical protein MPER_01514
493	MSTRG_256	27.5856	2.42514	0.0048984	7.59786	9.17464	9.34365	26.4072	24.826	88.164	KZT65876.1	hypothetical protein DAEQUDRAFT_493130	cl00057	cl00057			vWFA	N/A. vWA domain fused to TerD domain typified by the TerF protein. Some times found as solos.
494	MSTRG_12229	12.7035	2.4238	0.0246641	2.39932	6.35167	3.59371	35.2096	11.0338	17.6328	RWA04192.1	hypothetical protein EKO27_g10911, partial	cl21460	cl21460			HAD_like	Haloacid Dehalogenase-like Hydrolases. This family is part of the HAD superfamily.
495	MSTRG_1184	181.64	2.42107	0.000113603	63.1822	21.1722	86.249	211.257	333.772	374.207	XP_008031718.1	hypothetical protein TRAVEDRAFT_16130
496	MSTRG_3787	569.534	2.42078	0.000161024	159.555	316.878	62.1712	1040.44	1117.17	720.986	VWO97198.1
497	MSTRG_10560	111.424	2.41827	0.00235647	37.1895	9.17464	58.2181	105.629	256.535	201.798			PTZ00053				PTZ00053
498	MSTRG_6276	148.024	2.41443	2.42367e-07	64.3819	31.0526	44.2026	188.371	242.743	317.391	VWO97678.1
499	MSTRG_9796	316.641	2.41387	1.66246e-09	106.77	85.3947	108.171	728.838	347.564	523.107	XP_007367746.1	uncharacterized protein DICSQDRAFT_171977	PRK04778	pfam06160			EzrA	Septation ring formation regulator, EzrA. During the bacterial cell cycle, the tubulin-like cell-division protein FtsZ polymerizes into a ring structure that establishes the location of the nascent division site. EzrA modulates the frequency and position of FtsZ ring formation.
500	MSTRG_8020	34.7127	2.41131	0.011194	8.79752	21.1722	3.59371	44.0119	38.6182	92.0824	CCO28787.1	polygalacturonase	pfam00295	pfam00295		GH28:21|3.2.1.15:7	Glyco_hydro_28	Glycosyl hydrolases family 28. Glycosyl hydrolase family 28 includes polygalacturonase EC:3.2.1.15 as well as rhamnogalacturonase A(RGase A), EC:3.2.1.-. These enzymes are important in cell wall metabolism.
501	MSTRG_8632	117.919	2.40626	0.0023667	27.1923	75.5143	10.4218	204.215	190.333	199.838	XP_007362691.1	subtilisin-like protein	cl10459;pfam09286	pfam09286			Pro-kuma_activ	Pro-kumamolisin, activation domain. Members of this family are found in various subtilase propeptides, and adopt a ferredoxin-like fold, with an alpha+beta sandwich. Cleavage of the domain results in activation of the peptide.
502	MSTRG_6193	30.6948	2.40439	0.000718182	7.99775	12.7033	8.98427	45.7724	30.3429	78.368				pfam00232		GH1*	Glyco_hydro_1	Glycosyl hydrolase family 1.
503	MSTRG_12682	74.5584	2.39994	1.85103e-06	30.7913	20.4665	19.7654	151.401	140.681	84.2456	KDQ57098.1	hypothetical protein JAAARDRAFT_130885	cd17934;pfam13087	pfam13086;pfam13087			AAA_11	AAA_12
504	MSTRG_1253	232.444	2.3998	1.02976e-10	86.3757	79.7488	56.0619	394.347	474.452	303.676	VWP02446.1		cl21453;smart00220	pfam00069			Pkinase	Protein kinase domain.
505	MSTRG_3115	166.177	2.3984	1.04768e-16	54.3847	52.2249	52.4682	302.802	264.81	270.37	OBZ75102.1	Dicer-like protein 1	cd18034;cd18802	pfam04851			ResIII	Type III restriction enzyme, res subunit.
506	MSTRG_2710	1316.35	2.39628	5.44141e-18	447.074	414.27	399.621	2716.42	2151.58	1769.16	PIL30008.1	transcription factor	cl00082	pfam00505			HMG_box	HMG (high mobility group) box.
507	MSTRG_115	31.0264	2.39323	0.000309627	13.5962	7.76315	8.26553	66.8982	52.4104	37.2248
508	MSTRG_9912	265.479	2.39177	0.0091977	194.345	43.0502	17.2498	447.161	559.964	331.105	OJT09327.1	Pyranose dehydrogenase, partial	COG2303	cl21454		AA3_2:8	NADB_Rossmann	Rossmann-fold NAD(P)(+)-binding proteins. This entry is the rossmann domain found in the Xanthine dehydrogenase accessory protein.
509	MSTRG_7439	64.6777	2.39055	0.00170778	12.3965	23.2895	26.2341	38.7305	173.782	113.634
510	MSTRG_3547	21.6085	2.38803	0.000606434	7.19797	7.05741	6.46868	26.4072	41.3766	41.1432	Q8U308	RIDA_PYRFU 2-iminobutanoate/2-iminopropanoate deaminase	cl10015	pfam01042			Ribonuc_L-PSP	Endoribonuclease L-PSP. Endoribonuclease active on single-stranded mRNA. Inhibits protein synthesis by cleavage of mRNA. Previously thought to inhibit protein synthesis initiation. This protein may also be involved in the regulation of purine biosynthesis. YjgF (renamed RidA) family members are enamine/imine deaminases. They hydrolyze reactive intermediates released by PLP-dependent enzymes, incl…
511	MSTRG_949	94.2238	2.38782	0.000188182	42.3881	19.7608	28.3903	260.551	124.13	90.1232	VWO94709.1		pfam01124	pfam01124			MAPEG	MAPEG family. This family is has been called MAPEG (Membrane Associated Proteins in Eicosanoid and Glutathione metabolism). It includes proteins such as Prostaglandin E synthase. This enzyme catalyzes the synthesis of PGE2 from PGH2 (produced by cyclooxygenase from arachidonic acid). Because of structural similarities in the active sites of FLAP, LTC4 synthase and PGE synthase, substrates for eac…
512	MSTRG_3627	29.0375	2.3848	0.00404344	6.79809	15.5263	6.10931	26.4072	46.8935	72.4904	EEB86694.1	hypothetical protein MPER_16258	cd17356	pfam00083			Sugar_tr	Sugar (and other) transporter.
513	MSTRG_10284	1555.65	2.37107	1.19974e-09	449.873	333.816	727.008	2341.44	2968.08	2513.65	PIL22916.1	hypothetical protein GSI_15612
514	MSTRG_465	317.903	2.37001	1.45202e-06	128.364	132.679	48.8745	565.113	466.177	566.209	XP_007359794.1	serine protease	cd04077	pfam00082			Peptidase_S8	Subtilase family. Subtilases are a family of serine proteases. They appear to have independently and convergently evolved an Asp/Ser/His catalytic triad, like that found in the trypsin serine proteases (see pfam00089). Structure is an alpha/beta fold containing a 7-stranded parallel beta sheet, order 2314567.
515	MSTRG_14416	119.178	2.36948	4.17636e-09	50.3858	33.8756	31.6246	198.934	171.023	229.226	KZT74852.1	hypothetical protein DAEQUDRAFT_9694
516	MSTRG_12034	200.132	2.36624	4.72579e-05	87.9752	75.5143	31.984	249.988	253.777	501.555	XP_007369297.1	glycoside hydrolase family 47 protein	cl04955	cl04955		GH47?*	LanC_like	Cyclases involved in the biosynthesis of lantibiotics, and similar proteins. One member of this family, from Bidobacterium longicum, UniProtKB:E8MGH8, has been characterized as an unusual beta-L-arabinofuranosidase enzyme, EC:3.2.1.185. It rleases l-arabinose from the l-arabinofuranose (Araf)-beta1,2-Araf disaccharide and also transglycosylates 1-alkanols with retention of the anomeric configurat…
517	MSTRG_5394	124.046	2.36563	7.78167e-09	36.3898	44.4617	40.2496	147.88	206.883	268.411	KIM53286.1	hypothetical protein SCLCIDRAFT_450564	COG1253	pfam01595			DUF21	Domain of unknown function DUF21. This transmembrane region has no known function. Many of the sequences in this family are annotated as hemolysins, however this is due to a similarity to Brachyspira hyodysenteriae hemolysin C that does not contain this domain. This domain is found in the N-terminus of the proteins adjacent to two intracellular CBS domains pfam00571.
518	MSTRG_5201	40.0646	2.35982	0.000804926	11.5967	17.6435	10.0624	31.6886	91.0286	78.368	CDW97770.1	hypothetical protein, partial	cl14607	cl14607			OPT	OPT oligopeptide transporter protein. This protein represents a small family of integral membrane proteins from Gram-negative bacteria, a Gram-positive bacteria, and an archaeal species. Members of this family contain 15 to 18 GES predicted transmembrane regions, and this family has extensive homology to a family of yeast tetrapeptide transporters, including isp4 (Schizosaccharomyces pombe) and O…
519	MSTRG_7118	65.1182	2.35398	0.000659297	17.595	35.2871	11.4999	63.3772	143.439	119.511	OCB85982.1	hypothetical protein A7U60_g6877
520	MSTRG_4670	40.1078	2.35279	0.000142688	15.5956	9.17464	14.0155	56.3353	96.5455	48.98	THH00422.1	hypothetical protein EW026_g2136, partial
521	MSTRG_9209	71.0979	2.35152	6.58729e-05	34.7902	19.055	15.8123	142.599	137.922	76.4088	XP_007364201.1	dUTP pyrophosphatase	cl00493	pfam00692			dUTPase	dUTPase. dUTPase hydrolyzes dUTP to dUMP and pyrophosphate.
522	MSTRG_8314	21.4651	2.34553	0.0222143	13.9961	4.94019	2.15623	40.491	35.8597	31.3472	VWP02263.1		cd00519	pfam01764			Lipase_3	Lipase (class 3).
523	MSTRG_10243	28.705	2.34539	0.00396616	3.99887	16.2321	8.6249	58.0958	44.1351	41.1432	YES		cl29077	cl29077		CBM51:11|GH35:11	GH_D	This group of glycosyl hydrolase families is comprised of glycosyl hydrolase family 31 (GH31), family 36 (GH36), and family 27 (GH27). These structurally and mechanistically related protein families are retaining enzymes that cleave their substrates via an acid/base-catalyzed, double-displacement mechanism involving a covalent glycosyl-enzyme intermediate. Two aspartic acid residues have been ide…	Checked using BLASTX
524	MSTRG_8094	68.8341	2.33778	8.62756e-05	27.1923	16.9378	23.3591	65.1377	176.54	103.838	XP_007363346.1	glyoxal oxidase precursor	pfam07250;pfam09118	pfam07250;pfam09118		AA5_1:10|1.2.3.15:1	Glyoxal_oxid_N	DUF1929
525	MSTRG_5537	24.9407	2.33656	0.0228528	13.1963	3.52871	7.90616	38.7305	13.7922	72.4904
526	MSTRG_13706	123.036	2.33531	8.43009e-09	41.5883	33.1698	47.0776	265.832	182.057	168.491
527	MSTRG_10574	74.7503	2.33448	0.000135041	25.5928	34.5813	14.3748	72.1796	148.956	152.818	TBU54208.1	family S53 protease-like protein	cl07889;cl10459	cl07889			Pro-peptidase_S53	Activation domain of S53 peptidases. Members of this family are found in various subtilase propeptides, and adopt a ferredoxin-like fold, with an alpha+beta sandwich. Cleavage of the domain results in activation of the peptide.
528	MSTRG_967	1096.3	2.33261	7.79949e-12	471.467	275.239	341.762	1461.2	2021.94	2006.22	PIL27654.1	hypothetical protein GSI_10806	cd12243;TIGR01659	pfam00076			RRM_1	RNA recognition motif. (a.k.a. RRM, RBD, or RNP domain). The RRM motif is probably diagnostic of an RNA binding protein. RRMs are found in a variety of RNA binding proteins, including various hnRNP proteins, proteins implicated in regulation of alternative splicing, and protein components of snRNPs. The motif also appears in a few single stranded DNA binding proteins. The RRM structure consists o…
529	MSTRG_128	441.908	2.33106	3.51886e-06	72.7795	140.443	226.044	734.119	841.325	636.74	EED80742.1	predicted protein
530	MSTRG_9197	151.389	2.32725	9.88695e-05	32.7908	29.6411	88.0459	290.479	193.091	274.288	XP_007363403.1	putative isomerase YbhE	pfam10282	pfam10282			Lactonase	Lactonase, 7-bladed beta-propeller. This entry contains bacterial 6-phosphogluconolactonases (6PGL)YbhE-type (EC:3.1.1.31) which hydrolyze 6-phosphogluconolactone to 6-phosphogluconate. The entry also contains the fungal muconate lactonising enzyme carboxy-cis,cis-muconate cyclase (EC:5.5.1.5) and muconate cycloisomerase (EC:5.5.1.1), which convert cis,cis-muconates to muconolactones and vice ver…
531	MSTRG_4021	29.278	2.32314	0.00757193	12.3965	9.88038	7.18742	38.7305	19.3091	88.164	XP_007366981.1	uncharacterized protein DICSQDRAFT_171261
532	MSTRG_5255	238.147	2.32209	0.00214085	82.7767	136.914	19.0467	445.401	460.66	284.084	VWO96493.1		cd01205	cl17171			PH-like	Pleckstrin homology-like domain. Proteins in this family are distantly related to PH domains.
533	MSTRG_11219	39.7878	2.32128	0.00144898	8.39763	19.7608	11.8592	66.8982	96.5455	35.2656
534	MSTRG_1025	108.122	2.32044	0.000158973	35.1901	19.055	53.5463	269.353	146.197	125.389			pfam00503	pfam00503			G-alpha	G-protein alpha subunit. G proteins couple receptors of extracellular signals to intracellular signaling pathways. The G protein alpha subunit binds guanyl nucleotide and is a weak GTPase. A set of residues that are unique to G-alpha as compared to its ancestor the Arf-like family form a ring of residues centered on the nucleotide binding site. A Ggamma is found fused to an inactive Galpha in the…
535	MSTRG_15497	486.77	2.31942	3.1025e-22	164.354	170.789	153.092	903.125	747.538	781.721	PIL34909.1	transporter	cl21463;pfam00179	cl21463;pfam00179			UBA_like_SF	UQ_con
536	MSTRG_12590	166.643	2.31749	9.34963e-11	44.3875	53.6363	68.9992	316.886	259.294	256.655	TBU63755.1	Transglutaminase-like superfamily-domain-containing protein, partial	pfam13369	pfam13369			Transglut_core2	Transglutaminase-like superfamily.
537	MSTRG_6800	370.868	2.31748	0.000468772	192.746	112.919	65.7649	551.03	1020.62	282.125	VWO95057.1		pfam00067	pfam00067			p450	Cytochrome P450. Cytochrome P450s are haem-thiolate proteins involved in the oxidative degradation of various compounds. They are particularly well known for their role in the degradation of environmental toxins and mutagens. They can be divided into 4 classes, according to the method by which electrons from NAD(P)H are delivered to the catalytic site. Sequence conservation is relatively low with…
538	MSTRG_8902	52.3195	2.31699	0.000782375	25.5928	15.5263	11.4999	139.078	63.4442	58.776			cl29895	cl29895		GH3*	Glyco_hydro_3	Glycosyl hydrolase family 3 N terminal domain. beta-hexosaminidase; Provisional
539	MSTRG_3582	77.9193	2.31502	0.000183949	37.5894	21.878	18.6873	82.7425	104.821	201.798	Q5M8Z6	ASSY_XENTR Argininosuccinate synthase	cl00292	cl00292			AANH_like	N/A. This family includes the homologous domain shared between the alpha and beta subunits of the electron transfer flavoprotein.
540	MSTRG_3436	34.4182	2.31315	0.000733961	12.3965	16.2321	6.46868	73.9401	52.4104	45.0616			pfam00348	pfam00348			polyprenyl_synt	Polyprenyl synthetase.
541	MSTRG_12982	68.6414	2.31123	0.000101372	11.9966	31.7584	25.5153	89.7844	148.956	103.838
542	MSTRG_2867	72.6248	2.31117	0.011181	14.7958	52.9306	6.10931	114.431	110.338	137.144
543	MSTRG_14107	15.1546	2.31039	0.020362	5.59842	3.52871	5.74994	12.3233	44.1351	19.592			pfam05291	pfam05291			Bystin	Bystin. Trophinin and tastin form a cell adhesion molecule complex that potentially mediates an initial attachment of the blastocyst to uterine epithelial cells at the time of implantation. Trophinin and tastin bind to an intermediary cytoplasmic protein called bystin. Bystin may be involved in implantation and trophoblast invasion because bystin is found with trophinin and tastin in the cells at…
544	MSTRG_9736	55.3659	2.30866	0.000669394	19.9944	21.1722	14.3748	45.7724	154.473	76.4088			COG1472	cl29895		GH3*	Glyco_hydro_3	Glycosyl hydrolase family 3 N terminal domain. beta-hexosaminidase; Provisional
545	MSTRG_9464	153.171	2.30673	0.000225594	27.9921	93.8636	33.7809	318.646	209.642	235.104	VWO99245.1				Secreted
546	MSTRG_247	33.5289	2.29752	0.00475333	11.5967	17.6435	5.03119	31.6886	74.4779	60.7352
547	MSTRG_12563	67.0803	2.29647	0.000637601	35.9899	16.2321	15.8123	172.527	85.5117	76.4088
548	MSTRG_2705	25.5284	2.29569	0.00173067	5.19854	12.7033	8.26553	33.4491	52.4104	41.1432	VWP01685.1
549	MSTRG_5834	57.4329	2.2935	2.52212e-06	22.7936	19.7608	16.1717	116.192	71.7195	97.96	XP_007367432.1	EXS-domain-containing protein	pfam03124	pfam03124			EXS	EXS family. We have named this region the EXS family after (ERD1, XPR1, and SYG1). This family includes C-terminus portions from the SYG1 G-protein associated signal transduction protein from Saccharomyces cerevisiae, and sequences that are thought to be murine leukaemia virus (MLV) receptors (XPR1). N-terminus portions from these proteins are aligned in the SPX pfam03105 family. The previously n…
550	MSTRG_9469	86.4207	2.2895	0.000476823	23.5934	19.7608	44.562	234.144	96.5455	99.9192
551	MSTRG_2638	31.217	2.27936	0.00361554	15.1957	11.2919	5.74994	79.2215	38.6182	37.2248			COG2303				BetA
552	MSTRG_8509	47.8888	2.27765	0.00132051	8.79752	14.8206	25.156	47.5329	104.821	86.2048	OJT01933.1	hypothetical protein TRAPUB_7577	cd17327				MFS_FEN2_like
553	MSTRG_9923	108.338	2.27583	8.1888e-07	27.5922	45.8732	38.4527	161.964	135.164	240.982
554	MSTRG_6821	73.4852	2.27252	5.14528e-05	38.3892	20.4665	16.5311	139.078	132.405	94.0416
555	MSTRG_15442	107.772	2.26556	0.00133792	23.9932	35.2871	52.1088	306.323	154.473	74.4496
556	MSTRG_14117	164.5	2.26332	7.18314e-14	50.7857	62.1052	57.4994	278.155	289.636	248.819
557	MSTRG_10829	387.705	2.26043	5.98178e-10	178.75	131.268	91.6396	621.449	670.301	632.822	KIM38016.1	hypothetical protein M413DRAFT_249734
558	MSTRG_12681	198.686	2.25688	1.7249e-08	82.3768	51.5191	71.5148	362.658	388.94	235.104	VWO96194.1
559	MSTRG_1900	104.915	2.25533	2.16127e-06	28.392	51.5191	30.1872	216.539	132.405	170.45
560	MSTRG_6653	43.9175	2.25321	0.000505666	19.5945	18.3493	7.90616	54.5748	82.7533	80.3272			pfam11754	pfam11754			Velvet	Velvet factor. The velvet factor is conserved in many fungal species and is found to have gained different roles depending on the organism's need, expanding the conserved role in developmental programmes. The velvet factor orthologues can be adapted to the fungal-specific life cycle and may be involved in diverse functions such as sclerotia formation and toxin production, as in A. parasiticus, nu…
561	MSTRG_1562	66.1625	2.2529	0.000584384	11.1968	38.11	20.1248	82.7425	121.371	123.43
562	MSTRG_9630	989.116	2.25228	0.00474056	315.511	637.99	76.9054	1484.08	1012.35	2407.86			PRK12678;PRK15370				PRK12678	PRK15370
563	MSTRG_7104	63.0548	2.24705	0.00394714	11.9966	14.1148	39.5308	93.3053	60.6857	158.695			cd17356;pfam00083	pfam00083			Sugar_tr	Sugar (and other) transporter.
564	MSTRG_1146	829.022	2.24638	0.000782375	373.095	229.366	263.419	2557.97	1070.28	480.004	YES	PIL31198.1; hypothetical			Secreted				Checked using BLASTX;
565	MSTRG_8851	324.788	2.23538	3.17451e-07	139.561	136.914	65.4055	447.161	526.862	632.822	XP_007363670.1	Aldo/keto reductase	COG0656	cl00470			AKR_SF	Aldo-keto reductase (AKR) superfamily. This family includes a group of uncharacterized AKR superfamily proteins. Aldo-keto reductases (AKRs) are a superfamily of soluble NAD(P)(H) oxidoreductases whose chief purpose is to reduce aldehydes and ketones to primary and secondary alcohols. AKRs are present in all phyla and are of importance in both health and industrial applications.
566	MSTRG_6604	60.0278	2.23285	0.0236613	23.1935	19.055	20.4841	45.7724	226.192	25.4696			TIGR03383	pfam01014			Uricase	Uricase.
567	MSTRG_9588	69.587	2.23043	0.00980151	19.1946	45.1674	9.70302	193.653	91.0286	58.776			cl14643				SRPBCC
568	MSTRG_12362	123.706	2.22577	7.74033e-07	44.3875	55.0478	31.984	260.551	201.366	148.899	PIL26518.1	hypothetical protein GSI_12276
569	MSTRG_9294	623.411	2.22385	3.16444e-06	188.347	121.388	348.949	1095.02	926.837	1059.93			pfam16862	pfam16862		GH79C*	Glyco_hydro_79C	Glycosyl hydrolase family 79 C-terminal beta domain. This domain is found at the C-terminus of glycosyl hydrolase family 79 proteins. It's function is not yet known.
570	MSTRG_724	83.6531	2.22299	1.30479e-06	38.3892	20.4665	29.1091	154.922	143.439	115.593			pfam10428	pfam10428			SOG2	RAM signalling pathway protein. SOG2 proteins in Saccharomyces cerevisiae are involved in cell separation and cytokinesis.
571	MSTRG_6773	196.949	2.22122	0.000167955	31.1912	59.2823	117.874	290.479	328.255	354.615	KZT70305.1	acid protease	cl11403	pfam00026			Asp	Eukaryotic aspartyl protease. Aspartyl (acid) proteases include pepsins, cathepsins, and renins. Two-domain structure, probably arising from ancestral duplication. This family does not include the retroviral nor retrotransposon proteases (pfam00077), which are much smaller and appear to be homologous to a single domain of the eukaryotic asp proteases.
572	MSTRG_2679	53.3113	2.22082	3.63201e-06	19.1946	20.4665	17.2498	110.91	71.7195	80.3272
573	MSTRG_6277	5667.5	2.21645	6.46242e-10	2170.19	2595.72	1256.36	9205.54	9764.89	9012.32			cd14516	pfam00782			DSPc	Dual specificity phosphatase, catalytic domain. Ser/Thr and Tyr protein phosphatases. The enzyme's tertiary fold is highly similar to that of tyrosine-specific phosphatases, except for a "recognition" region.
574	MSTRG_10515	806.253	2.21371	1.06217e-05	172.751	206.782	477.963	1558.02	1117.17	1304.83			cl11403	pfam00026			Asp	Eukaryotic aspartyl protease. Aspartyl (acid) proteases include pepsins, cathepsins, and renins. Two-domain structure, probably arising from ancestral duplication. This family does not include the retroviral nor retrotransposon proteases (pfam00077), which are much smaller and appear to be homologous to a single domain of the eukaryotic asp proteases.
575	MSTRG_2639	29.7635	2.21234	0.00108515	12.3965	10.5861	8.98427	56.3353	27.5844	62.6944	ACB69791.1	aryl-alcohol oxidase precursor-like protein, partial				AA3?*
576	MSTRG_4334	39.7222	2.21203	0.000167272	11.9966	15.5263	14.7342	72.1796	82.7533	41.1432
577	MSTRG_908	599.233	2.20635	3.67283e-08	245.531	271.005	124.702	982.347	915.803	1056.01
578	MSTRG_2711	113.043	2.20614	4.77696e-08	30.7913	40.2273	49.5932	154.922	193.091	209.634
579	MSTRG_9530	26.1822	2.20314	0.00913598	15.5956	6.35167	5.74994	26.4072	57.9273	45.0616
580	MSTRG_7264	258.233	2.20269	1.17739e-06	115.168	54.3421	106.374	549.269	369.631	354.615	YES	PIL26256.1; hypothetical			Secreted				Checked using BLASTX;
581	MSTRG_8123	40.3789	2.20107	0.00642801	16.3954	22.5837	4.67182	52.8143	77.2364	68.572
582	MSTRG_8786	84.229	2.19811	6.13477e-05	45.987	24.7009	19.406	109.15	157.231	148.899	VWO96865.1		cd09601	pfam01433			Peptidase_M1	Peptidase family M1 domain. Members of this family are aminopeptidases. The members differ widely in specificity, hydrolysing acidic, basic or neutral N-terminal residues. This family includes leukotriene-A4 hydrolase, this enzyme also has an aminopeptidase activity.
583	MSTRG_2997	623.186	2.19756	1.98051e-05	104.371	225.131	339.606	853.832	1028.9	1187.28	XP_007363843.1	uncharacterized protein DICSQDRAFT_179290
584	MSTRG_2829	146.086	2.18645	0.000701	64.7818	73.3971	20.1248	278.155	281.361	158.695
585	MSTRG_5687	1918.42	2.18466	0.00750107	552.644	1397.37	126.139	2973.45	3379.09	3081.82	XP_007364164.1	phosphatases II	cd14498	pfam00782			DSPc	Dual specificity phosphatase, catalytic domain. Ser/Thr and Tyr protein phosphatases. The enzyme's tertiary fold is highly similar to that of tyrosine-specific phosphatases, except for a "recognition" region.
586	MSTRG_2281	37.6924	2.18304	0.0349987	5.19854	6.35167	28.7497	38.7305	102.062	45.0616	CDO72741.1	hypothetical protein BN946_scf184990.g24	cl14615				PI-PLCc_GDPD_SF
587	MSTRG_7232	76.3623	2.18295	7.44471e-05	16.7953	42.3445	24.4372	126.754	104.821	143.022
588	MSTRG_11922	332.152	2.18056	1.56821e-11	101.172	111.507	147.342	642.574	510.312	480.004	XP_007369638.1	uncharacterized protein DICSQDRAFT_68935	cd00180	pfam00069			Pkinase	Protein kinase domain.
589	MSTRG_1508	108.028	2.17988	2.61538e-09	46.3869	35.9928	34.859	195.413	157.231	178.287	XP_008033586.1	hypothetical protein TRAVEDRAFT_26690
590	MSTRG_6334	292.74	2.17586	2.34469e-06	107.97	58.5765	150.936	547.509	419.283	472.167			COG5036;cd14480	pfam03105;pfam09359			SPX	VTC
591	MSTRG_10171	31.9992	2.17318	0.00316795	14.7958	6.35167	13.2967	33.4491	49.652	74.4496
592	MSTRG_8564	60.1833	2.17287	0.00366226	21.5939	31.7584	12.2186	52.8143	168.265	74.4496
593	MSTRG_1968	231.299	2.16993	5.05229e-12	76.7784	76.9258	97.7489	348.575	446.868	340.901	XP_007370765.1	lipase	cl21494	pfam01764			Lipase_3	Lipase (class 3).
594	MSTRG_7988	72.0939	2.15365	2.97544e-06	25.9927	30.3469	23.7185	151.401	85.5117	115.593
595	MSTRG_4090	206.454	2.15011	0.00605546	46.7868	148.206	33.4215	403.149	452.385	154.777
596	MSTRG_4045	177.448	2.14606	4.94578e-07	75.9786	50.8134	69.3586	299.281	193.091	376.167	Q54E53	CSN3_DICDI COP9 signalosome complex subunit 3	cl02111	pfam01399			PCI	PCI domain. This domain has also been called the PINT motif (Proteasome, Int-6, Nip-1 and TRIP-15).
597	MSTRG_3421	163.804	2.13994	1.11638e-07	73.5793	42.3445	64.6868	227.102	328.255	246.859
598	MSTRG_9629	328.114	2.13216	0.0134038	121.166	222.309	22.9997	691.868	295.153	615.189	CDO68549.1	hypothetical protein BN946_scf184998.g46
599	MSTRG_15028	104.012	2.13215	0.00151941	23.9932	19.7608	71.5148	174.287	187.574	146.94	TFK78681.1	glycoside hydrolase family 79 protein			Secreted	GH79?*
600	MSTRG_8279	1143.93	2.13196	6.7288e-15	375.094	386.041	513.541	2117.85	1762.64	1708.42	XP_007369380.1	uncharacterized protein DICSQDRAFT_91594	pfam10681	pfam10681	Secreted		Rot1	Chaperone for protein-folding within the ER, fungal. This conserved fungal family is an essential molecular chaperone in the endoplasmic reticulum. Molecular chaperones transiently interact with unfolded proteins to inhibit their self-aggregation and to support their folding and/or assembly. Rot1 is a general chaperone with some substrate specificity, its substrates being the structurally unrelat…
601	MSTRG_6631	127.718	2.12927	1.07653e-07	39.189	63.5167	40.6089	177.808	217.917	227.267	PIL34294.1	transporter	COG1253	pfam01595			DUF21	Domain of unknown function DUF21. This transmembrane region has no known function. Many of the sequences in this family are annotated as hemolysins, however this is due to a similarity to Brachyspira hyodysenteriae hemolysin C that does not contain this domain. This domain is found in the N-terminus of the proteins adjacent to two intracellular CBS domains pfam00571.
602	MSTRG_12948	32.7184	2.12725	0.00181044	15.1957	13.4091	7.90616	52.8143	71.7195	35.2656
603	MSTRG_4295	119.881	2.12679	0.00116839	53.5849	57.165	23.7185	299.281	187.574	97.96			pfam00067	pfam00067			p450	Cytochrome P450. Cytochrome P450s are haem-thiolate proteins involved in the oxidative degradation of various compounds. They are particularly well known for their role in the degradation of environmental toxins and mutagens. They can be divided into 4 classes, according to the method by which electrons from NAD(P)H are delivered to the catalytic site. Sequence conservation is relatively low with…
604	MSTRG_2636	41.2877	2.12282	0.00391621	16.3954	17.6435	12.578	116.192	49.652	35.2656	YES	PIL23704.1; hypothetical			Secreted				Checked using BLASTX;
605	MSTRG_10320	212.867	2.11957	1.42259e-09	79.5776	64.2225	94.8739	408.431	281.361	348.738	PIL30796.1	transporter	COG1253;pfam01595	pfam01595			DUF21	Domain of unknown function DUF21. This transmembrane region has no known function. Many of the sequences in this family are annotated as hemolysins, however this is due to a similarity to Brachyspira hyodysenteriae hemolysin C that does not contain this domain. This domain is found in the N-terminus of the proteins adjacent to two intracellular CBS domains pfam00571.
606	MSTRG_15135	337.316	2.11726	4.86392e-06	126.364	182.787	71.1555	607.365	452.385	583.842	EED80603.1	predicted protein
607	MSTRG_1107	1778.52	2.11598	8.24256e-13	743.791	590	666.633	3647.71	2358.47	2664.51			pfam05199;PRK02106	cl21454;pfam05199			NADB_Rossmann	GMC_oxred_C
608	MSTRG_6772	1137.32	2.11395	2.02561e-05	251.129	312.643	716.226	2013.99	1850.91	1679.04			cl11403	pfam00026			Asp	Eukaryotic aspartyl protease. Aspartyl (acid) proteases include pepsins, cathepsins, and renins. Two-domain structure, probably arising from ancestral duplication. This family does not include the retroviral nor retrotransposon proteases (pfam00077), which are much smaller and appear to be homologous to a single domain of the eukaryotic asp proteases.
609	MSTRG_10999	25.8773	2.11294	0.0185267	3.59899	13.4091	12.2186	24.6467	52.4104	48.98	TFK69044.1	hypothetical protein BDN72DRAFT_768445, partial
610	MSTRG_482	51.3377	2.11272	1.73181e-05	19.9944	22.5837	15.8123	100.347	68.9611	80.3272
611	MSTRG_9681	265.801	2.10906	1.07476e-06	95.1732	87.5119	117.514	635.532	347.564	311.513			PHA03247	pfam15449			Retinal	Retinal protein. This family of proteins is found in the photoreceptor cells of the retina. Mutations of the gene encoding this protein have been associated with retinal disorders such as retinitis pigmentosa and late-onset progressive retinal atrophy. The function of this family of proteins is unknown, but it is likely to be important in the development and function of the retina.
612	MSTRG_8789	333.987	2.10873	1.22024e-14	123.965	134.797	119.311	630.251	474.452	521.147	KND95207.1	Phosphomannomutase, partial	cl21460	cl21460			HAD_like	Haloacid Dehalogenase-like Hydrolases. This family is part of the HAD superfamily.
613	MSTRG_2923	40.5562	2.10821	0.00119318	17.1952	14.1148	14.0155	42.2515	104.821	50.9392	TBU40261.1	cytochrome P450	pfam00067	pfam00067			p450	Cytochrome P450. Cytochrome P450s are haem-thiolate proteins involved in the oxidative degradation of various compounds. They are particularly well known for their role in the degradation of environmental toxins and mutagens. They can be divided into 4 classes, according to the method by which electrons from NAD(P)H are delivered to the catalytic site. Sequence conservation is relatively low with…
614	MSTRG_6645	272.596	2.10637	6.21304e-11	129.963	83.9832	93.7958	470.048	424.8	432.983	XP_007362959.1	eukaryotic phosphomannomutase	cl21460	cl21460			HAD_like	Haloacid Dehalogenase-like Hydrolases. This family is part of the HAD superfamily.
615	MSTRG_9124	65.5	2.10395	0.00235647	29.1918	15.5263	29.1091	54.5748	88.2702	176.328	EEB89762.1	hypothetical protein MPER_12108, partial	cd03478;PRK09754	pfam00355			Rieske	Rieske [2Fe-2S] domain. The rieske domain has a [2Fe-2S] centre. Two conserved cysteines coordinate one Fe ion, while the other Fe ion is coordinated by two conserved histidines. In hyperthermophilic archaea there is a SKTPCX(2-3)C motif at the C-terminus. The cysteines in this motif form a disulphide bridge, which stabilizes the protein.
616	MSTRG_7241	14.9718	2.0964	0.04937	6.79809	4.94019	5.39056	19.3653	8.27533	45.0616			cl00261	pfam00278			Orn_DAP_Arg_deC	Pyridoxal-dependent decarboxylase, C-terminal sheet domain. These pyridoxal-dependent decarboxylases act on ornithine, lysine, arginine and related substrates.
617	MSTRG_6585	93.8367	2.09411	1.59186e-05	39.5889	21.878	44.562	121.473	157.231	178.287
618	MSTRG_761	79.146	2.09226	0.0022928	23.1935	14.1148	52.4682	165.485	102.062	117.552			cd18787;cl21496;COG0513	pfam00271;pfam13640			Helicase_C	2OG-FeII_Oxy_3
619	MSTRG_10408	59.3106	2.09168	0.0301007	25.5928	3.52871	38.0933	84.5029	68.9611	135.185
620	MSTRG_9445	237.618	2.08595	1.05002e-08	93.9735	115.036	63.6087	389.066	405.491	358.534	XP_007371469.1	uncharacterized protein DICSQDRAFT_175518	PRK12678				PRK12678
621	MSTRG_1564	103.853	2.08212	0.00152567	53.9848	50.1076	15.0936	139.078	217.917	146.94
622	MSTRG_9418	28.1978	2.08158	0.0395889	3.99887	6.35167	21.5623	29.9281	66.2026	41.1432	OJT12759.1	hypothetical protein TRAPUB_10707	cl14615				PI-PLCc_GDPD_SF
623	MSTRG_3264	37.0779	2.08005	0.006324	17.1952	19.7608	6.10931	61.6167	41.3766	76.4088			pfam13409	pfam13409			GST_N_2	Glutathione S-transferase, N-terminal domain. This family is closely related to pfam02798.
624	MSTRG_2013	75.6088	2.0776	7.88861e-05	33.5905	28.2297	25.5153	174.287	74.4779	117.552
625	MSTRG_12033	183.52	2.07536	2.27668e-07	83.5765	62.1052	65.7649	394.347	215.158	280.166	XP_007369299.1	oligosaccharyl transferase delta subunit	pfam05817	pfam05817			Ribophorin_II	Oligosaccharyltransferase subunit Ribophorin II. This family contains eukaryotic Ribophorin II (RPN2) proteins. The mammalian oligosaccharyltransferase (OST) is a protein complex that effects the cotranslational N-glycosylation of newly synthesized polypeptides, and is composed of the following proteins: ribophorins I and II (RI and RII), OST48, and Dadl, N33/IAP, OST4, STT3. The family also incl…
626	MSTRG_7369	21.122	2.07304	0.00270146	8.39763	7.05741	8.6249	29.9281	41.3766	31.3472
627	MSTRG_14928	24.504	2.07165	0.00598506	10.3971	12.7033	5.39056	42.2515	46.8935	29.388	OSC96270.1	hypothetical protein PYCCODRAFT_1429194, partial
628	MSTRG_1396	28.2583	2.07105	0.000934498	9.5973	14.1148	9.34365	52.8143	38.6182	45.0616	KIJ30189.1	glycoside hydrolase family 35 protein				GH35*
629	MSTRG_10629	96.1321	2.06177	0.0219218	33.9904	71.2799	6.82805	156.683	143.439	164.573	PCH43733.1	hypothetical protein WOLCODRAFT_76126
630	MSTRG_13674	1240.39	2.0581	1.47e-09	497.46	401.567	541.931	2679.45	1721.27	1600.67	PIL24842.1	transcription factor	cd12148	cl23766;pfam04082	Secreted		fungal_TF_MHR	Fungal_trans
631	MSTRG_12862	2035.73	2.0578	0.00031694	913.343	1162.36	290.731	3874.81	2763.96	3209.17
632	MSTRG_5418	16.4094	2.057	0.0294707	7.19797	6.35167	5.74994	45.7724	13.7922	19.592			pfam05712	pfam05712			MRG	MRG. This family consists of three different eukaryotic proteins (mortality factor 4 (MORF4/MRG15), male-specific lethal 3(MSL-3) and ESA1-associated factor 3(EAF3)). It is thought that the MRG family is involved in transcriptional regulation via histone acetylation. It contains 2 chromo domains and a leucine zipper motif.
633	MSTRG_3676	167.094	2.05474	4.33195e-07	61.9825	45.8732	85.5303	234.144	314.462	260.574	A0A286LF01	PSIT2_PSICY Major facilitator-type transporter psiT2	cd17330	pfam07690			MFS_1	Major Facilitator Superfamily.
634	MSTRG_3630	1047.07	2.05319	5.61094e-10	436.677	306.997	474.729	1309.8	1941.94	1812.26	TFY75710.1	hypothetical protein EWM64_g8304	cd00202;pfam08550	pfam00320;pfam08550			GATA	DUF1752
635	MSTRG_3780	819.217	2.05306	5.94925e-14	284.72	289.354	379.855	1470	1329.57	1161.81
636	MSTRG_4864	129.984	2.05193	4.12022e-05	57.9837	31.7584	60.7337	193.653	286.878	148.899	XP_007362450.1	calcium/proton exchanger	cl30426	pfam01699			Na_Ca_ex	Sodium/calcium exchanger protein. This is a family of sodium/calcium exchanger integral membrane proteins. This family covers the integral membrane regions of the proteins. Sodium/calcium exchangers regulate intracellular Ca2+ concentrations in many cells; cardiac myocytes, epithelial cells, neurons retinal rod photoreceptors and smooth muscle cells. Ca2+ is moved into or out of the cytosol depen…
637	MSTRG_15097	1512.42	2.05133	6.59395e-07	345.103	611.878	806.788	2133.7	2369.5	2807.53
638	MSTRG_1595	30.108	2.05098	0.0114899	7.99775	20.4665	7.18742	33.4491	46.8935	64.6536
639	MSTRG_14578	441.214	2.04971	2.33651e-10	177.95	163.732	172.498	512.299	860.634	760.17
640	MSTRG_12161	83.2371	2.04833	2.99158e-05	20.7941	43.0502	34.1402	146.12	110.338	144.981	XP_008042296.1	DUF1769-domain-containing protein	pfam08588	pfam08588			DUF1769	Protein of unknown function (DUF1769). Family of fungal protein with unknown function.
641	MSTRG_10526	319.893	2.04096	0.000360012	69.5804	83.2775	221.732	536.946	557.205	450.616
642	MSTRG_11036	217.21	2.03986	0.00586759	137.161	64.9282	52.4682	114.431	438.592	495.678	XP_008037875.1	hypothetical protein TRAVEDRAFT_121066
643	MSTRG_4694	1183.68	2.03896	0.00458075	232.734	187.727	968.864	1702.38	1859.19	2151.2			COG1505;pfam02897	cl21494;pfam02897			Abhydrolase	Peptidase_S9_N
644	MSTRG_10452	48.6908	2.03705	0.00981195	21.5939	20.4665	15.453	142.599	60.6857	31.3472
645	MSTRG_870	443.874	2.03648	1.2846e-05	133.162	240.658	148.42	695.389	993.039	452.575	PIL27545.1	hypothetical protein GSI_10696
646	MSTRG_13064	82.5397	2.03428	0.000635732	38.3892	40.933	17.9685	82.7425	168.265	146.94	KZT39606.1	hypothetical protein SISSUDRAFT_619210
647	MSTRG_14703	539.743	2.03355	0.000545896	187.147	89.6291	358.293	1063.33	717.195	822.864	Q10449	MU157_SCHPO Meiotically up-regulated gene 157 protein	cl19841;pfam06824	pfam06824		GH125*	Glyco_hydro_125	Metal-independent alpha-mannosidase (GH125). This family, which contains bacterial and fungal glycoside hydrolases, is also known as GH125. They function as metal-independent alpha-mannosidases, with specificity for alpha-1,6-linked non-reducing terminal mannose residues. Structurally this family is part of the 6 hairpin glycosidase superfamily.
648	MSTRG_13825	674.252	2.03031	6.45639e-20	240.732	290.765	264.856	1080.93	1073.03	1095.19	XP_007363775.1	Aldo/keto reductase	COG0656	cl00470			AKR_SF	Aldo-keto reductase (AKR) superfamily. This family includes a group of uncharacterized AKR superfamily proteins. Aldo-keto reductases (AKRs) are a superfamily of soluble NAD(P)(H) oxidoreductases whose chief purpose is to reduce aldehydes and ketones to primary and secondary alcohols. AKRs are present in all phyla and are of importance in both health and industrial applications.
649	MSTRG_15179	41.5893	2.02931	0.0114544	9.19741	19.055	21.2029	68.6586	27.5844	103.838
650	MSTRG_8304	40.853	2.02787	0.0256421	6.79809	19.055	22.6404	44.0119	33.1013	119.511	VWO97893.1
651	MSTRG_1852	147.194	2.02587	0.000149399	52.3852	81.1603	41.687	299.281	132.405	276.247	PIL27445.1	hypothetical protein GSI_10594
652	MSTRG_4456	21.6737	2.02312	0.0225525	3.99887	7.05741	14.3748	29.9281	41.3766	33.3064
653	MSTRG_10559	86.8484	2.02271	0.000575169	42.7879	26.1124	33.4215	68.6586	173.782	176.328			PTZ00053	pfam00557			Peptidase_M24	Metallopeptidase family M24. This family contains metallopeptidases. It also contains non-peptidase homologs such as the N terminal domain of Spt16 which is a histone H3-H4 binding module.
654	MSTRG_1818	457.801	2.02232	3.06443e-09	200.743	125.622	214.904	651.377	786.156	768.007	PIL28218.1	hypothetical protein GSI_09630	PHA03247;PHA03307	pfam09770			PAT1	Topoisomerase II-associated protein PAT1. Members of this family are necessary for accurate chromosome transmission during cell division.
655	MSTRG_3302	33.9149	2.02159	0.000619854	12.3965	9.88038	17.6092	56.3353	52.4104	54.8576	PIL33529.1	hypothetical protein GSI_04152
656	MSTRG_9187	1934.98	2.01985	1.59828e-11	1000.52	678.217	617.399	3147.73	3125.32	3040.68	XP_007365084.1	alcohol oxidase	COG2303;PRK02106	cl21454;pfam05199		AA3?*	NADB_Rossmann	GMC_oxred_C
657	MSTRG_12963	160.062	2.01882	0.010304	39.9887	127.739	23.3591	274.635	165.507	329.146	XP_007371464.1	cytochrome P450	pfam00067	pfam00067			p450	Cytochrome P450. Cytochrome P450s are haem-thiolate proteins involved in the oxidative degradation of various compounds. They are particularly well known for their role in the degradation of environmental toxins and mutagens. They can be divided into 4 classes, according to the method by which electrons from NAD(P)H are delivered to the catalytic site. Sequence conservation is relatively low with…
658	MSTRG_10514	31.3531	2.01809	0.00127854	8.39763	12.7033	16.1717	51.0539	46.8935	52.8984			cl11403	pfam00026			Asp	Eukaryotic aspartyl protease. Aspartyl (acid) proteases include pepsins, cathepsins, and renins. Two-domain structure, probably arising from ancestral duplication. This family does not include the retroviral nor retrotransposon proteases (pfam00077), which are much smaller and appear to be homologous to a single domain of the eukaryotic asp proteases.
659	MSTRG_11123	1182.86	2.01763	5.77992e-07	379.493	645.048	382.011	2311.51	2060.56	1318.54	XP_007363933.1	3-deoxy-7-phosphoheptulonate synthase	cl17225	cl17225			DAHP_synth_1	DAHP synthetase I family. NeuB is the prokaryotic N-acetylneuraminic acid (Neu5Ac) synthase. It catalyzes the direct formation of Neu5Ac (the most common sialic acid) by condensation of phosphoenolpyruvate (PEP) and N-acetylmannosamine (ManNAc). This reaction has only been observed in prokaryotes; eukaryotes synthesize the 9-phosphate form, Neu5Ac-9-P, and utilize ManNAc-6-P instead of ManNAc. Su…
660	MSTRG_3605	59.2003	2.01744	0.0049582	22.7936	9.17464	37.734	107.389	107.579	70.5312
661	MSTRG_12766	98.2574	2.01536	0.000127708	30.7913	26.8182	58.9368	193.653	132.405	146.94	PIL34234.1	hypothetical protein GSI_03945
662	MSTRG_9473	19.854	2.01499	0.037351	8.79752	3.52871	11.1405	28.1676	16.5507	50.9392
663	MSTRG_273	37.1726	2.01412	0.00733662	9.99718	21.878	12.9374	93.3053	49.652	35.2656
664	MSTRG_340	619.187	2.0131	0.0201055	196.345	501.076	40.9683	1095.02	990.281	891.436
665	MSTRG_6929	59.6819	2.01196	0.00528069	43.1878	14.8206	12.9374	112.671	88.2702	86.2048			cd05674	pfam01546			Peptidase_M20	Peptidase family M20/M25/M40. This family includes a range of zinc metallopeptidases belonging to several families in the peptidase classification. Family M20 are Glutamate carboxypeptidases. Peptidase family M25 contains X-His dipeptidases.
666	MSTRG_11347	163.911	2.00859	3.19528e-05	67.581	40.933	86.6084	209.497	226.192	352.656			PHA03247				PHA03247
667	MSTRG_14909	197.509	2.00839	0.0108614	113.568	104.45	18.3279	443.64	275.844	229.226	XP_007366511.1	cytochrome P450	PRK12678;pfam00067	pfam00067			p450	Cytochrome P450. Cytochrome P450s are haem-thiolate proteins involved in the oxidative degradation of various compounds. They are particularly well known for their role in the degradation of environmental toxins and mutagens. They can be divided into 4 classes, according to the method by which electrons from NAD(P)H are delivered to the catalytic site. Sequence conservation is relatively low with…
668	MSTRG_14454	277.067	2.00237	3.56864e-07	91.5742	90.3349	149.498	359.137	433.075	538.78			pfam04734;pfam17048	pfam04734;pfam17048			Ceramidase_alk	Ceramidse_alk_C
669	MSTRG_14229	39.0999	2.00031	0.0360585	5.99831	9.88038	30.5465	38.7305	96.5455	52.8984	P38096	LAMB_EMENI Lactam utilization protein lamB	cl15692	pfam03746			LamB_YcsF	LamB/YcsF family. This family includes LamB. The lam locus of Aspergillus nidulans consists of two divergently transcribed genes, lamA and lamB, involved in the utilisation of lactams such as 2-pyrrolidinone. Both genes are under the control of the positive regulatory gene amdR and are subject to carbon and nitrogen metabolite repression. The exact molecular function of the proteins in this famil…
670	MSTRG_14206	323.734	-2.00145	4.33796e-08	451.073	670.454	434.12	130.275	107.579	148.899	XP_007362405.1	NAD(P)-binding protein	cl25409	pfam00106			adh_short	short chain dehydrogenase. This family contains a wide variety of dehydrogenases.
671	MSTRG_2464	789.151	-2.00188	1.1521e-05	1767.5	1283.04	737.429	329.209	380.665	237.063			cl24032	cl24032			QCR10	Ubiquinol-cytochrome-c reductase complex subunit (QCR10). The ubiquinol-cytochrome C reductase complex (cytochrome bc1 complex) is an essential component of the mitochondrial cellular respiratory chain. This family represents the 6.4kD protein, which may be closely linked to the iron-sulphur protein in the complex and function as an iron-sulphur protein binding factor.
672	MSTRG_1080	827.651	-2.00304	2.21591e-07	1371.21	1434.07	1165.8	218.299	468.935	307.595	XP_007382483.1	Phosphoadenosine phosphosulfate reductase thioredoxin	cl00292	pfam01507			PAPS_reduct	Phosphoadenosine phosphosulfate reductase family. This domain is found in phosphoadenosine phosphosulfate (PAPS) reductase enzymes or PAPS sulfotransferase. PAPS reductase is part of the adenine nucleotide alpha hydrolases superfamily also including N type ATP PPases and ATP sulphurylases. The enzyme uses thioredoxin as an electron donor for the reduction of PAPS to phospho-adenosine-phosphate (P…
673	MSTRG_1544	713.89	-2.00426	0.0157299	502.259	400.155	2526.38	378.503	270.327	205.716	XP_007361989.1	histone acetyltransferase	COG5027	pfam01853;pfam11717;pfam12526			MOZ_SAS	Tudor-knot
674	MSTRG_13244	1673.69	-2.00501	0.006324	1835.88	5281.77	921.427	408.431	736.504	858.13
675	MSTRG_2415	4273.59	-2.00507	1.39901e-09	4836.24	6757.47	8933.6	1786.88	1773.68	1553.65	XP_007361048.1	uncharacterized protein DICSQDRAFT_177223	PTZ00395				PTZ00395
676	MSTRG_3479	82.2142	-2.00582	0.000518479	103.171	194.785	97.0302	36.97	35.8597	25.4696
677	MSTRG_11611	162.777	-2.00609	6.64269e-05	213.94	390.275	178.248	73.9401	63.4442	56.8168			COG2730				BglC
678	MSTRG_5832	2048.64	-2.00655	9.97285e-06	3428.63	3781.36	2633.11	1188.32	813.74	446.698				pfam06747			CHCH	CHCH domain. we have identified a conserved motif in the LOC118487 protein that we have called the CHCH motif. Alignment of this protein with related members showed the presence of three subgroups of proteins, which are called the S (Small), N (N-terminal extended) and C (C-terminal extended) subgroups. All three sub-groups of proteins have in common that they contain a predicted conserved [coile…
679	MSTRG_8805	423.132	-2.00662	9.28149e-07	778.981	834.186	419.386	172.527	184.816	148.899
680	MSTRG_2972	217.955	-2.00979	0.00724266	210.741	157.38	680.289	110.91	52.4104	96.0008	XP_007366382.1	cytochrome P450	pfam00067	pfam00067			p450	Cytochrome P450. Cytochrome P450s are haem-thiolate proteins involved in the oxidative degradation of various compounds. They are particularly well known for their role in the degradation of environmental toxins and mutagens. They can be divided into 4 classes, according to the method by which electrons from NAD(P)H are delivered to the catalytic site. Sequence conservation is relatively low with…
681	MSTRG_390	127.646	-2.01096	7.42367e-05	283.52	131.268	198.013	42.2515	57.9273	52.8984
682	MSTRG_7546	188.147	-2.01134	0.000410889	184.748	271.71	449.573	100.347	44.1351	78.368
683	MSTRG_6128	2323.9	-2.01362	4.80997e-06	2836	5835.78	2503.74	950.658	1017.87	799.354	XP_008033323.1	ARM repeat-containing protein
684	MSTRG_5792	1148.34	-2.01649	5.24111e-06	2298.95	2253.43	972.099	482.371	485.486	397.718			pfam11705	pfam11705			RNA_pol_3_Rpc31	DNA-directed RNA polymerase III subunit Rpc31. RNA polymerase III contains seventeen subunits in yeasts and in human cells. Twelve of these are akin to RNA polymerase I or II and the other five are RNA pol III-specific, and form the functionally distinct groups (i) Rpc31-Rpc34-Rpc82, and (ii) Rpc37-Rpc53. Rpc31, Rpc34 and Rpc82 form a cluster of enzyme-specific subunits that contribute to transcr…
685	MSTRG_10426	269.427	-2.01659	5.36864e-05	402.687	610.466	281.387	88.0239	151.714	82.2864	PIL23172.1	transporter	pfam02330	pfam02330			MAM33	Mitochondrial glycoprotein. This mitochondrial matrix protein family contains members of the MAM33 family which bind to the globular 'heads' of C1Q. It is thought to be involved in mitochondrial oxidative phosphorylation and in nucleus-mitochondrion interactions.
686	MSTRG_6364	31.0611	-2.01817	0.0196109	39.189	74.8086	34.859	12.3233	19.3091	5.8776	TFY80849.1	hypothetical protein EWM64_g3166	pfam05532	pfam05532			CsbD	CsbD-like. CsbD is a bacterial general stress response protein. It's expression is mediated by sigma-B, an alternative sigma factor. The role of CsbD in stress response is unclear.
687	MSTRG_11883	38.0905	-2.01987	0.00223859	49.586	58.5765	75.4679	19.3653	13.7922	11.7552	EED78658.1	predicted protein	pfam17168	pfam17168			DUF5127	Domain of unknown function (DUF5127).
688	MSTRG_5378	305.289	-2.02364	0.00541816	464.269	865.945	140.155	137.317	124.13	99.9192
689	MSTRG_2776	252.094	-2.02382	0.00106771	490.262	503.194	222.451	161.964	52.4104	82.2864	TBU26238.1	cytochrome c oxidase assembly protein CtaG/Cox11-domain-containing protein	pfam04442	pfam04442			CtaG_Cox11	Cytochrome c oxidase assembly protein CtaG/Cox11. Cytochrome c oxidase assembly protein is essential for the assembly of functional cytochrome oxidase protein. In eukaryotes it is an integral protein of the mitochondrial inner membrane. Cox11 is essential for the insertion of Cu(I) ions to form the CuB site. This is essential for the stability of other structures in subunit I, for example haems a…
690	MSTRG_14222	35.9357	-2.02406	0.0241093	57.1839	40.933	73.6711	12.3233	27.5844	3.9184	XP_007864497.1	hypothetical protein GLOTRDRAFT_58712	pfam12051	pfam12051			DUF3533	Protein of unknown function (DUF3533). This family of transmembrane proteins is functionally uncharacterized. This protein is found in bacteria and eukaryotes. Proteins in this family are typically between 393 to 772 amino acids in length.
691	MSTRG_6651	2648.43	-2.0249	3.72694e-07	5239.32	4905.61	2609.75	825.664	1238.54	1071.68	PIL25101.1	transporter	pfam02167	pfam02167			Cytochrom_C1	Cytochrome C1 family.
692	MSTRG_11479	59.4994	-2.02567	0.0025718	85.9758	110.801	90.2021	12.3233	16.5507	41.1432	KZV63257.1	ClpP/crotonase	PLN02820	pfam01039			Carboxyl_trans	Carboxyl transferase domain. All of the members in this family are biotin dependent carboxylases. The carboxyl transferase domain carries out the following reaction; transcarboxylation from biotin to an acceptor molecule. There are two recognized types of carboxyl transferase. One of them uses acyl-CoA and the other uses 2-oxoacid as the acceptor molecule of carbon dioxide. All of the members in …
693	MSTRG_15521	1463.76	-2.02569	0.0157334	1897.87	4528.74	623.509	241.185	819.257	672.006	XP_008040788.1	HSP20-like chaperone	COG0071	pfam00011			HSP20	Hsp20/alpha crystallin family. Not only do small heat-shock-proteins occur in eukaryotes and prokaryotes but they have also now been shown to occur in cyanobacterial phages as well as their bacterial hosts.
694	MSTRG_10150	271.604	-2.02675	7.8596e-08	332.306	557.536	417.948	91.5448	118.613	111.674
695	MSTRG_14786	520.556	-2.02996	0.000144856	795.776	1312.68	401.417	211.257	171.023	231.186	XP_007369980.1	P-loop containing nucleoside triphosphate hydrolase protein	cd18573	pfam00664			ABC_membrane	ABC transporter transmembrane region. This family represents a unit of six transmembrane helices. Many members of the ABC transporter family (pfam00005) have two such regions.
696	MSTRG_538	598.198	-2.03271	2.62773e-10	1014.11	1139.77	730.601	211.257	228.951	264.492			pfam01783	pfam01783			Ribosomal_L32p	Ribosomal L32p protein family.
697	MSTRG_4829	1296.37	-2.0331	7.94316e-06	1304.43	3197.71	1749.78	623.209	466.177	436.902	KMP06794.1	tyrosine-protein phosphatase non-receptor type 7	pfam00102;smart00194;cd18533	pfam00102			Y_phosphatase	Protein-tyrosine phosphatase.
698	MSTRG_2244	4174.03	-2.03379	7.92238e-10	4752.26	8690.5	6685.74	1737.59	1718.51	1459.6			pfam04707	pfam04707			PRELI	PRELI-like family. This family includes a conserved region found in the PRELI protein and yeast YLR168C gene MSF1 product. The function of this protein is unknown, though it is thought to be involved in intra-mitochondrial protein sorting. This region is also found in a number of other eukaryotic proteins.
699	MSTRG_9570	115.008	-2.03465	0.0017663	111.968	211.017	233.232	75.7005	24.826	33.3064
700	MSTRG_2000	3331.7	-2.03523	1.05209e-10	3717.35	6352.38	6000.06	1325.64	1321.29	1273.48	XP_007364483.1	uncharacterized protein DICSQDRAFT_146110	pfam10165	pfam10165			Ric8	Guanine nucleotide exchange factor synembryn. Ric8 is involved in the EGL-30 neurotransmitter signalling pathway. It is a guanine nucleotide exchange factor that regulates neurotransmitter secretion.
701	MSTRG_6834	38.0611	-2.03674	0.0137989	27.1923	74.8086	81.2178	14.0838	19.3091	11.7552
702	MSTRG_4997	53.3968	-2.03818	0.0316292	37.5894	125.622	93.0771	7.04191	41.3766	15.6736
703	MSTRG_1410	23.2834	-2.03875	0.0241867	35.59	33.8756	42.7651	3.52096	8.27533	15.6736			cl30574				PRK13596
704	MSTRG_1161	157.603	-2.04047	6.2283e-06	234.334	339.462	186.154	49.2934	71.7195	64.6536					Secreted
705	MSTRG_10220	54.7643	-2.04112	0.000362529	89.9747	79.7488	95.9521	26.4072	11.0338	25.4696	PIL34758.1	hypothetical protein GSI_02545	cl21453				PKc_like
706	MSTRG_4858	26.8591	-2.04158	0.00743773	32.3909	50.8134	46.3589	8.80239	11.0338	11.7552	PSR70994.1	hypothetical protein PHLCEN_2v13098	cl19215	cl19215			CoA_transf_3	CoA-transferase family III. Members of this protein family belong by homology to the family of CoA transferases. However, the characterized member from Chloroflexus aurantiacus appears to perform an intramolecular transfer, making it an isomerase. The enzyme converts mesaconyl-C1-CoA to mesaconyl-C4-CoA as part of the bicyclic 3-hydroxyproprionate pathway for carbon fixation.
707	MSTRG_14028	78.754	-2.04216	0.00136293	142.76	139.031	98.1083	42.2515	38.6182	11.7552	PIL37431.1	hypothetical protein GSI_01125		pfam04430			DUF498	Protein of unknown function (DUF498/DUF598). This is a large family of uncharacterized proteins found in all domains of life. The structure shows a novel fold with three beta sheets. A dimeric form is found in the crystal structure. It was suggested that the cleft in between the two monomers might bing nucleic acid.
708	MSTRG_13836	71.3385	-2.0422	0.00412002	171.952	112.213	59.6556	15.8443	33.1013	35.2656	TBU44498.1	hypothetical protein BD309DRAFT_892377
709	MSTRG_1117	2585.62	-2.04277	1.9675e-06	3403.04	6394.02	2686.3	933.053	1139.24	958.049	XP_008035026.1	DUF1960-domain-containing protein	pfam01172	pfam01172			SBDS	Shwachman-Bodian-Diamond syndrome (SBDS) protein. This family is highly conserved in species ranging from archaea to vertebrates and plants. The family contains several Shwachman-Bodian-Diamond syndrome (SBDS) proteins from both mouse and humans. Shwachman-Diamond syndrome is an autosomal recessive disorder with clinical features that include pancreatic exocrine insufficiency, haematological dysf…
710	MSTRG_708	151.871	-2.0428	5.75017e-06	275.522	293.588	164.592	68.6586	57.9273	50.9392	XP_007361317.1	phenylalanyl-tRNA synthetase	cl29820;pfam01025;PLN02788	cl00268;cl29820;pfam01025;pfam03147			class_II_aaRS-like_core	FDX-ACB
711	MSTRG_985	114.05	-2.04331	0.000172241	191.146	110.096	249.044	51.0539	49.652	33.3064	XP_007363561.1	uncharacterized protein DICSQDRAFT_101936
712	MSTRG_8933	816.061	-2.04458	3.82704e-14	1270.04	1304.21	1369.2	389.066	275.844	288.003	PIL29809.1	transporter	cd08771;cl21455	pfam00350;pfam01031			Dynamin_N	Dynamin_M
713	MSTRG_9640	256.944	-2.04618	0.00210784	301.115	590	351.465	77.461	41.3766	180.246	RPD58511.1	WD40 repeat-like protein	cl29593				WD40
714	MSTRG_11644	708.339	-2.04675	1.64755e-05	753.788	868.062	1800.81	336.251	234.468	256.655
715	MSTRG_2969	2254.38	-2.04676	1.75081e-10	3058.34	3293.69	4539.57	1082.69	819.257	732.741
716	MSTRG_14019	90.9117	-2.047	8.94993e-06	133.962	132.679	172.498	28.1676	33.1013	45.0616
717	MSTRG_12720	2285.18	-2.04749	8.00594e-06	4952.21	4036.13	2053.09	1174.24	786.156	709.231	Q870C4	ATPF_PARBR ATP synthase subunit 4, mitochondrial	pfam05405	pfam05405			Mt_ATP-synt_B	Mitochondrial ATP synthase B chain precursor (ATP-synt_B). The Fo sector of the ATP synthase is a membrane bound complex which mediates proton transport. It is composed of nine different polypeptide subunits (a, b, c, d, e, f, g F6, A6L).
718	MSTRG_2054	358.732	-2.04785	2.32205e-12	643.819	549.067	538.338	123.233	162.748	135.185			pfam08326	pfam08326			ACC_central	Acetyl-CoA carboxylase, central region. The region featured in this family is found in various eukaryotic acetyl-CoA carboxylases, N-terminal to the catalytic domain (pfam01039). This enzyme (EC:6.4.1.2) is involved in the synthesis of long-chain fatty acids, as it catalyzes the rate-limiting step in this process.
719	MSTRG_6985	28.0254	-2.04791	0.0191392	34.7902	28.9354	71.8742	10.5629	8.27533	13.7144	PIL24927.1	cytochrome P450	pfam00067	pfam00067			p450	Cytochrome P450. Cytochrome P450s are haem-thiolate proteins involved in the oxidative degradation of various compounds. They are particularly well known for their role in the degradation of environmental toxins and mutagens. They can be divided into 4 classes, according to the method by which electrons from NAD(P)H are delivered to the catalytic site. Sequence conservation is relatively low with…
720	MSTRG_6491	83.0613	-2.04905	0.00537723	103.571	228.66	70.0773	31.6886	19.3091	45.0616			cl00275	pfam00115			COX1	Cytochrome C and Quinol oxidase polypeptide I.
721	MSTRG_14777	752.166	-2.05311	2.41918e-08	829.766	1537.81	1268.22	242.946	322.738	311.513			cl00281	pfam01979		CE9:9	Amidohydro_1	Amidohydrolase family. This family of enzymes are a a large metal dependent hydrolase superfamily. The family includes Adenine deaminase EC:3.5.4.2 that hydrolyzes adenine to form hypoxanthine and ammonia. Adenine deaminases reaction is important for adenine utilisation as a purine and also as a nitrogen source. This family also includes dihydroorotase and N-acetylglucosamine-6-phosphate deacetyl…
722	MSTRG_1652	579.809	-2.05431	3.29737e-11	804.973	1165.88	834.459	235.904	198.608	239.023			pfam06747	pfam06747			CHCH	CHCH domain. we have identified a conserved motif in the LOC118487 protein that we have called the CHCH motif. Alignment of this protein with related members showed the presence of three subgroups of proteins, which are called the S (Small), N (N-terminal extended) and C (C-terminal extended) subgroups. All three sub-groups of proteins have in common that they contain a predicted conserved [coile…
723	MSTRG_11594	11408.1	-2.05723	4.01256e-05	16647.7	28396.2	10145	3645.95	3569.42	6044.13			pfam03161	pfam03161			LAGLIDADG_2	LAGLIDADG DNA endonuclease family. This is a family of site-specific DNA endonucleases encoded by DNA mobile elements. Similar to pfam00961, the members of this family are also LAGLIDADG endonucleases.
724	MSTRG_12407	212.664	-2.05903	0.00424608	610.228	292.177	127.577	107.389	52.4104	86.2048	XP_007368004.1	bola-like protein, partial	COG0271	pfam01722			BolA	BolA-like protein. This family consist of the morphoprotein BolA from E. coli and its various homologs. In E. coli over expression of this protein causes round morphology and may be involved in switching the cell between elongation and septation systems during cell division. The expression of BolA is growth rate regulated and is induced during the transition into the the stationary phase. BolA is…
725	MSTRG_12282	452.487	-2.05942	1.10272e-05	628.623	1064.96	497.369	235.904	148.956	139.103
726	MSTRG_12724	139.957	-2.06272	0.00138402	169.952	359.222	148.061	28.1676	57.9273	76.4088			cd13903	pfam07731		AA1_1:502|AA1:59|1.10.3.2:57|CE4:1	Cu-oxidase_2	Multicopper oxidase. This entry contains many divergent copper oxidase-like domains that are not recognized by the pfam00394 model.
727	MSTRG_4688	444.115	-2.06424	0.00998683	436.277	1484.88	230.357	239.425	113.096	160.654	TBU50550.1	UAA transporter family-domain-containing protein	pfam08449	pfam08449			UAA	UAA transporter family. This family includes transporters with a specificity for UDP-N-acetylglucosamine.
728	MSTRG_13465	211.062	-2.06476	0.00446962	246.331	637.284	138.717	105.629	85.5117	52.8984
729	MSTRG_2051	123.759	-2.06486	6.60145e-08	223.537	189.139	186.873	44.0119	44.1351	54.8576			pfam01039	pfam01039			Carboxyl_trans	Carboxyl transferase domain. All of the members in this family are biotin dependent carboxylases. The carboxyl transferase domain carries out the following reaction; transcarboxylation from biotin to an acceptor molecule. There are two recognized types of carboxyl transferase. One of them uses acyl-CoA and the other uses 2-oxoacid as the acceptor molecule of carbon dioxide. All of the members in …
730	MSTRG_14098	1758.87	-2.06604	3.78526e-08	3309.47	3254.17	1957.49	852.071	515.829	664.169	Q7SI16	ATP7_NEUCR ATP synthase subunit d, mitochondrial	pfam05873	pfam05873			Mt_ATP-synt_D	ATP synthase D chain, mitochondrial (ATP5H). This family consists of several ATP synthase D chain, mitochondrial (ATP5H) proteins. Subunit d has no extensive hydrophobic sequences, and is not apparently related to any subunit described in the simpler ATP synthases in bacteria and chloroplasts.
731	MSTRG_332	332.374	-2.0662	0.000189363	503.058	853.241	254.075	124.994	115.855	143.022	O94292	RM38_SCHPO 54S ribosomal protein L38, mitochondrial	pfam00238	pfam00238			Ribosomal_L14	Ribosomal protein L14p/L23e.
732	MSTRG_8077	599.941	-2.06906	0.000822971	615.427	1797.52	493.416	186.611	281.361	225.308
733	MSTRG_3524	1105.66	-2.072	0.000498037	951.732	3052.33	1353.75	313.365	631.683	331.105	PIL23542.1	hypothetical protein GSI_14855	cl19419	cl19419			DUF2263	Uncharacterized protein conserved in bacteria (DUF2263). Members of this uncharacterized protein family are found in Streptomyces, Nostoc sp. PCC 7120, Clostridium acetobutylicum, Lactobacillus johnsonii NCC 533, Deinococcus radiodurans, and Pirellula sp. for a broad but sparse phylogenetic distibution that at least suggests lateral gene transfer.
734	MSTRG_15499	51.643	-2.07229	0.00115813	65.5815	79.7488	105.296	28.1676	19.3091	11.7552			pfam13640	pfam13640			2OG-FeII_Oxy_3	2OG-Fe(II) oxygenase superfamily. This family contains members of the 2-oxoglutarate (2OG) and Fe(II)-dependent oxygenase superfamily.
735	MSTRG_10238	33.5088	-2.07365	0.0195245	35.9899	94.5693	31.6246	10.5629	16.5507	11.7552
736	MSTRG_11826	672.604	-2.07618	0.000332071	740.991	1860.33	662.321	288.718	159.99	323.268			MTH00020;MTH00210				ND5	ND5
737	MSTRG_14094	85.2285	-2.07712	0.00316326	147.958	202.548	63.6087	28.1676	22.0675	47.0208	TBU22046.1	hypothetical protein BD311DRAFT_733595	COG0605	pfam00081;pfam02777			Sod_Fe_N	Sod_Fe_C
738	MSTRG_3488	80.1438	-2.08092	0.00321562	78.3779	98.8038	211.67	19.3653	27.5844	45.0616	PIL29524.1	hypothetical protein GSI_08332
739	MSTRG_12393	150.863	-2.08146	0.00611758	98.3723	177.141	456.401	36.97	57.9273	78.368	XP_008040631.1	sure-like protein	cl00448;pfam01975	pfam01975			SurE	Survival protein SurE. E. coli cells with the surE gene disrupted are found to survive poorly in stationary phase. It is suggested that SurE may be involved in stress response. Yeast also contains a member of the family. Yarrowia lipolytica PHO2 can complement a mutation in acid phosphatase, suggesting that members of this family could be phosphatases.
740	MSTRG_7961	612.461	-2.08468	0.000784996	443.075	1719.89	811.46	318.646	215.158	166.532
741	MSTRG_12029	2525.18	-2.08503	2.54604e-09	4545.92	5005.82	2710.38	915.448	874.426	1099.11	RPD61260.1	subtilisin-like protein	cl10459;pfam09286	pfam09286	Secreted		Pro-kuma_activ	Pro-kumamolisin, activation domain. Members of this family are found in various subtilase propeptides, and adopt a ferredoxin-like fold, with an alpha+beta sandwich. Cleavage of the domain results in activation of the peptide.
742	MSTRG_4934	338.023	-2.08592	6.94142e-13	542.647	503.194	595.837	116.192	121.371	148.899	Q75ZG3	AFTS1_ALTAL Aldo-keto reductase AFTS1	COG0667	cl00470			AKR_SF	Aldo-keto reductase (AKR) superfamily. This family includes a group of uncharacterized AKR superfamily proteins. Aldo-keto reductases (AKRs) are a superfamily of soluble NAD(P)(H) oxidoreductases whose chief purpose is to reduce aldehydes and ketones to primary and secondary alcohols. AKRs are present in all phyla and are of importance in both health and industrial applications.
743	MSTRG_12244	2367.95	-2.089	0.00010639	4184.02	5774.38	1546.01	922.49	810.982	969.804	XP_007365173.1	iron uptake cluster protein	cl30699;cl30284	cl30284	Secreted		Pyr_redox_2 Superfamily	This family includes both class I and class II oxidoreductases and also NADH oxidases and peroxidases. This domain is actually a small NADH binding domain within a larger FAD binding domain.
744	MSTRG_13716	268.251	-2.08973	4.77222e-05	525.452	517.308	261.622	84.5029	71.7195	148.899	XP_007363144.1	lipase	cd00519	pfam01764	Secreted		Lipase_3	Lipase (class 3).
745	MSTRG_8633	31.6409	-2.09148	0.0248261	46.7868	23.2895	84.0928	17.6048	8.27533	9.796	PIL27011.1	hypothetical protein GSI_10150
746	MSTRG_8288	979.616	-2.09204	0.0363842	954.131	3510.36	295.403	188.371	692.369	237.063	VWO99674.1		cd06464	pfam00011			HSP20	Hsp20/alpha crystallin family. Not only do small heat-shock-proteins occur in eukaryotes and prokaryotes but they have also now been shown to occur in cyanobacterial phages as well as their bacterial hosts.
747	MSTRG_6486	309939	-2.09535	1.16464e-05	359870	806564	340553	116343	88005.3	148302			cl15257;TIGR01453;pfam03161	pfam03161			LAGLIDADG_2	LAGLIDADG DNA endonuclease family. This is a family of site-specific DNA endonucleases encoded by DNA mobile elements. Similar to pfam00961, the members of this family are also LAGLIDADG endonucleases.
748	MSTRG_6754	1031.84	-2.09633	4.9936e-06	2105.81	1450.3	1460.12	205.976	449.626	519.188	XP_007362857.1	heme peroxidase	cl12078;cl14561	pfam03098			An_peroxidase	Animal haem peroxidase.
749	MSTRG_9513	102.448	-2.09719	0.00331065	102.371	220.191	176.451	66.8982	33.1013	15.6736	XP_007366343.1	cyclopropane-fatty-acyl-phospholipid synthase	COG2230	pfam02353			CMAS	Mycolic acid cyclopropane synthetase. This family consist of Cyclopropane-fatty-acyl-phospholipid synthase or CFA synthase EC:2.1.1.79 this enzyme catalyze the reaction: S-adenosyl-L-methionine + phospholipid olefinic fatty acid <=> S-adenosyl-L-homocysteine + phospholipid cyclopropane fatty acid.
750	MSTRG_6358	155.572	-2.09806	0.0140393	169.952	496.136	91.2802	95.0658	49.652	31.3472	TBU60046.1	hypothetical protein BD310DRAFT_923764			Secreted
751	MSTRG_4014	178.884	-2.09969	4.17084e-06	215.139	238.541	416.152	65.1377	71.7195	66.6128	OSD07607.1	agmatinase	cl17011	pfam00491			Arginase	Arginase family.
752	MSTRG_3278	3623.51	-2.10303	7.61001e-06	4914.62	9207.1	3515.37	1725.27	1224.75	1153.97	XP_007369747.1	heat shock protein 70	cl17037;pfam10712;PRK00290	pfam00012;pfam10712			HSP70	NAD-GH
753	MSTRG_14542	336.13	-2.10414	5.19278e-05	350.301	877.942	409.324	151.401	96.5455	131.266			cd05471	pfam00026	Secreted		Asp	Eukaryotic aspartyl protease. Aspartyl (acid) proteases include pepsins, cathepsins, and renins. Two-domain structure, probably arising from ancestral duplication. This family does not include the retroviral nor retrotransposon proteases (pfam00077), which are much smaller and appear to be homologous to a single domain of the eukaryotic asp proteases.
754	MSTRG_4187	150.895	-2.10435	0.00116809	186.348	390.981	158.483	51.0539	30.3429	88.164			cl21460				HAD_like
755	MSTRG_15244	579.138	-2.10575	1.296e-09	1057.3	1078.37	682.446	200.694	262.052	193.961			pfam00067	pfam00067			p450	Cytochrome P450. Cytochrome P450s are haem-thiolate proteins involved in the oxidative degradation of various compounds. They are particularly well known for their role in the degradation of environmental toxins and mutagens. They can be divided into 4 classes, according to the method by which electrons from NAD(P)H are delivered to the catalytic site. Sequence conservation is relatively low with…
756	MSTRG_6210	200.706	-2.10638	3.49953e-09	348.702	352.871	276.716	70.4191	63.4442	92.0824
757	MSTRG_7710	3900.17	-2.10659	1.54202e-06	4577.91	5115.21	9298.72	1933	1412.32	1063.85
758	MSTRG_9508	464.149	-2.10732	1.07347e-05	1057.3	750.203	453.526	146.12	140.681	237.063	Q9P602	ATPO_NEUCR ATP synthase subunit 5, mitochondrial	pfam00213	pfam00213			OSCP	ATP synthase delta (OSCP) subunit. The ATP D subunit from E. coli is the same as the OSCP subunit which is this family. The ATP D subunit from metazoa are found in family pfam00401.
759	MSTRG_8011	245.964	-2.10752	0.000149185	437.877	571.65	189.389	109.15	71.7195	96.0008
760	MSTRG_1686	2548.17	-2.1082	6.44147e-05	2860.39	7203.5	2347.05	1082.69	962.696	832.66	XP_007361967.1	endoplasmic oxidoreductin	pfam04137	pfam04137			ERO1	Endoplasmic Reticulum Oxidoreductin 1 (ERO1). Members of this family are required for the formation of disulphide bonds in the ER.
761	MSTRG_4209	26.6543	-2.10911	0.0174152	55.9842	50.1076	24.4372	14.0838	5.51688	9.796			PRK09246	pfam00156			Pribosyltran	Phosphoribosyl transferase domain. This family includes a range of diverse phosphoribosyl transferase enzymes. This family includes: Adenine phosphoribosyl-transferase EC:2.4.2.7, Hypoxanthine-guanine-xanthine phosphoribosyl-transferase, Hypoxanthine phosphoribosyl-transferase EC:2.4.2.8. Ribose-phosphate pyrophosphokinase i EC:2.7.6.1. Amidophosphoribosyltransferase EC:2.4.2.14. Orotate phosphor…
762	MSTRG_12906	158.553	-2.11143	0.000326045	187.547	411.447	173.576	40.491	57.9273	80.3272			cl00470	cl00470			AKR_SF	Aldo-keto reductase (AKR) superfamily. This family includes a group of uncharacterized AKR superfamily proteins. Aldo-keto reductases (AKRs) are a superfamily of soluble NAD(P)(H) oxidoreductases whose chief purpose is to reduce aldehydes and ketones to primary and secondary alcohols. AKRs are present in all phyla and are of importance in both health and industrial applications.
763	MSTRG_3457	54.0559	-2.11334	0.0197516	94.3734	143.265	25.8747	14.0838	19.3091	27.4288	RPD54618.1	hypothetical protein L227DRAFT_639909, partial	pfam00561	pfam00561			Abhydrolase_1	alpha/beta hydrolase fold. This catalytic domain is found in a very wide range of enzymes.
764	MSTRG_10200	32.6008	-2.11391	0.00474933	58.7834	51.5191	47.7963	5.28143	16.5507	15.6736	KJA28118.1	hypothetical protein HYPSUDRAFT_34460	pfam00926	pfam00926			DHBP_synthase	3,4-dihydroxy-2-butanone 4-phosphate synthase. 3,4-Dihydroxy-2-butanone 4-phosphate is biosynthesized from ribulose 5-phosphate and serves as the biosynthetic precursor for the xylene ring of riboflavin. Sometimes found as a bifunctional enzyme with pfam00925.
765	MSTRG_2192	193.678	-2.11596	0.000107419	221.538	486.962	234.669	68.6586	99.3039	50.9392	XP_007369884.1	MFS general substrate transporter	cd17333	pfam07690			MFS_1	Major Facilitator Superfamily.
766	MSTRG_8035	1342.51	-2.11738	4.61906e-11	1919.46	2616.18	2009.6	552.79	584.79	372.248	PIL30604.1	hypothetical protein GSI_07305
767	MSTRG_1449	649.975	-2.11827	1.99899e-13	1123.68	989.449	1059.43	262.311	184.816	280.166			pfam13380	pfam13380			CoA_binding_2	CoA binding domain. This domain has a Rossmann fold and is found in a number of proteins including succinyl CoA synthetases, malate and ATP-citrate ligases.
768	MSTRG_5926	1140.43	-2.11867	0.000114001	1072.5	3311.34	1178.02	392.587	455.143	432.983			cl19107				SPFH_like
769	MSTRG_2578	868.254	-2.11919	1.70421e-11	1568.36	1640.14	1027.08	332.73	306.187	335.023	XP_007364516.1	exonuclease	cl17169;pfam10443	pfam10443			RNA12	RNA12 protein. This family includes RNA12 from S. cerevisiae. That protein contains an RRM domain. This region is C-terminal to that and includes a P-loop motif suggesting this region binds to NTP. The RNA12 proteins is involved in pre-rRNA maturation.
770	MSTRG_15483	131.714	-2.11982	0.00156598	100.772	192.667	350.027	61.6167	30.3429	54.8576
771	MSTRG_14536	721.803	-2.12259	0.000462561	1070.5	1969.72	482.995	294	190.333	323.268	XP_007367345.1	FAD dependent oxidoreductase	pfam01565	pfam01565;pfam08031	Secreted		FAD_binding_4	BBE
772	MSTRG_11107	15.0479	-2.12644	0.0367108	23.9932	28.9354	20.4841	3.52096	5.51688	7.8368			pfam07929	pfam07929			PRiA4_ORF3	Plasmid pRiA4b ORF-3-like protein. Members of this family are similar to the protein product of ORF-3 found on plasmid pRiA4 in the bacterium Agrobacterium rhizogenes. This plasmid is responsible for tumorigenesis at wound sites of plants infected by this bacterium, but the ORF-3 product does not seem to be involved in the pathogenetic process. Other proteins found in this family are annotated as…
773	MSTRG_13920	180.952	-2.12733	6.09507e-06	246.331	425.562	212.388	65.1377	57.9273	78.368	XP_007366289.1	FMN-linked oxidoreductase	cl28888	pfam00724			Oxidored_FMN	NADH:flavin oxidoreductase / NADH oxidase family.
774	MSTRG_9169	127.672	-2.12821	1.78886e-07	237.933	196.902	187.951	52.8143	55.1688	35.2656	KIO12567.1	hypothetical protein M404DRAFT_114749, partial	PLN03218	pfam13041			PPR_2	PPR repeat family. This repeat has no known function. It is about 35 amino acids long and is found in up to 18 copies in some proteins. The family appears to be greatly expanded in plants and fungi. The repeat has been called PPR.
775	MSTRG_8919	108.108	-2.1303	9.728e-06	218.339	184.198	126.499	42.2515	30.3429	47.0208
776	MSTRG_6258	314.438	-2.13088	1.60465e-06	315.911	701.507	519.291	112.671	102.062	135.185	Q9ERD9	I23O1_RAT Indoleamine 2,3-dioxygenase 1	cl21721;pfam01231	cl21721;pfam01231			IDO	IDO
777	MSTRG_5888	118.602	-2.13181	3.71117e-06	143.959	213.84	221.373	33.4491	44.1351	54.8576	PIL25521.1	hypothetical protein GSI_12408
778	MSTRG_12437	645.524	-2.13281	8.31158e-05	939.335	522.954	1690.48	228.862	303.429	188.083	XP_007368230.1	STE3-domain-containing protein	cd14966;pfam02076;pfam07139	pfam02076;pfam07139			STE3	DUF1387
779	MSTRG_12961	311.749	-2.13299	5.07354e-06	296.317	551.184	675.977	139.078	115.855	92.0824			PLN02633	cl21494			Abhydrolase	alpha/beta hydrolases. This family of proteins is functionally uncharacterized. This protein is found in bacteria. Proteins in this family are typically between 272 to 336 amino acids in length. These proteins are distantly related to alpa/beta hydrolases so they may act as enzymes.
780	MSTRG_8775	1960.89	-2.1352	6.13039e-05	2164.99	1797.52	5620.92	663.7	736.504	781.721
781	MSTRG_15055	549.296	-2.13535	4.95436e-06	722.996	1409.37	552.713	209.497	201.366	199.838	XP_027610841.1	Probable GTP cyclohydrolase-2	cl00522	pfam00925			GTP_cyclohydro2	GTP cyclohydrolase II. GTP cyclohydrolase II catalyzes the first committed step in the biosynthesis of riboflavin.
782	MSTRG_14969	48.9014	-2.13615	0.00222454	58.7834	106.567	74.7492	17.6048	8.27533	27.4288
783	MSTRG_1731	740.38	-2.13793	0.00108443	589.834	1900.56	1129.86	417.233	281.361	123.43
784	MSTRG_11475	39.7722	-2.13883	0.012224	108.369	57.165	28.7497	14.0838	16.5507	13.7144	VWO95005.1		PTZ00318				PTZ00318
785	MSTRG_6442	4902.66	-2.13896	3.25583e-14	6004.71	8661.56	9306.27	1697.1	1867.47	1878.87
786	MSTRG_11758	31.5154	-2.14531	0.00257691	42.3881	63.5167	48.8745	12.3233	8.27533	13.7144
787	MSTRG_4361	69.4239	-2.14737	0.00443362	81.577	191.256	67.2024	35.2096	27.5844	13.7144	VWO99489.1
788	MSTRG_10879	80.6332	-2.15023	0.028226	109.569	258.301	26.5935	26.4072	41.3766	21.5512	VWP02415.1		pfam00067	pfam00067			p450	Cytochrome P450. Cytochrome P450s are haem-thiolate proteins involved in the oxidative degradation of various compounds. They are particularly well known for their role in the degradation of environmental toxins and mutagens. They can be divided into 4 classes, according to the method by which electrons from NAD(P)H are delivered to the catalytic site. Sequence conservation is relatively low with…
789	MSTRG_13835	578.045	-2.15101	0.000901071	523.453	1122.13	1184.85	80.982	217.917	338.942			PTZ00297				PTZ00297
790	MSTRG_14973	458.613	-2.15212	1.11498e-06	835.365	935.813	475.088	123.233	162.748	219.43	RPD57973.1	hypothetical protein L227DRAFT_655233	cl13995				MPP_superfamily
791	MSTRG_13919	8157.56	-2.15527	5.15497e-15	10444.3	13470.5	16057.8	2851.97	2841.2	3279.7	XP_007366277.1	P-loop containing nucleoside triphosphate hydrolase protein	PTZ00265	pfam00005;pfam00664			ABC_tran	ABC_membrane
792	MSTRG_3590	119.005	-2.15548	7.95741e-07	143.56	217.368	222.451	42.2515	41.3766	47.0208			pfam00198	pfam00198			2-oxoacid_dh	2-oxoacid dehydrogenases acyltransferase (catalytic domain). These proteins contain one to three copies of a lipoyl binding domain followed by the catalytic domain.
793	MSTRG_15493	89.1432	-2.15624	4.38325e-06	113.968	179.964	143.03	33.4491	33.1013	31.3472
794	MSTRG_10202	152.005	-2.15868	1.17855e-05	233.534	335.933	175.373	38.7305	57.9273	70.5312	Q9M2Z8	MPCP2_ARATH Mitochondrial phosphate carrier protein 2, mitochondrial	pfam00153	pfam00153			Mito_carr	Mitochondrial carrier protein.
795	MSTRG_11884	47.7637	-2.16059	0.000793239	65.5815	74.1028	93.0771	10.5629	27.5844	15.6736	VWO99943.1		pfam08760;pfam16335	pfam08760;pfam16335			DUF1793	DUF4965
796	MSTRG_11990	2162.37	-2.16137	0.000216901	2039.43	6602.92	1962.17	852.071	700.644	816.987			cl00492;MTH00020;MTH00210;pfam00961;pfam03161;PRK06590	pfam00361;pfam00420;pfam00662;pfam00961;pfam03161;pfam06455			Proton_antipo_M	Oxidored_q2
797	MSTRG_3974	15.7225	-2.16235	0.0419508	16.3954	25.4067	34.859	3.52096	8.27533	5.8776
798	MSTRG_3889	1562.05	-2.16568	0.0194291	2610.06	4731.29	322.356	600.323	788.914	319.35	XP_007370711.1	subtilisin-like protein	cl10459;pfam09286	pfam09286			Pro-kuma_activ	Pro-kumamolisin, activation domain. Members of this family are found in various subtilase propeptides, and adopt a ferredoxin-like fold, with an alpha+beta sandwich. Cleavage of the domain results in activation of the peptide.
799	MSTRG_12693	139.111	-2.16701	0.0224883	111.569	123.505	447.058	12.3233	57.9273	82.2864
800	MSTRG_5330	1310.07	-2.1691	2.70392e-06	1886.67	1209.64	3334.6	496.455	427.559	505.474	CDO68081.1	hypothetical protein BN946_scf184788.g12	cd14966;pfam02076	pfam02076			STE3	Pheromone A receptor.
801	MSTRG_8221	80.6206	-2.16961	0.000880845	102.371	161.615	129.733	14.0838	52.4104	23.5104	PIL37485.1	hypothetical protein GSI_01179
802	MSTRG_5872	306.15	-2.1709	1.15668e-06	324.309	680.335	499.885	121.473	85.5117	125.389	PIL24565.1	hypothetical protein GSI_12449
803	MSTRG_2987	2687.86	-2.17104	0.000507161	2424.92	8494.3	2277.33	783.413	1095.1	1052.09			cl17238	pfam13639			zf-RING_2	Ring finger domain.
804	MSTRG_14013	19.9478	-2.17318	0.0173515	33.9904	35.9928	27.3122	3.52096	11.0338	7.8368
805	MSTRG_15530	393.46	-2.17416	0.00343831	449.473	1285.86	197.295	130.275	148.956	148.899			cl00413	pfam00119			ATP-synt_A	ATP synthase A chain.
806	MSTRG_11038	622.765	-2.17431	3.09623e-08	730.594	1331.73	998.333	290.479	187.574	197.879	PIL22503.1	hypothetical protein GSI_15192	PHA03247				PHA03247
807	MSTRG_4365	4895.69	-2.17512	8.40015e-05	5861.95	14136	4050.47	1515.77	2168.14	1641.81			cl18945;PLN02353;PLN02483	pfam00155;pfam00984;pfam03720;pfam03721			Aminotran_1_2	UDPG_MGDP_dh
808	MSTRG_10062	2438.25	-2.17799	0.00275774	3345.86	7101.17	1535.95	764.047	424.8	1457.65
809	MSTRG_11798	308.854	-2.17861	0.0277465	262.726	1066.38	189.748	84.5029	30.3429	219.43			cd05911;PLN02246	pfam00501;pfam13193			AMP-binding	AMP-binding_C
810	MSTRG_11589	2032.76	-2.17911	0.00243072	2857.2	5912	1222.58	651.377	377.907	1175.52
811	MSTRG_4984	61.2541	-2.18118	0.00255315	83.1766	109.39	107.811	28.1676	33.1013	5.8776
812	MSTRG_9804	87.1273	-2.18518	5.38227e-05	106.77	122.799	199.451	38.7305	27.5844	27.4288			cl21454				NADB_Rossmann
813	MSTRG_4422	2493.35	-2.1866	0.0113747	4625.5	7115.99	524.322	1001.71	946.146	746.456	XP_007370711.1	subtilisin-like protein	cd04056;cl10459;pfam09286	pfam09286			Pro-kuma_activ	Pro-kumamolisin, activation domain. Members of this family are found in various subtilase propeptides, and adopt a ferredoxin-like fold, with an alpha+beta sandwich. Cleavage of the domain results in activation of the peptide.
814	MSTRG_13781	72.0105	-2.18968	0.00148004	65.9814	143.265	145.545	38.7305	24.826	13.7144
815	MSTRG_15526	63.2099	-2.19554	0.0126367	71.5798	201.842	37.734	22.8862	27.5844	17.6328			cl00275;cl15257	pfam00115			COX1	Cytochrome C and Quinol oxidase polypeptide I.
816	MSTRG_5270	4114.76	-2.20106	2.45397e-07	7878.18	8759.66	3639.71	1309.8	1696.44	1404.75	XP_007366221.1	mitochondrial processing peptidase beta subunit	COG0612;pfam00675	pfam00675;pfam05193			Peptidase_M16	Peptidase_M16_C
817	MSTRG_14982	10892.3	-2.20165	3.10626e-06	12027	13131.7	28524.7	4663.51	4181.8	2825.17	XP_007360688.1	uncharacterized protein DICSQDRAFT_158759	COG2706	pfam10282			Lactonase	Lactonase, 7-bladed beta-propeller. This entry contains bacterial 6-phosphogluconolactonases (6PGL)YbhE-type (EC:3.1.1.31) which hydrolyze 6-phosphogluconolactone to 6-phosphogluconate. The entry also contains the fungal muconate lactonising enzyme carboxy-cis,cis-muconate cyclase (EC:5.5.1.5) and muconate cycloisomerase (EC:5.5.1.1), which convert cis,cis-muconates to muconolactones and vice ver…
818	MSTRG_9496	57.7037	-2.20361	0.000664496	91.5742	107.978	84.4522	8.80239	22.0675	31.3472
819	MSTRG_15249	46.957	-2.20572	0.0124639	68.3807	131.268	32.7028	17.6048	8.27533	23.5104	PIL23263.1	hypothetical protein GSI_14573	pfam07249	pfam07249	Secreted		Cerato-platanin	Cerato-platanin. This family contains a number of fungal cerato-platanin phytotoxic proteins approximately 150 residues long. Cerato-platanin contains four cysteine residues that form two disulphide bonds.
820	MSTRG_13554	50.5395	-2.2149	0.000819552	50.3858	86.1004	113.202	19.3653	16.5507	17.6328			cl26873				Nucleos_tra2_C
821	MSTRG_10143	555.758	-2.21531	0.0395376	812.971	1875.15	55.7025	160.203	187.574	242.941
822	MSTRG_2901	81.9375	-2.21532	0.00201	149.958	196.196	57.4994	21.1257	41.3766	25.4696	TBU65274.1	hypothetical protein BD310DRAFT_953487
823	MSTRG_11694	454.993	-2.21641	1.08032e-05	648.217	1069.9	526.119	110.91	245.501	129.307	PIL32167.1	transporter	pfam02953	pfam02953			zf-Tim10_DDP	Tim10/DDP family zinc finger. Putative zinc binding domain with four conserved cysteine residues. This domain is found in the human disease protein TIMM8A. Members of this family such as Tim9 and Tim10 are involved in mitochondrial protein import. Members of this family seem to be localized to the mitochondrial intermembrane space.
824	MSTRG_3439	131.361	-2.21737	5.46114e-05	230.735	273.828	144.108	61.6167	52.4104	25.4696	RDX40459.1	GatB/YqeY domain-containing protein	cl21572	cl21572			GatB_Yqey	GatB domain. The function of this domain found in the YqeY protein is uncertain.
825	MSTRG_2749	223.772	-2.21755	8.59389e-06	220.738	381.806	500.963	59.8562	104.821	74.4496	CDO68949.1	hypothetical protein BN946_scf185000.g92	TIGR02478	pfam00365			PFK	Phosphofructokinase.
826	MSTRG_10288	249.401	-2.21877	0.0168955	192.346	933.696	105.296	56.3353	118.613	90.1232
827	MSTRG_7435	65.0659	-2.21971	0.00285414	60.383	186.316	75.4679	28.1676	16.5507	23.5104
828	MSTRG_9809	404.154	-2.22098	0.00115274	635.821	1152.48	209.154	158.443	110.338	158.695	KIN92830.1	hypothetical protein M404DRAFT_172491, partial	pfam00146	pfam00146			NADHdh	NADH dehydrogenase.
829	MSTRG_9814	388.806	-2.22174	0.00481755	427.48	1310.56	182.56	102.108	171.023	139.103	Q94ZJ2	CYB_SCHCO Cytochrome b	MTH00156	pfam00033			Cytochrome_B	Cytochrome b/b6/petB.
830	MSTRG_1977	283.345	-2.22293	2.18505e-05	309.913	750.203	339.246	77.461	121.371	101.878	XP_007367176.1	alpha/beta-hydrolase	cl21494	pfam01738			DLH	Dienelactone hydrolase family.
831	MSTRG_7450	847.816	-2.22347	2.8143e-05	966.528	2391.76	831.225	237.665	322.738	336.983			COG2730				BglC
832	MSTRG_11770	386.727	-2.22377	3.38732e-10	527.052	561.77	822.96	128.515	121.371	158.695			cd03386	cl00474			PAP2_like	N/A. This family is closely related to the C-terminal a region of PAP2.
833	MSTRG_2576	285.496	-2.22416	0.0198428	267.125	1057.2	87.3272	142.599	74.4779	84.2456	PIL23762.1	cytochrome P450	pfam00067	pfam00067			p450	Cytochrome P450. Cytochrome P450s are haem-thiolate proteins involved in the oxidative degradation of various compounds. They are particularly well known for their role in the degradation of environmental toxins and mutagens. They can be divided into 4 classes, according to the method by which electrons from NAD(P)H are delivered to the catalytic site. Sequence conservation is relatively low with…
834	MSTRG_13703	1805.7	-2.22699	8.78462e-08	2168.99	3767.25	2992.84	908.407	532.379	464.331
835	MSTRG_2114	15190.8	-2.22705	2.5041e-06	22709.6	13202.3	39190.5	5360.65	6107.19	4574.73	O74187	ALDH_AGABI Aldehyde dehydrogenase	cl11961	pfam00171			Aldedh	Aldehyde dehydrogenase family. This family of dehydrogenases act on aldehyde substrates. Members use NADP as a cofactor. The family includes the following members: The prototypical members are the aldehyde dehydrogenases EC:1.2.1.3. Succinate-semialdehyde dehydrogenase EC:1.2.1.16. Lactaldehyde dehydrogenase EC:1.2.1.22. Benzaldehyde dehydrogenase EC:1.2.1.28. Methylmalonate-semialdehyde dehydrog…
836	MSTRG_14303	247.215	-2.22715	7.57338e-07	421.881	546.244	253.357	77.461	102.062	82.2864	RPD81348.1	hypothetical protein L226DRAFT_453812	cl00015;PRK11893;PRK12267	pfam09334			tRNA-synt_1g	tRNA synthetases class I (M). This family includes methionyl tRNA synthetases.
837	MSTRG_1034	1086.94	-2.22794	3.09476e-06	1148.08	2955.64	1270.74	374.982	399.974	372.248	PIL27720.1	cytochrome P450	pfam00067	pfam00067			p450	Cytochrome P450. Cytochrome P450s are haem-thiolate proteins involved in the oxidative degradation of various compounds. They are particularly well known for their role in the degradation of environmental toxins and mutagens. They can be divided into 4 classes, according to the method by which electrons from NAD(P)H are delivered to the catalytic site. Sequence conservation is relatively low with…
838	MSTRG_14340	226.629	-2.23338	7.08923e-06	446.674	463.672	212.388	96.8263	57.9273	82.2864			COG2072	pfam00743			FMO-like	Flavin-binding monooxygenase-like. This family includes FMO proteins, cyclohexanone mono-oxygenase and a number of different mono-oxygenases.
839	MSTRG_8084	103.935	-2.23432	9.74348e-05	124.765	208.194	179.685	33.4491	57.9273	19.592
840	MSTRG_9380	90.552	-2.23888	1.49882e-05	103.971	186.316	158.483	38.7305	30.3429	25.4696			pfam07662	pfam07662			Nucleos_tra2_C	Na+ dependent nucleoside transporter C-terminus. This family consists of nucleoside transport proteins. Rat Slc28a2 is a purine-specific Na+-nucleoside cotransporter localized to the bile canalicular membrane. Rat Slc28a1 is a a Na+-dependent nucleoside transporter selective for pyrimidine nucleosides and adenosine it also transports the anti-viral nucleoside analogues AZT and ddC. This alignment…
841	MSTRG_8773	67.6779	-2.24094	0.00431391	76.7784	194.785	63.2493	12.3233	27.5844	31.3472
842	MSTRG_9935	1507.14	-2.24257	1.39218e-06	1981.44	3677.62	1806.92	705.952	524.104	346.779	PIL32167.1	transporter	cl00125;pfam02953	pfam02953			zf-Tim10_DDP	Tim10/DDP family zinc finger. Putative zinc binding domain with four conserved cysteine residues. This domain is found in the human disease protein TIMM8A. Members of this family such as Tim9 and Tim10 are involved in mitochondrial protein import. Members of this family seem to be localized to the mitochondrial intermembrane space.
843	MSTRG_4217	532.856	-2.24294	1.72966e-08	543.847	1014.15	1081.35	195.413	195.849	166.532
844	MSTRG_2106	56.2851	-2.24779	0.000903538	64.7818	129.856	83.3741	10.5629	27.5844	21.5512	OBZ76955.1	hypothetical protein A0H81_03408	cd05911	pfam00501			AMP-binding	AMP-binding enzyme.
845	MSTRG_413	386.694	-2.24788	2.09566e-08	649.017	722.679	542.65	132.036	187.574	86.2048
846	MSTRG_2007	212.303	-2.2494	9.12152e-05	321.509	549.772	180.764	52.8143	82.7533	86.2048
847	MSTRG_2876	490.481	-2.24954	0.00593597	327.508	299.234	1805.12	200.694	137.922	172.41
848	MSTRG_1883	43.4052	-2.25089	0.00046158	91.9741	62.811	60.7337	19.3653	13.7922	11.7552			cd18606;PLN03130	cl00549			ABC_membrane	ABC transporter transmembrane region. This family represents a unit of six transmembrane helices.
849	MSTRG_3510	129.924	-2.25322	0.00169903	146.359	322.524	176.811	36.97	16.5507	80.3272	XP_007369867.1	alpha/beta-hydrolase	pfam07859	pfam07859			Abhydrolase_3	alpha/beta hydrolase fold. This catalytic domain is found in a very wide range of enzymes.
850	MSTRG_12443	170.582	-2.25413	3.35185e-06	245.931	390.981	207.716	44.0119	79.9948	54.8576			cl21453	pfam00069			Pkinase	Protein kinase domain.
851	MSTRG_3860	1332.04	-2.25425	4.54554e-07	2302.95	3120.08	1183.77	397.868	507.553	480.004	PIL29386.1	hypothetical protein GSI_09438	PLN02593	pfam00111			Fer2	2Fe-2S iron-sulfur cluster binding domain.
852	MSTRG_9930	1504.41	-2.2581	5.14628e-10	1725.11	3252.76	2489.72	614.407	433.075	511.351	VWO96985.1		cd17356	pfam00083			Sugar_tr	Sugar (and other) transporter.
853	MSTRG_4067	148.807	-2.2597	0.000284352	403.086	165.143	169.982	31.6886	52.4104	70.5312	P50125	CYSD_EMENI Homocysteine synthase	COG2873;cl18945	cl18945			AAT_I	N/A. These proteins catalyze the reversible transfer of an amino group from the amino acid substrate to an acceptor alpha-keto acid. They require pyridoxal 5'-phosphate (PLP) as a cofactor to catalyze this reaction. Trans-amination reactions are of central importance in amino acid metabolism and in links to carbohydrate and fat metabolism. This class of aminotransferases acts as dimers in a head-…
854	MSTRG_12159	1613.02	-2.26221	5.07334e-05	2867.59	2993.75	2148.32	927.772	507.553	233.145
855	MSTRG_10638	60.1055	-2.26412	0.000918468	66.7812	160.909	71.1555	22.8862	19.3091	19.592
856	MSTRG_14747	142.109	-2.26709	0.00017294	224.737	333.816	148.42	36.97	30.3429	78.368			cl19388	cl19388			COX15-CtaA	Cytochrome oxidase assembly protein. cytochrome c oxidase assembly protein; Provisional
857	MSTRG_13123	106.609	-2.26728	0.00228627	77.1783	118.565	333.856	36.97	35.8597	37.2248	XP_008033170.1	glycoside hydrolase family 79 protein	pfam16862	pfam16862		GH79C*	Glyco_hydro_79C	Glycosyl hydrolase family 79 C-terminal beta domain. This domain is found at the C-terminus of glycosyl hydrolase family 79 proteins. It's function is not yet known.
858	MSTRG_9728	39.0431	-2.26778	0.0299377	26.7925	125.622	42.0464	22.8862	11.0338	5.8776
859	MSTRG_14636	154.501	-2.27327	1.38132e-05	225.536	345.108	197.654	33.4491	46.8935	78.368	XP_007364265.1	uncharacterized protein DICSQDRAFT_83660	pfam10203	pfam10203			Pet191_N	Cytochrome c oxidase assembly protein PET191. Pet191_N is the conserved N-terminal of a family of conserved proteins found from nematodes to humans. It carries six highly conserved cysteine residues. Pet191 is required for the assembly of active cytochrome c oxidase but does not form part of the final assembled complex.
860	MSTRG_47	15.856	-2.27351	0.0364019	23.1935	38.8158	17.2498	5.28143	2.75844	7.8368	XP_007367932.1	FAD-dependent thiol oxidase	pfam04777	pfam04777			Evr1_Alr	Erv1 / Alr family. Biogenesis of Fe/S clusters involves a number of essential mitochondrial proteins. Erv1p of Saccharomyces cerevisiae mitochondria is required for the maturation of Fe/S proteins in the cytosol. The ALR (augmenter of liver regeneration) represents a mammalian orthologue of yeast Erv1p. Both Erv1p and full-length ALR are located in the mitochondrial intermembrane an d it thought …
861	MSTRG_7709	924.959	-2.27375	0.000111467	1103.29	971.806	2524.94	505.257	228.951	215.512	OCH85209.1	carbohydrate esterase family 4 protein	cl15692	pfam01522		CE4:20|3.5.1.41:2	Polysacc_deac_1	Polysaccharide deacetylase. This domain is found in polysaccharide deacetylase. This family of polysaccharide deacetylases includes NodB (nodulation protein B from Rhizobium) which is a chitooligosaccharide deacetylase. It also includes chitin deacetylase from yeast, and endoxylanases which hydrolyzes glucosidic bonds in xylan.
862	MSTRG_3000	167.87	-2.27514	8.58656e-05	182.749	234.306	417.948	80.982	57.9273	33.3064	VWO96828.1		PLN02464	pfam01266			DAO	FAD dependent oxidoreductase. This family includes various FAD dependent oxidoreductases: Glycerol-3-phosphate dehydrogenase EC:1.1.99.5, Sarcosine oxidase beta subunit EC:1.5.3.1, D-alanine oxidase EC:1.4.99.1, D-aspartate oxidase EC:1.4.3.1.
863	MSTRG_11221	10360.6	-2.27515	4.47634e-05	10739.8	30943.9	9835.62	3577.29	4286.62	2780.11	P0CH04	UBI1P_PETCR Polyubiquitin	cd01803;cd09865	pfam00240;pfam04900			ubiquitin	Fcf1
864	MSTRG_9230	128.076	-2.27594	3.30245e-08	209.141	194.079	233.591	33.4491	41.3766	56.8168	VWO99671.1		PLN02820	pfam01039			Carboxyl_trans	Carboxyl transferase domain. All of the members in this family are biotin dependent carboxylases. The carboxyl transferase domain carries out the following reaction; transcarboxylation from biotin to an acceptor molecule. There are two recognized types of carboxyl transferase. One of them uses acyl-CoA and the other uses 2-oxoacid as the acceptor molecule of carbon dioxide. All of the members in …
865	MSTRG_8268	95.5518	-2.28009	9.53506e-05	101.172	135.502	237.904	29.9281	41.3766	27.4288	PIL34933.1	hypothetical protein GSI_02720	cl25409;PRK06197	pfam00106			adh_short	short chain dehydrogenase. This family contains a wide variety of dehydrogenases.
866	MSTRG_6474	91.7957	-2.2804	0.000150852	141.56	225.837	88.7646	24.6467	38.6182	31.3472
867	MSTRG_9314	19.2058	-2.28253	0.0404839	13.9961	31.0526	49.9526	5.28143	11.0338	3.9184
868	MSTRG_7909	112.114	-2.28302	0.000103997	149.558	285.119	124.702	49.2934	24.826	39.184	PIL28960.1	hypothetical protein GSI_09007
869	MSTRG_8338	1073.14	-2.28341	0.000569562	1451.59	3301.46	588.65	397.868	391.699	307.595	PIL32434.1	hypothetical protein GSI_05136	cd08024	pfam00722		GH16:76|3.2.1.39:7	Glyco_hydro_16	Glycosyl hydrolases family 16.
870	MSTRG_12803	305.322	-2.28378	7.21922e-05	417.083	772.787	332.059	147.88	52.4104	109.715	XP_008036579.1	GMC oxidoreductase	PLN02661;PRK02106	cl21454;pfam05834		AA3_2:19	NADB_Rossmann	Lycopene_cycl
871	MSTRG_897	3989.87	-2.28738	1.36278e-10	5351.29	6107.49	8408.56	952.418	1536.45	1583.03
872	MSTRG_15397	899.237	-2.28749	7.35471e-05	1429.2	2397.4	651.18	345.054	366.873	205.716	XP_007360611.1	membrane-associated proteins in eicosanoid and glutathione metabolism	pfam01124	pfam01124			MAPEG	MAPEG family. This family is has been called MAPEG (Membrane Associated Proteins in Eicosanoid and Glutathione metabolism). It includes proteins such as Prostaglandin E synthase. This enzyme catalyzes the synthesis of PGE2 from PGH2 (produced by cyclooxygenase from arachidonic acid). Because of structural similarities in the active sites of FLAP, LTC4 synthase and PGE synthase, substrates for eac…
873	MSTRG_11569	219.402	-2.28946	0.012564	197.544	800.311	94.5146	40.491	99.3039	84.2456			TIGR00990	pfam00515			TPR_1	Tetratricopeptide repeat.
874	MSTRG_4249	1055.41	-2.28951	0.00135282	1329.23	3416.49	511.744	320.407	325.496	429.065	YP_009493216.1	NADH dehydrogenase subunit 1	MTH00156;pfam00146;TIGR01453	pfam00033;pfam00146;pfam01541;pfam07460			Cytochrome_B	NADHdh
875	MSTRG_3349	1283.14	-2.29089	3.71712e-09	1786.7	1542.04	3062.56	431.317	502.036	374.207	XP_007366737.1	uncharacterized protein DICSQDRAFT_107364			Secreted
876	MSTRG_1260	5069.47	-2.29224	1.50031e-11	6983.23	6575.39	11700	1639	1881.26	1637.89
877	MSTRG_3902	842.59	-2.29306	0.00197212	661.414	2928.83	608.774	359.137	303.429	193.961			pfam00649	pfam00649			Copper-fist	Copper fist DNA binding domain.
878	MSTRG_1531	232.458	-2.29551	5.44722e-05	575.838	354.282	227.482	84.5029	107.579	45.0616	XP_007361979.1	cytochrome P450 monooxygenase pc-3	pfam00067	pfam00067			p450	Cytochrome P450. Cytochrome P450s are haem-thiolate proteins involved in the oxidative degradation of various compounds. They are particularly well known for their role in the degradation of environmental toxins and mutagens. They can be divided into 4 classes, according to the method by which electrons from NAD(P)H are delivered to the catalytic site. Sequence conservation is relatively low with…
879	MSTRG_15527	51.5788	-2.29718	0.00530545	66.3813	151.734	39.1714	14.0838	16.5507	21.5512	XP_009023880.1	hypothetical protein HELRODRAFT_93092, partial	cl00275;pfam00115;pfam00961	pfam00115;pfam00961			COX1	LAGLIDADG_1
880	MSTRG_1220	6383.37	-2.29728	1.32948e-07	7814.6	16831.2	7180.59	2383.69	1958.49	2131.61	VWP02443.1		cd10919	pfam01522	Secreted		Polysacc_deac_1	Polysaccharide deacetylase. This domain is found in polysaccharide deacetylase. This family of polysaccharide deacetylases includes NodB (nodulation protein B from Rhizobium) which is a chitooligosaccharide deacetylase. It also includes chitin deacetylase from yeast, and endoxylanases which hydrolyzes glucosidic bonds in xylan.
881	MSTRG_3728	2510.82	-2.29887	1.92509e-05	3483.42	6881.68	2155.87	1093.26	855.117	595.597
882	MSTRG_4643	165.314	-2.30015	3.75524e-05	164.354	239.952	420.464	45.7724	46.8935	74.4496			cl17011	pfam00491			Arginase	Arginase family.
883	MSTRG_14497	99.8348	-2.30268	0.0103147	112.768	320.407	66.1243	47.5329	11.0338	41.1432
884	MSTRG_9466	220.988	-2.30328	8.8994e-05	208.741	561.77	331.699	91.5448	91.0286	41.1432
885	MSTRG_13471	94.5199	-2.30364	0.00456612	229.935	199.725	41.687	24.6467	35.8597	35.2656	XP_008034654.1	hypothetical protein TRAVEDRAFT_161946
886	MSTRG_8943	99.64	-2.30368	3.45987e-05	98.3723	197.608	200.17	28.1676	44.1351	29.388
887	MSTRG_8637	22.7371	-2.30715	0.0248152	29.5917	59.2823	24.7966	3.52096	5.51688	13.7144			cl07889	cl07889			Pro-peptidase_S53	Activation domain of S53 peptidases. Members of this family are found in various subtilase propeptides, and adopt a ferredoxin-like fold, with an alpha+beta sandwich. Cleavage of the domain results in activation of the peptide.
888	MSTRG_2056	666.061	-2.3075	3.96273e-08	1234.05	1343.03	747.492	274.635	248.26	148.899			COG0439	cl17255;pfam00289			CPSase_L_D2	Biotin_carb_N
889	MSTRG_12524	607.129	-2.31049	1.07527e-10	1135.28	1168	729.523	249.988	187.574	172.41	XP_008032766.1	Bax inhibitor family protein	cl00473;pfam00995	pfam00995;pfam01027			Sec1	Bax1-I
890	MSTRG_5331	95.6033	-2.312	2.99589e-06	135.962	134.797	207.357	40.491	27.5844	27.4288	XP_007306320.1	fungal pheromone STE3G-protein-coupled receptor	cd14966	pfam02076			STE3	Pheromone A receptor.
891	MSTRG_8291	362.845	-2.31299	1.4769e-05	459.87	967.571	385.605	161.964	115.855	86.2048	P42769	GSTF1_ARATH Glutathione S-transferase PM239X14	cl00388;cl02776	pfam02798			GST_N	Glutathione S-transferase, N-terminal domain. Function: conjugation of reduced glutathione to a variety of targets. Also included in the alignment, but not GSTs: S-crystallins from squid (similarity to GST previously noted); eukaryotic elongation factors 1-gamma (not known to have GST activity and similarity not previously recognized); HSP26 family of stress-related proteins including auxin-regul…
892	MSTRG_1216	1303.96	-2.31446	0.00158564	842.563	2183.56	3485.9	221.82	799.948	289.962
893	MSTRG_4141	26.7397	-2.31592	0.0351796	61.5827	61.3995	10.7811	10.5629	8.27533	7.8368
894	MSTRG_5471	123.363	-2.31623	0.00191447	184.348	363.457	68.9992	40.491	35.8597	47.0208			TIGR00956	pfam01061			ABC2_membrane	ABC-2 type transporter.
895	MSTRG_1998	122.936	-2.31946	4.23115e-07	244.731	167.261	203.045	54.5748	38.6182	29.388	XP_008035127.1	hypothetical protein TRAVEDRAFT_45144
896	MSTRG_12593	8392.19	-2.32285	0.000619854	8798.72	28171.8	4995.26	2605.51	2617.76	3164.11	PIL31752.1	hypothetical protein GSI_06456	cl02720	cl02720			PB1	N/A. Phox and Bem1p domain, present in many eukaryotic cytoplasmic signalling proteins. The domain adopts a beta-grasp fold, similar to that found in ubiquitin and Ras-binding domains. A motif, variously termed OPR, PC and AID, represents the most conserved region of the majority of PB1 domains, and is necessary for PB1 domain function. This function is the formation of PB1 domain heterodimers, a…
897	MSTRG_550	3028.15	-2.32322	0.000591208	3428.63	9991.89	1722.47	906.646	1073.03	1046.21	XP_008033065.1	aspartate-tRNA ligase	cd04320;PLN02850	pfam00152;pfam01336			tRNA-synt_2	tRNA_anti-codon
898	MSTRG_1128	198.945	-2.3236	0.000496209	225.536	606.232	162.436	56.3353	88.2702	54.8576	THG95658.1	hypothetical protein EW026_g6035	PRK13529	cl21454			NADB_Rossmann	Rossmann-fold NAD(P)(+)-binding proteins. This entry is the rossmann domain found in the Xanthine dehydrogenase accessory protein.
899	MSTRG_3120	26.6581	-2.32494	0.00779698	45.5872	56.4593	31.6246	14.0838	8.27533	3.9184			pfam01753	pfam01753			zf-MYND	MYND finger.
900	MSTRG_9817	65.5699	-2.32782	0.00469107	85.5759	199.019	43.4839	15.8443	22.0675	27.4288			cl00275;pfam00961	pfam00115;pfam00961			COX1	LAGLIDADG_1
901	MSTRG_5644	582.566	-2.32789	2.5412e-14	1000.92	1157.42	757.195	197.174	184.816	197.879	XP_007368456.1	PEBP-like protein	cd00866	pfam01161			PBP	Phosphatidylethanolamine-binding protein.
902	MSTRG_6279	81.6143	-2.32979	0.000246116	91.5742	155.263	160.998	12.3233	30.3429	39.184
903	MSTRG_14256	66.3361	-2.3305	0.00946945	37.5894	169.378	124.702	28.1676	30.3429	7.8368	YES	TEB19690.1; GroES-like protein	cl16912	pfam16884			ADH_N_2	N-terminal domain of oxidoreductase. N-terminal region of oxidoreductase and prostaglandin reductase and alcohol dehydrogenase.	Checked using BLASTP;
904	MSTRG_4758	5545.24	-2.3323	3.05449e-07	10350.3	12825.4	4583.78	1639	1804.02	2068.92			pfam10273;cl21454	pfam00056;pfam02866;pfam10273			Ldh_1_N	Ldh_1_C
905	MSTRG_12840	116.891	-2.33674	8.67249e-08	177.55	163.732	243.294	33.4491	44.1351	39.184	XP_007361721.1	acyl-CoA N-acyltransferase	pfam13302	pfam13302			Acetyltransf_3	Acetyltransferase (GNAT) domain. This domain catalyzes N-acetyltransferase reactions.
906	MSTRG_11766	1389.39	-2.3379	3.45226e-06	1824.69	3779.95	1356.27	595.041	394.457	385.963			cl28922	cl28922			Ubiquitin_like_fold	Beta-grasp ubiquitin-like fold. The YukD protein family members participate in the formation of a translocon required for the secretion of WXG100 proteins (pfam06013) in monoderm bacteria, with the WXG100 protein secretion system (Wss). Like the cytoplasmic protein EsaC in Staphylococcus aureus, YukD was hypothesized to play a role of a chaperone. YukD adopts a ubiquitin-like fold. Usually, ubiqu…
907	MSTRG_11894	362.01	-2.34461	1.59591e-08	442.675	841.949	529.713	128.515	135.164	94.0416	TBU33934.1	chloride channel	cd03684	pfam00654			Voltage_CLC	Voltage gated chloride channel. This family of ion channels contains 10 or 12 transmembrane helices. Each protein forms a single pore. It has been shown that some members of this family form homodimers. In terms of primary structure, they are unrelated to known cation channels or other types of anion channels. Three ClC subfamilies are found in animals. ClC-1 is involved in setting and restoring …
908	MSTRG_11817	2401.89	-2.34676	0.000791774	3425.84	7142.81	1476.3	711.233	424.8	1230.38				pfam05933			Fun_ATP-synt_8	Fungal ATP synthase protein 8 (A6L). This family consists of fungus specific ATP synthase protein 8 (EC:3.6.3.14). The family may be related to the ATP synthase protein 8 found in other eukaryotes pfam00895.
909	MSTRG_6793	150.514	-2.34779	0.00183662	150.758	501.782	102.421	47.5329	49.652	50.9392			cd01796				Ubl_Ddi1_like
910	MSTRG_5538	207.812	-2.34882	1.73322e-11	283.12	374.749	384.168	70.4191	71.7195	62.6944	PIL33755.1	hypothetical protein GSI_04380	cl23716	pfam12706			Lactamase_B_2	Beta-lactamase superfamily domain. This family is part of the beta-lactamase superfamily and is related to pfam00753.
911	MSTRG_13553	93.1751	-2.34948	1.0384e-05	112.368	192.667	161.358	31.6886	41.3766	19.592			pfam01773	pfam01773			Nucleos_tra2_N	Na+ dependent nucleoside transporter N-terminus. This family consists of nucleoside transport proteins. Rat Slc28a2 is a purine-specific Na+-nucleoside cotransporter localized to the bile canalicular membrane. Rat Slc28a1 is a a Na+-dependent nucleoside transporter selective for pyrimidine nucleosides and adenosine it also transports the anti-viral nucleoside analogues AZT and ddC. This alignment…
912	MSTRG_10685	1565.27	-2.34979	9.12152e-05	2627.26	4322.67	901.662	471.808	502.036	566.209	P28345	MASY_NEUCR Malate synthase, glyoxysomal	cd00727	pfam01274			Malate_synthase	Malate synthase.
913	MSTRG_10888	337.335	-2.35	5.79264e-07	443.075	841.949	406.089	80.982	132.405	119.511	XP_008040636.1	hypothetical protein TRAVEDRAFT_127545, partial	pfam14223	pfam14223			Retrotran_gag_2	gag-polypeptide of LTR copia-type. This family is found in Plants and fungi, and contains LTR-polyproteins, or retrotransposons of the copia-type.
914	MSTRG_5311	57.265	-2.35024	0.0170466	70.3802	188.433	28.0309	19.3653	27.5844	9.796			cl17169	pfam00076			RRM_1	RNA recognition motif. (a.k.a. RRM, RBD, or RNP domain). The RRM motif is probably diagnostic of an RNA binding protein. RRMs are found in a variety of RNA binding proteins, including various hnRNP proteins, proteins implicated in regulation of alternative splicing, and protein components of snRNPs. The motif also appears in a few single stranded DNA binding proteins. The RRM structure consists o…
915	MSTRG_6658	1285.54	-2.35057	5.38016e-07	1560.76	2551.25	2339.51	651.377	253.777	356.575
916	MSTRG_10253	203.268	-2.35084	4.38601e-08	263.926	405.096	350.027	77.461	79.9948	43.1024	TFY56616.1	hypothetical protein EVG20_g8860	pfam01753	pfam01753			zf-MYND	MYND finger.
917	MSTRG_5892	50.8193	-2.35509	0.000161942	64.7818	115.036	75.4679	19.3653	16.5507	13.7144			pfam15901	pfam15901			Sortilin_C	Sortilin, neurotensin receptor 3, C-terminal. Sortilin_C is the C-terminal cytoplasmic tail of sortilin, a Vps10p domain-containing family of proteins. Most sortilin is expressed within intracellular compartments, where it chaperones diverse ligands, including proBDNF and acid hydrolases. The sortilin cytoplasmic tail is homologous to mannose 6-phosphate receptor and is required for the intracell…
918	MSTRG_14984	62.3457	-2.35542	0.0025271	76.7784	167.261	70.0773	35.2096	11.0338	13.7144
919	MSTRG_2059	20.2715	-2.35746	0.0295634	19.5945	57.165	24.4372	3.52096	11.0338	5.8776	XP_007868227.1	kinase-like protein	cl21453;pfam01636	pfam01636			APH	Phosphotransferase enzyme family. This family consists of bacterial antibiotic resistance proteins, which confer resistance to various aminoglycosides they include: aminoglycoside 3'-phosphotransferase or kanamycin kinase / neomycin-kanamycin phosphotransferase and streptomycin 3''-kinase or streptomycin 3''-phosphotransferase. The aminoglycoside phosphotransferases inactivate aminoglycoside anti…
920	MSTRG_14833	57.3337	-2.35817	0.000180354	81.577	78.3373	129.014	26.4072	11.0338	17.6328	VWO95067.1		pfam00153	pfam00153			Mito_carr	Mitochondrial carrier protein.
921	MSTRG_10662	726.877	-2.36177	2.68639e-06	728.995	1110.84	1811.59	177.808	193.091	338.942	VWO96219.1		cd00519	pfam01764			Lipase_3	Lipase (class 3).
922	MSTRG_14436	392.664	-2.37137	0.00439576	611.828	1242.81	119.671	135.557	146.197	99.9192					Secreted
923	MSTRG_5072	68.4773	-2.3748	4.52936e-06	139.961	110.801	93.7958	24.6467	22.0675	19.592	B8NC58	MEP1_ASPFN Extracellular metalloproteinase mep	pfam02128	pfam02128			Peptidase_M36	Fungalysin metallopeptidase (M36).
924	MSTRG_294	80.0546	-2.37502	0.00560952	73.9792	251.95	76.9054	12.3233	22.0675	43.1024
925	MSTRG_3140	41.754	-2.38135	0.0116658	63.1822	120.682	26.2341	7.04191	13.7922	19.592
926	MSTRG_5219	227.507	-2.3828	0.000769371	255.528	542.715	346.793	103.868	96.5455	19.592			pfam10342	pfam10342	Secreted		GPI-anchored	Ser-Thr-rich glycosyl-phosphatidyl-inositol-anchored membrane family. Some members of this family appear to be serine- threonine-rich membrane-anchored proteins, anchored by glycosyl-phosphatidylinositol. In A. fumigatus these proteins play a role in fungal cell wall organisation. In Lentinula edodes this family is involved in fruiting body formation, and may have a more general role in signallin…
927	MSTRG_3020	4972.65	-2.38348	1.28555e-07	5819.16	12831.1	6386.02	1580.91	2041.25	1177.48				pfam05199			GMC_oxred_C	GMC oxidoreductase. This domain found associated with pfam00732.
928	MSTRG_4376	110.728	-2.38382	5.46313e-08	179.549	223.72	154.17	29.9281	35.8597	41.1432	PIL29248.1	cytochrome P450	pfam00067	pfam00067			p450	Cytochrome P450. Cytochrome P450s are haem-thiolate proteins involved in the oxidative degradation of various compounds. They are particularly well known for their role in the degradation of environmental toxins and mutagens. They can be divided into 4 classes, according to the method by which electrons from NAD(P)H are delivered to the catalytic site. Sequence conservation is relatively low with…
929	MSTRG_6066	274.58	-2.38451	0.000273955	254.328	874.413	254.075	100.347	93.787	70.5312	XP_007369401.1	coproporphyrinogen III oxidase	pfam01218	pfam01218			Coprogen_oxidas	Coproporphyrinogen III oxidase.
930	MSTRG_10093	117.594	-2.3857	0.0134119	389.49	170.084	32.3434	26.4072	44.1351	43.1024	O34714	OXDC_BACSU Oxalate decarboxylase OxdC	TIGR03404	pfam00190			bicupin_oxalic	Cupin. This family represents the conserved barrel domain of the 'cupin' superfamily ('cupa' is the Latin term for a small barrel). This family contains 11S and 7S plant seed storage proteins, and germins. Plant seed storage proteins provide the major nitrogen source for the developing plant.
931	MSTRG_8745	837.214	-2.38781	1.32585e-09	1205.66	1001.45	2011.04	265.832	231.709	307.595
932	MSTRG_23	148.977	-2.38922	1.87865e-08	200.344	321.112	228.56	47.5329	55.1688	41.1432	TFK79572.1	hypothetical protein K466DRAFT_505347, partial
933	MSTRG_13124	86.0708	-2.38994	0.00018747	91.5742	113.624	229.279	35.2096	19.3091	27.4288	OJT11291.1	hypothetical protein TRAPUB_12166			Secreted
934	MSTRG_5566	29.2991	-2.40061	0.0153014	27.5922	83.2775	36.6558	3.52096	11.0338	13.7144
935	MSTRG_2191	105.795	-2.4035	2.34487e-05	148.758	223.72	159.561	29.9281	55.1688	17.6328	TFK91514.1	MFS general substrate transporter	cd17333	pfam07690			MFS_1	Major Facilitator Superfamily.
936	MSTRG_6933	805.326	-2.40494	1.53693e-13	1643.14	1024.74	1396.88	294	253.777	219.43			TIGR02169				SMC_prok_A
937	MSTRG_6425	1255.85	-2.40665	2.61052e-12	1891.87	1899.86	2550.82	487.652	275.844	429.065					Secreted
938	MSTRG_4888	174.259	-2.41116	8.49113e-06	335.506	394.509	149.498	52.8143	66.2026	47.0208			TIGR01226	pfam00221			Lyase_aromatic	Aromatic amino acid lyase. This family includes proteins with phenylalanine ammonia-lyase, EC:4.3.1.24, histidine ammonia-lyase, EC:4.3.1.3, and tyrosine aminomutase, EC:5.4.3.6, activities.
939	MSTRG_11616	33.4322	-2.41196	0.00785757	47.9865	93.8636	26.9528	7.04191	11.0338	13.7144	YP_009059701.1	LAGLIDADG/HNH endonuclease	cl00275;pfam00961	pfam00115;pfam00961			COX1	LAGLIDADG_1
940	MSTRG_14389	2833.22	-2.41512	6.4688e-18	3912.5	5262.01	5139.72	732.359	937.87	1014.87	XP_007360047.1	CBS-domain-containing protein	cd17781;cd17782;cl02720	cl02720;pfam00478;pfam00571			PB1	IMPDH
941	MSTRG_3447	437.608	-2.41602	3.69568e-11	526.652	790.43	892.678	124.994	165.507	125.389	XP_008033433.1	FAD/NAD-P-binding domain-containing protein	COG0654	pfam01494			FAD_binding_3	FAD binding domain. This domain is involved in FAD binding in a number of enzymes.
942	MSTRG_11067	695.087	-2.41893	0.00015136	940.535	1589.33	981.083	158.443	411.008	90.1232			TIGR00558	pfam01243;pfam10590			Putative_PNPOx	PNP_phzG_C
943	MSTRG_5831	89.6626	-2.42038	0.00329297	139.161	260.419	53.1869	14.0838	35.8597	35.2656	XP_007367438.1	uncharacterized protein DICSQDRAFT_108332
944	MSTRG_14522	75.4712	-2.42386	0.00172443	65.5815	105.861	210.591	36.97	22.0675	11.7552	XP_007764900.1	hypothetical protein CONPUDRAFT_141982	cl23725	cl23725		GH*	Glyco_hydro	Glycosyl hydrolases. A family of putative cellulases.
945	MSTRG_13097	1122.39	-2.42444	7.2745e-08	1557.16	2978.23	1141.72	357.377	353.081	346.779	TBU59145.1	hypothetical protein BD310DRAFT_925789			Secreted
946	MSTRG_10192	120.503	-2.42552	1.10407e-06	212.34	180.67	218.498	58.0958	22.0675	31.3472			PRK12323				PRK12323
947	MSTRG_1381	227.584	-2.42859	2.75762e-07	270.724	504.605	378.058	73.9401	44.1351	94.0416			cl00279;pfam16189	pfam00557;pfam16189			Peptidase_M24	Creatinase_N_2
948	MSTRG_15147	603.715	-2.43819	4.37163e-06	866.556	1575.21	617.04	139.078	146.197	278.207	XP_008042200.1	mitochondrial glyco protein	pfam02330	pfam02330			MAM33	Mitochondrial glycoprotein. This mitochondrial matrix protein family contains members of the MAM33 family which bind to the globular 'heads' of C1Q. It is thought to be involved in mitochondrial oxidative phosphorylation and in nucleus-mitochondrion interactions.
949	MSTRG_6227	295.679	-2.43989	1.47357e-07	418.682	648.576	432.323	137.317	74.4779	62.6944	XP_007368595.1	mitochondrial carrier	pfam00153	pfam00153			Mito_carr	Mitochondrial carrier protein.
950	MSTRG_10746	17.1827	-2.44241	0.0374329	19.1946	50.8134	17.6092	8.80239	2.75844	3.9184	KIK60541.1	hypothetical protein GYMLUDRAFT_226163	pfam06441	pfam06441			EHN	Epoxide hydrolase N-terminus. This family represents the N-terminal region of the eukaryotic epoxide hydrolase protein. Epoxide hydrolases (EC:3.3.2.3) comprise a group of functionally related enzymes that catalyze the addition of water to oxirane compounds (epoxides), thereby usually generating vicinal trans-diols. EHs have been found in all types of living organisms, including mammals, inverteb…
951	MSTRG_11955	160.553	-2.45271	4.14615e-06	237.933	396.627	180.045	35.2096	46.8935	66.6128			pfam00067	pfam00067			p450	Cytochrome P450. Cytochrome P450s are haem-thiolate proteins involved in the oxidative degradation of various compounds. They are particularly well known for their role in the degradation of environmental toxins and mutagens. They can be divided into 4 classes, according to the method by which electrons from NAD(P)H are delivered to the catalytic site. Sequence conservation is relatively low with…
952	MSTRG_7426	145.434	-2.45597	0.00114414	156.356	480.61	101.702	58.0958	38.6182	37.2248
953	MSTRG_790	251.825	-2.45772	5.11127e-07	282.32	580.825	416.87	109.15	55.1688	66.6128	A2XRZ6	AKR3_ORYSI Probable aldo-keto reductase 3	cl00470;COG0667	cl00470			AKR_SF	Aldo-keto reductase (AKR) superfamily. This family includes a group of uncharacterized AKR superfamily proteins. Aldo-keto reductases (AKRs) are a superfamily of soluble NAD(P)(H) oxidoreductases whose chief purpose is to reduce aldehydes and ketones to primary and secondary alcohols. AKRs are present in all phyla and are of importance in both health and industrial applications.
954	MSTRG_2772	31.6405	-2.45801	0.00237852	58.3836	69.1626	33.0621	12.3233	11.0338	5.8776
955	MSTRG_12450	182.706	-2.46187	0.00265358	219.138	593.528	116.436	68.6586	22.0675	76.4088	VWO96261.1		cd17316	pfam00083			Sugar_tr	Sugar (and other) transporter.
956	MSTRG_7478	130.203	-2.46209	7.83032e-07	169.552	230.777	262.7	58.0958	24.826	35.2656
957	MSTRG_9895	219.32	-2.46267	7.13066e-06	505.858	425.562	182.201	51.0539	68.9611	82.2864	XP_007371610.1	FAD/NAD(P)-binding domain-containing protein	COG2072	pfam00743			FMO-like	Flavin-binding monooxygenase-like. This family includes FMO proteins, cyclohexanone mono-oxygenase and a number of different mono-oxygenases.
958	MSTRG_10027	42.9957	-2.46372	0.00714862	81.1771	112.213	25.156	8.80239	11.0338	19.592			TIGR00956	pfam01061			ABC2_membrane	ABC-2 type transporter.
959	MSTRG_11803	428.873	-2.46459	0.0128909	415.883	1651.43	111.405	75.7005	113.096	205.716
960	MSTRG_11958	41.2583	-2.4685	0.00285309	48.7863	103.038	57.8587	5.28143	11.0338	21.5512			cd03879				M28_AAP
961	MSTRG_898	1200.23	-2.46906	1.36591e-06	1577.56	3445.43	1077.03	362.658	358.597	380.085	Q59J82	FAD3E_MORAP Acyl-lipid omega-3 desaturase (cytochrome b5), endoplasmic reticulum	cl00615	pfam00487;pfam11960			FA_desaturase	DUF3474
962	MSTRG_10235	76.6567	-2.47175	4.7443e-05	153.957	79.7488	157.045	29.9281	13.7922	25.4696	OSD00623.1	hypothetical protein PYCCODRAFT_1469276	cl21453	pfam07714			Pkinase_Tyr	Protein tyrosine kinase.
963	MSTRG_7360	31.9419	-2.47265	0.00267451	35.59	59.988	66.843	5.28143	8.27533	15.6736
964	MSTRG_6659	4140.29	-2.4733	5.47334e-10	4287.59	10068.8	6695.44	1401.34	1164.06	1224.5	VWO96985.1		cd17356	pfam00083			Sugar_tr	Sugar (and other) transporter.
965	MSTRG_5321	211.864	-2.47804	0.00028616	260.327	673.277	144.108	59.8562	68.9611	64.6536	VWO96261.1		TIGR01299;TIGR00898				synapt_SV2	2A0119
966	MSTRG_7451	340.197	-2.48632	3.12237e-07	502.259	802.428	429.089	95.0658	63.4442	148.899	KZS99672.1	glycoside hydrolase family 5 protein				GH5?*
967	MSTRG_10199	358.803	-2.49137	2.35111e-08	538.648	816.543	471.854	126.754	132.405	66.6128			pfam00926;PLN02831	pfam00926			DHBP_synthase	3,4-dihydroxy-2-butanone 4-phosphate synthase. 3,4-Dihydroxy-2-butanone 4-phosphate is biosynthesized from ribulose 5-phosphate and serves as the biosynthetic precursor for the xylene ring of riboflavin. Sometimes found as a bifunctional enzyme with pfam00925.
968	MSTRG_13484	63.8574	-2.49911	5.79895e-05	103.571	111.507	108.53	8.80239	33.1013	17.6328
969	MSTRG_1476	951.713	-2.50175	0.00316795	3159.11	1332.44	361.168	123.233	350.322	384.003	Q02196	KAPS_YEAST Adenylyl-sulfate kinase	cl17190;COG0529	cl17190;pfam01583			NK	APS_kinase
970	MSTRG_3001	94.7799	-2.50199	0.000145666	127.564	99.5095	254.794	21.1257	44.1351	21.5512	TBU59006.1	DAO-domain-containing protein	PLN02464	pfam16901			DAO_C	C-terminal domain of alpha-glycerophosphate oxidase. DAO_C is the C-terminal region of alpha-glycerophosphate oxidase.
971	MSTRG_9055	2479.96	-2.50741	1.19595e-09	4174.42	6040.44	2440.13	788.694	689.611	746.456			PRK00049	pfam00009;pfam03143;pfam03144			GTP_EFTU	GTP_EFTU_D3
972	MSTRG_14949	231.321	-2.51142	3.19536e-07	334.706	298.529	549.478	93.3053	41.3766	70.5312	TFK92000.1	hypothetical protein K466DRAFT_573336
973	MSTRG_4371	448.944	-2.51319	2.40021e-09	562.242	1092.49	637.524	109.15	129.647	162.614	C5P552	LAP1_COCP7 Leucine aminopeptidase 1	cd03879	pfam04389			Peptidase_M28	Peptidase family M28.
974	MSTRG_10511	272.148	-2.51426	2.60715e-06	323.109	743.851	323.075	63.3772	71.7195	107.756			TIGR02410	pfam02668;pfam06155			TauD	DUF971
975	MSTRG_15534	4020.7	-2.51785	0.000155748	5863.55	12123.9	2551.89	1098.54	703.403	1782.87			cl15257;pfam00507;PRK05777	pfam00361;pfam00507			Proton_antipo_M	Oxidored_q4
976	MSTRG_6892	623.015	-2.51851	0.000276266	494.661	2156.75	531.51	154.922	171.023	229.226				pfam13868			TPH	Trichohyalin-plectin-homology domain. This family is a mixtrue of two different families of eukaryotic proteins. Trichoplein or mitostatin, was first defined as a meiosis-specific nuclear structural protein. It has since been linked with mitochondrial movement. It is associated with the mitochondrial outer membrane, and over-expression leads to reduction in mitochondrial motility whereas lack of …
977	MSTRG_6686	1878.89	-2.5211	7.56459e-09	1939.45	4959.24	2702.47	598.562	554.447	519.188	XP_007362919.1	MBOAT-domain-containing protein	cl00738	cl00738			MBOAT	MBOAT, membrane-bound O-acyltransferase family. Members of this protein family are DltB, part of a four-gene operon for D-alanyl-lipoteichoic acid biosynthesis that is present in the vast majority of low-GC Gram-positive organisms. This protein may be involved in transport of D-alanine across the plasma membrane. [Cell envelope, Biosynthesis and degradation of murein sacculus and peptidoglycan]
978	MSTRG_10230	249.752	-2.52191	0.00320786	89.9747	333.11	853.147	93.3053	79.9948	48.98
979	MSTRG_14341	207.584	-2.52304	8.16567e-06	509.856	343.696	208.435	52.8143	38.6182	92.0824	KZT02179.1	hypothetical protein LAESUDRAFT_662540, partial	COG2072				CzcO
980	MSTRG_1811	54.1882	-2.5244	0.0348521	109.569	158.792	8.26553	8.80239	22.0675	17.6328
981	MSTRG_11813	91.5758	-2.52489	0.000804344	119.566	273.122	76.1867	22.8862	16.5507	41.1432			cl00275	pfam00115			COX1	Cytochrome C and Quinol oxidase polypeptide I.
982	MSTRG_3514	125.235	-2.5274	0.00143035	129.164	165.143	346.074	59.8562	41.3766	9.796
983	MSTRG_8772	97.572	-2.53647	0.000455637	257.927	155.263	86.9678	47.5329	22.0675	15.6736
984	MSTRG_3528	561.404	-2.53914	1.12932e-08	733.393	1452.42	689.633	183.09	129.647	180.246	XP_007369884.1	MFS general substrate transporter	cd17333	pfam07690			MFS_1	Major Facilitator Superfamily.
985	MSTRG_10195	19.7784	-2.54213	0.0363842	15.9955	67.7512	17.2498	3.52096	8.27533	5.8776
986	MSTRG_11812	237.228	-2.54358	0.00173755	291.118	807.368	117.514	84.5029	38.6182	84.2456			cd10445;cl00275;pfam00115;pfam00961;smart00497	pfam00115;pfam00961			COX1	LAGLIDADG_1
987	MSTRG_1580	79.827	-2.54423	1.06778e-05	117.167	110.801	182.201	33.4491	13.7922	21.5512			cl21454;cl25409				NADB_Rossmann	SDR
988	MSTRG_13979	2800.57	-2.54894	4.93654e-05	2822.8	9411.77	2116.7	846.79	827.533	777.803	TBU53231.1	hypothetical protein BD310DRAFT_938477
989	MSTRG_1165	1681.71	-2.55033	2.27668e-07	1671.93	4307.14	2639.58	602.083	559.964	309.554
990	MSTRG_9664	257.615	-2.553	2.88877e-06	489.462	494.019	336.731	33.4491	74.4779	117.552			pfam00450	pfam00450			Peptidase_S10	Serine carboxypeptidase.
991	MSTRG_3373	2216.68	-2.55416	3.15004e-08	2404.52	3618.34	5341.69	418.994	642.717	873.804			pfam11327	pfam11327	Secreted		DUF3129	Protein of unknown function (DUF3129). This eukaryotic family of proteins has no known function.
992	MSTRG_12212	5448.03	-2.55523	5.84236e-05	8265.67	16031.6	3639.71	2186.51	913.044	1651.61			MTH00119;MTH00145;MTH00156;pfam00032;pfam00961;pfam03161	pfam00032;pfam00033;pfam00961;pfam03161			Cytochrom_B_C	Cytochrome_B
993	MSTRG_9807	196.544	-2.55641	0.00131339	253.928	658.457	96.3114	63.3772	38.6182	68.572			cd10445;cl00275;pfam00115;pfam00961;smart00497	pfam00115;pfam00961			COX1	LAGLIDADG_1
994	MSTRG_11412	450.158	-2.56177	2.00218e-06	528.651	1306.33	474.729	147.88	143.439	99.9192
995	MSTRG_2731	162.328	-2.56208	0.00316948	272.323	484.844	76.9054	52.8143	16.5507	70.5312	OJT13666.1	Glucose oxidase	PRK02106	cl21454;pfam13450			NADB_Rossmann	NAD_binding_8
996	MSTRG_5088	258.357	-2.56405	0.00046934	228.336	257.596	839.491	36.97	79.9948	107.756
997	MSTRG_11785	1603.66	-2.56615	7.78592e-05	1997.44	5121.56	1114.05	457.724	306.187	624.985			cd10445;cl00275;cl15257;MTH00217;pfam00961;pfam03161;PRK05846;TIGR01453	pfam00115;pfam00361;pfam00961;pfam03161;pfam07460			COX1	Proton_antipo_M
998	MSTRG_10748	157.055	-2.56638	3.45008e-06	197.144	385.335	224.966	38.7305	27.5844	68.572	XP_007371989.1	alpha/beta-hydrolase	pfam00561;pfam06441	pfam00561;pfam06441			Abhydrolase_1	EHN
999	MSTRG_6795	1192.42	-2.56674	1.86746e-07	1516.77	3400.97	1204.25	394.347	322.738	315.431
1000	MSTRG_14568	482.355	-2.56702	8.89214e-06	626.224	1431.24	417.948	103.868	173.782	141.062			cd14797	pfam03625			DUF302	Domain of unknown function DUF302. Domain is found in an undescribed set of proteins. Normally occurs uniquely within a sequence, but is found as a tandem repeat. Shows interesting phylogenetic distribution with majority of examples in bacteria and archaea, but also in in D.melanogaster.
1001	MSTRG_2729	44.1989	-2.56962	0.0133819	68.3807	137.62	21.5623	10.5629	5.51688	21.5512	KTB45869.1	hypothetical protein WG66_1554	pfam05199	pfam05199		AA3_2:7	GMC_oxred_C	GMC oxidoreductase. This domain found associated with pfam00732.
1002	MSTRG_15162	9550.71	-2.57527	1.05305e-12	10747	16019.6	22304.7	3091.4	2612.24	2529.33	Q6TU48	MAOX_DICDI NADP-dependent malic enzyme	PLN03129;PRK13529	pfam00390;pfam03949			malic	Malic_M
1003	MSTRG_4914	419.688	-2.57596	1.46026e-05	690.605	1124.25	340.684	68.6586	148.956	144.981	XP_027615053.1	hypothetical protein SCP_0601180
1004	MSTRG_8875	2127.39	-2.57636	5.73414e-11	2620.86	5256.36	3054.65	716.514	626.166	489.8
1005	MSTRG_7219	105.3	-2.57888	0.000819552	71.5798	228.66	242.216	35.2096	11.0338	43.1024	XP_007369678.1	chitinase	cl10447;PRK12678	pfam00704		GH18*	Glyco_hydro_18	Glycosyl hydrolases family 18.
1006	MSTRG_11414	571.776	-2.57896	3.26691e-06	633.022	1746	560.259	174.287	154.473	162.614
1007	MSTRG_4379	319.713	-2.57941	0.0102242	357.499	1224.46	61.4524	110.91	99.3039	64.6536	PIL29257.1	cytochrome P450	pfam00067	pfam00067			p450	Cytochrome P450. Cytochrome P450s are haem-thiolate proteins involved in the oxidative degradation of various compounds. They are particularly well known for their role in the degradation of environmental toxins and mutagens. They can be divided into 4 classes, according to the method by which electrons from NAD(P)H are delivered to the catalytic site. Sequence conservation is relatively low with…
1008	MSTRG_8710	318.348	-2.5812	5.74264e-08	383.492	853.241	399.621	86.2634	99.3039	88.164	RPD61031.1	mitochondrial protein	TIGR02410	pfam02668;pfam06155			TauD	DUF971
1009	MSTRG_8254	2250.88	-2.58366	8.65787e-08	2462.91	6125.13	2985.65	700.67	786.156	444.739			cd00195;cl00154;pfam05285;PRK12678;pfam04979	pfam00179;pfam04979;pfam05285			UQ_con	IPP-2
1010	MSTRG_437	224.959	-2.58402	4.8408e-05	269.124	695.861	191.904	51.0539	63.4442	78.368			cl14643	pfam08327			AHSA1	Activator of Hsp90 ATPase homolog 1-like protein. This family includes eukaryotic, prokaryotic and archaeal proteins that bear similarity to a C-terminal region of human activator of 90 kDa heat shock protein ATPase homolog 1 (AHSA1/p38). This protein is known to interact with the middle domain of Hsp90, and stimulate its ATPase activity. It is probably a general upregulator of Hsp90 function, pa…
1011	MSTRG_3034	291.422	-2.58903	2.36709e-06	351.101	697.978	450.292	116.192	93.787	39.184			pfam10342	pfam10342	Secreted		GPI-anchored	Ser-Thr-rich glycosyl-phosphatidyl-inositol-anchored membrane family. Some members of this family appear to be serine- threonine-rich membrane-anchored proteins, anchored by glycosyl-phosphatidylinositol. In A. fumigatus these proteins play a role in fungal cell wall organisation. In Lentinula edodes this family is involved in fruiting body formation, and may have a more general role in signallin…
1012	MSTRG_10800	5781.9	-2.59073	1.70421e-11	11142.1	12205.8	6403.99	1230.57	1704.72	2004.26	XP_007371498.1	uncharacterized protein DICSQDRAFT_141808	PLN03218	pfam13041			PPR_2	PPR repeat family. This repeat has no known function. It is about 35 amino acids long and is found in up to 18 copies in some proteins. The family appears to be greatly expanded in plants and fungi. The repeat has been called PPR.
1013	MSTRG_4039	31.0777	-2.59142	0.0144097	21.5939	62.811	74.7492	8.80239	16.5507	1.9592
1014	MSTRG_988	2586.66	-2.59679	7.31418e-07	3199.1	7794.91	2324.77	762.287	706.161	732.741	XP_007363564.1	oxidoreductase	pfam00150;smart00236;cl01132;pfam00173	pfam00150;pfam00173;pfam00734;pfam04116			Cellulase	Cyt-b5
1015	MSTRG_6031	3580.45	-2.60045	1.69924e-08	5156.15	9687.01	3597.66	911.927	1238.54	891.436	XP_007369747.1	heat shock protein 70	pfam10712;PRK00290	pfam00012;pfam10712			HSP70	NAD-GH
1016	MSTRG_5328	64.6189	-2.60115	6.34563e-06	130.363	95.2751	106.733	10.5629	19.3091	25.4696	VWO94472.1		cl21453	pfam00069			Pkinase	Protein kinase domain.
1017	MSTRG_9836	1473.15	-2.60262	2.34469e-06	2248.97	4261.27	1078.83	406.67	468.935	374.207			MTH00145;pfam00961	pfam00032;pfam00961			Cytochrom_B_C	LAGLIDADG_1
1018	MSTRG_4753	93.2799	-2.60345	0.000155196	155.156	239.246	87.6865	35.2096	11.0338	31.3472
1019	MSTRG_9712	300.771	-2.60508	0.000363053	288.719	1026.15	236.107	123.233	57.9273	72.4904
1020	MSTRG_553	7278.23	-2.60541	2.22557e-10	12933.6	17234.9	7338.72	2480.51	1941.94	1739.77			cl18945	pfam00155			Aminotran_1_2	Aminotransferase class I and II.
1021	MSTRG_4812	68.7545	-2.61643	0.00285473	131.163	190.55	33.7809	26.4072	11.0338	19.592	THH30092.1	hypothetical protein EUX98_g4091	pfam05199	pfam05199		AA3_2:7	GMC_oxred_C	GMC oxidoreductase. This domain found associated with pfam00732.
1022	MSTRG_26	3014.14	-2.61645	3.75568e-08	3327.86	3827.94	8392.39	632.012	954.421	950.212	OSD05130.1	malic enzyme	PRK13529	cl21454;pfam00390			NADB_Rossmann	malic
1023	MSTRG_11842	82.4953	-2.61666	2.48317e-05	182.349	152.44	89.4834	21.1257	35.8597	13.7144	TFK78743.1	hypothetical protein K466DRAFT_570646
1024	MSTRG_6855	939.466	-2.61699	1.31596e-12	2044.22	1712.83	1091.41	295.76	212.4	280.166			pfam00675;pfam05193	pfam00675;pfam05193			Peptidase_M16	Peptidase_M16_C
1025	MSTRG_9816	2329.71	-2.6184	9.90398e-07	3549	6600.8	1871.96	832.706	551.688	572.087			MTH00145;pfam00961	pfam00032;pfam00961			Cytochrom_B_C	LAGLIDADG_1
1026	MSTRG_2131	139.574	-2.61905	2.59553e-05	274.723	270.299	176.811	35.2096	13.7922	66.6128
1027	MSTRG_1944	72.7425	-2.62098	0.00111506	118.367	208.194	48.8745	12.3233	19.3091	29.388
1028	MSTRG_3133	17.5674	-2.62126	0.0426337	12.7964	63.5167	14.3748	5.28143	5.51688	3.9184			cl25409				SDR
1029	MSTRG_9878	457.539	-2.62354	0.000154366	289.119	653.516	1419.52	86.2634	104.821	192.002
1030	MSTRG_11788	53.1569	-2.62652	0.00264785	61.9825	174.318	38.0933	12.3233	16.5507	15.6736			cl00275;cl15257	pfam00115			COX1	Cytochrome C and Quinol oxidase polypeptide I.
1031	MSTRG_13855	19282.4	-2.62829	1.39692e-06	22825.2	58972.5	17789.9	6096.53	5980.3	4030.08	Q4WXX9	PDC_ASPFU Pyruvate decarboxylase	cd07038;cl11410;COG3961	cl11410;pfam00205;pfam02775;pfam02776			TPP_enzyme_PYR	TPP_enzyme_M
1032	MSTRG_7382	172.45	-2.63011	0.00494614	243.132	590	56.7806	26.4072	77.2364	41.1432					Secreted
1033	MSTRG_8045	124.744	-2.63108	1.58396e-06	133.162	323.935	187.592	33.4491	33.1013	37.2248	XP_008036358.1	hypothetical protein TRAVEDRAFT_46094	pfam02144	pfam02144			Rad1	Repair protein Rad1/Rec1/Rad17.
1034	MSTRG_10108	1017.97	-2.6316	1.80694e-16	1354.42	2114.4	1792.18	338.012	248.26	260.574	CDO77476.1	hypothetical protein BN946_scf184902.g10
1035	MSTRG_8274	187.431	-2.63194	7.40653e-11	282.32	274.533	412.199	61.6167	46.8935	47.0208
1036	MSTRG_15536	1585.04	-2.63335	4.16681e-06	2476.1	4645.9	1068.05	443.64	482.727	393.799			MTH00145;pfam00961	pfam00032;pfam00961			Cytochrom_B_C	LAGLIDADG_1
1037	MSTRG_5248	399.841	-2.63442	1.30541e-07	735.393	988.038	343.559	124.994	99.3039	107.756	Q8RY79	TYDC1_ARATH Tyrosine decarboxylase 1	cl18945	pfam00282			Pyridoxal_deC	Pyridoxal-dependent decarboxylase conserved domain.
1038	MSTRG_15158	80.3392	-2.63449	0.000158064	77.5782	217.368	120.389	14.0838	19.3091	33.3064
1039	MSTRG_10217	50.1964	-2.63948	2.75988e-05	102.371	59.988	97.0302	12.3233	13.7922	15.6736	VWO95359.1		cd00180	pfam07714			Pkinase_Tyr	Protein tyrosine kinase.
1040	MSTRG_7306	408.583	-2.64004	1.52683e-09	683.408	997.212	431.605	100.347	121.371	117.552	XP_007368515.1	mitochondrial carrier	pfam00153	pfam00153			Mito_carr	Mitochondrial carrier protein.
1041	MSTRG_14521	121.188	-2.64073	9.33988e-08	143.56	218.78	264.138	26.4072	33.1013	41.1432
1042	MSTRG_3554	63.7374	-2.64204	3.87616e-05	95.973	143.265	88.7646	12.3233	30.3429	11.7552
1043	MSTRG_8622	493.049	-2.6423	6.64805e-05	302.715	877.942	1370.28	137.317	79.9948	190.042
1044	MSTRG_7268	527.903	-2.6436	7.76593e-14	699.803	1024.74	1008.4	176.048	107.579	150.858	XP_007366915.1	terpenoid synthase	cl00210				Isoprenoid_Biosyn_C1
1045	MSTRG_12276	1596.4	-2.64424	4.28822e-05	2101.81	5157.56	997.973	327.449	474.452	519.188			pfam00507;PRK05777	pfam00361;pfam00507			Proton_antipo_M	Oxidored_q4
1046	MSTRG_6331	78.9601	-2.64471	0.00696527	206.742	171.495	30.1872	8.80239	19.3091	37.2248	XP_007362599.1	NAD(P)-binding protein	cl25409	cl21454			NADB_Rossmann	Rossmann-fold NAD(P)(+)-binding proteins. This entry is the rossmann domain found in the Xanthine dehydrogenase accessory protein.
1047	MSTRG_941	7860.14	-2.6448	0.000143282	10066	26780.8	3813.29	2353.76	1986.08	2161			cd03505;cl00615;COG5274	pfam00173			Cyt-b5	Cytochrome b5-like Heme/Steroid binding domain. This family includes heme binding domains from a diverse range of proteins. This family also includes proteins that bind to steroids. The family includes progesterone receptors. Many members of this subfamily are membrane anchored by an N-terminal transmembrane alpha helix. This family also includes a domain in some chitin synthases. There is no kno…
1048	MSTRG_4360	108.357	-2.64492	1.03971e-05	123.165	303.469	134.045	31.6886	30.3429	27.4288
1049	MSTRG_11610	385.066	-2.64611	1.58883e-05	531.05	995.801	467.542	146.12	38.6182	131.266
1050	MSTRG_9117	92.3117	-2.64794	1.63789e-07	166.753	125.622	185.795	21.1257	19.3091	35.2656
1051	MSTRG_4942	82.3824	-2.64929	2.93813e-05	83.1766	122.799	220.654	22.8862	19.3091	25.4696	OBZ74349.1	Oxygen-dependent choline dehydrogenase	PRK02106;PTZ00058	cl21454;cl30284	Secreted		NADB_Rossmann	Pyr_redox_2
1052	MSTRG_4185	218.467	-2.65377	1.94303e-07	311.112	568.122	253.357	72.1796	41.3766	64.6536	EEB88362.1	hypothetical protein MPER_13839, partial	cl21460				HAD_like
1053	MSTRG_12270	1421.64	-2.65649	1.20288e-07	2381.33	3450.37	1532.72	595.041	251.018	319.35	YP_003495094.1	NADH dehydrogenase subunit 4 (mitochondrion)	cl00275;PRK05846	pfam00361			Proton_antipo_M	Proton-conducting membrane transporter. This is a family of membrane transporters that inlcudes some 7 of potentially 14-16 TM regions. In many instances the family forms part of complex I that catalyzes the transfer of two electrons from NADH to ubiquinone in a reaction that is associated with proton translocation across the membrane, and in this context is a combination predominantly of subunit…
1054	MSTRG_14257	94.287	-2.65751	1.38272e-05	81.1771	201.842	205.201	26.4072	27.5844	23.5104			cl16912	pfam00107			ADH_zinc_N	Zinc-binding dehydrogenase.
1055	MSTRG_12087	124.901	-2.65788	0.00640792	127.964	152.44	364.762	21.1257	77.2364	5.8776
1056	MSTRG_1884	419.15	-2.66025	6.32466e-15	754.587	862.416	554.15	98.5868	115.855	129.307	VWO94890.1		cd18597;cl25403	cl00549;pfam00005			ABC_membrane	ABC_tran
1057	MSTRG_6590	717.362	-2.66155	4.17793e-09	1328.83	1734.71	652.977	191.892	209.642	186.124			pfam04718	pfam04718			ATP-synt_G	Mitochondrial ATP synthase g subunit. The Fo sector of the ATP synthase is a membrane bound complex which mediates proton transport. It is composed of nine different polypeptide subunits (a, b, c, d, e, f, g F6, A6L). The function of subunit g is currently unknown. The conserved region covers all but the very N-terminus of the member sequences. No prokaryotic members have been identified thus far.
1058	MSTRG_642	2311.38	-2.66156	4.49956e-08	2753.62	6744.06	2478.58	707.712	584.79	599.515			PHA03247				PHA03247
1059	MSTRG_12140	33.298	-2.66245	0.00614226	28.7919	68.4569	74.0304	5.28143	19.3091	3.9184
1060	MSTRG_8559	429.809	-2.66936	2.18645e-07	461.07	867.356	902.381	176.048	66.2026	105.797
1061	MSTRG_14167	99.9965	-2.67327	0.0016435	280.721	152.44	85.1709	7.04191	27.5844	47.0208
1062	MSTRG_4538	64.9408	-2.67462	0.00736958	124.365	189.139	23.3591	8.80239	16.5507	27.4288	XP_007370524.1	HET-domain-containing protein	pfam06985	pfam06985			HET	Heterokaryon incompatibility protein (HET). This family represents a conserved region approximately 150 residues long within various heterokaryon incompatibility proteins that seem to be restricted to ascomycete fungi. Genetic differences in specific het genes prevent a viable heterokaryotic fungal cell from being formed by the fusion of filaments from two different wild-type strains. Many family…
1063	MSTRG_13722	1354.13	-2.67489	1.15313e-17	2118.6	2191.33	2717.56	471.808	292.395	333.064	XP_007363265.1	uncharacterized protein DICSQDRAFT_160179
1064	MSTRG_3216	117.676	-2.6766	7.46867e-09	250.729	161.615	196.935	29.9281	41.3766	25.4696	KIJ94027.1	hypothetical protein K443DRAFT_371989	cd17323	pfam07690			MFS_1	Major Facilitator Superfamily.
1065	MSTRG_10065	1865.15	-2.68597	7.11085e-07	2851.6	5448.32	1386.09	526.383	496.52	481.963			MTH00145;pfam00961	pfam00032;pfam00961			Cytochrom_B_C	LAGLIDADG_1
1066	MSTRG_4980	17.6022	-2.68766	0.0249274	12.3965	26.1124	53.1869	5.28143	2.75844	5.8776
1067	MSTRG_14948	756.408	-2.68927	1.53614e-19	1056.1	1297.86	1575.12	186.611	201.366	221.39	XP_007309979.1	hypothetical protein STEHIDRAFT_30172, partial
1068	MSTRG_9339	20.6444	-2.69071	0.0184766	28.7919	64.2225	14.3748	7.04191	5.51688	3.9184	PIL36493.1	hypothetical protein GSI_00182	pfam01828	pfam01828			Peptidase_A4	Peptidase A4 family.
1069	MSTRG_10231	28.2811	-2.6915	0.0153262	16.7953	36.6985	93.4365	10.5629	8.27533	3.9184
1070	MSTRG_2889	42.532	-2.69571	0.0012297	65.9814	110.096	44.562	14.0838	16.5507	3.9184
1071	MSTRG_2647	753.372	-2.69649	2.46229e-06	647.018	2029.01	1241.63	306.323	143.439	152.818	XP_007370101.1	FMN-linked oxidoreductase	cd02932;cl28888	pfam00724			Oxidored_FMN	NADH:flavin oxidoreductase / NADH oxidase family.
1072	MSTRG_7106	270.111	-2.6979	8.67672e-17	463.869	539.186	401.417	73.9401	71.7195	70.5312	TBU62065.1	hypothetical protein BD310DRAFT_811819
1073	MSTRG_5925	776.246	-2.69922	6.23781e-11	1178.87	1968.31	889.443	195.413	190.333	235.104			cl19107				SPFH_like
1074	MSTRG_3943	2540.27	-2.7001	1.40315e-05	5413.28	6487.88	1308.47	660.179	548.93	822.864			pfam04145	pfam04145			Ctr	Ctr copper transporter family. The redox active metal copper is an essential cofactor in critical biological processes such as respiration, iron transport, oxidative stress protection, hormone production, and pigmentation. A widely conserved family of high-affinity copper transport proteins (Ctr proteins) mediates copper uptake at the plasma membrane. A series of clustered methionine residues in …
1075	MSTRG_9848	639.776	-2.70275	1.21592e-05	812.571	1921.73	594.4	142.599	104.821	262.533
1076	MSTRG_7857	196.301	-2.70536	6.39915e-06	176.75	467.201	375.543	42.2515	82.7533	33.3064
1077	MSTRG_7380	323.991	-2.70538	4.20135e-07	296.317	815.837	574.994	105.629	55.1688	96.0008	RPD60817.1	sure-like protein	cl00448	pfam01975	Secreted		SurE	Survival protein SurE. E. coli cells with the surE gene disrupted are found to survive poorly in stationary phase. It is suggested that SurE may be involved in stress response. Yeast also contains a member of the family. Yarrowia lipolytica PHO2 can complement a mutation in acid phosphatase, suggesting that members of this family could be phosphatases.
1078	MSTRG_11447	196.412	-2.71621	4.67984e-07	368.296	450.263	203.045	29.9281	66.2026	60.7352	RDX49247.1	phenylalanine ammonia-lyase	TIGR01226	pfam00221			Lyase_aromatic	Aromatic amino acid lyase. This family includes proteins with phenylalanine ammonia-lyase, EC:4.3.1.24, histidine ammonia-lyase, EC:4.3.1.3, and tyrosine aminomutase, EC:5.4.3.6, activities.
1079	MSTRG_9808	3542.49	-2.71633	3.99907e-07	4950.61	10550.1	2948.28	1068.61	742.021	995.274			MTH00145;MTH00156;pfam00032;pfam00961;pfam03161	pfam00032;pfam00033;pfam00961;pfam03161			Cytochrom_B_C	Cytochrome_B
1080	MSTRG_11602	405.36	-2.72312	7.15345e-11	465.869	724.796	921.068	82.7425	110.338	127.348	RPD82377.1	hypothetical protein L226DRAFT_528545
1081	MSTRG_4082	31.7818	-2.72668	0.00941621	21.194	110.801	33.7809	8.80239	8.27533	7.8368	VWO94958.1		cl25409	pfam00106			adh_short	short chain dehydrogenase. This family contains a wide variety of dehydrogenases.
1082	MSTRG_12580	204.549	-2.72672	4.27001e-06	179.949	280.885	605.181	49.2934	55.1688	56.8168	XP_008032812.1	hypothetical protein TRAVEDRAFT_68133
1083	MSTRG_14693	795.328	-2.72757	2.16589e-09	1203.66	2065.7	878.303	267.593	162.748	193.961			pfam17051	pfam17051			COA2	Cytochrome C oxidase assembly factor 2.
1084	MSTRG_3572	376.905	-2.72781	7.78773e-06	503.058	1156	306.903	110.91	68.9611	115.593	YES	Hypothetical							Checked using BLASTP;
1085	MSTRG_7152	45.0831	-2.73507	0.00803102	68.3807	141.854	25.156	5.28143	8.27533	21.5512
1086	MSTRG_10287	2290.84	-2.73539	0.003684	1972.24	9405.41	572.478	441.88	761.33	591.679	XP_008040788.1	HSP20-like chaperone	cd06464	pfam00011			HSP20	Hsp20/alpha crystallin family. Not only do small heat-shock-proteins occur in eukaryotes and prokaryotes but they have also now been shown to occur in cyanobacterial phages as well as their bacterial hosts.
1087	MSTRG_6480	80.6149	-2.7373	0.00039062	115.967	245.598	58.9368	24.6467	24.826	13.7144	P22190	YMC2_SCHPO Uncharacterized cox1 intron-2 37.2 kDa protein	cl00275;pfam00961	pfam00961			LAGLIDADG_1	LAGLIDADG endonuclease.
1088	MSTRG_11613	1204.38	-2.73827	3.9211e-06	1762.7	3699.5	821.881	311.605	364.114	266.451			pfam00032;pfam00961	pfam00032;pfam00961			Cytochrom_B_C	LAGLIDADG_1
1089	MSTRG_5615	18.3417	-2.73845	0.00894285	25.5928	24.7009	45.6401	3.52096	2.75844	7.8368
1090	MSTRG_1237	3889.33	-2.73891	1.13081e-10	6331.42	10076.6	3887.32	904.886	1089.58	1046.21	PIL31289.1	transporter	pfam02284	pfam02284			COX5A	Cytochrome c oxidase subunit Va. Cytochrome c oxidase, a 13 sub-unit complex, EC:1.9.3.1 is the terminal oxidase in the mitochondrial electron transport chain. This family is composed of cytochrome c oxidase subunit Va.
1091	MSTRG_10868	21.2952	-2.7411	0.00625719	26.3926	25.4067	59.2962	5.28143	5.51688	5.8776
1092	MSTRG_12741	22.4509	-2.74152	0.00378978	32.3909	33.1698	50.6713	3.52096	11.0338	3.9184
1093	MSTRG_5686	3954.86	-2.74357	2.16774e-12	6058.69	9851.44	4735.07	1035.16	1221.99	826.783	XP_007364165.1	uncharacterized protein DICSQDRAFT_145813	pfam11563	pfam11563			Protoglobin	Protoglobin. This family includes protoglobin from Methanosarcina acetivorans C2A. It is also found near the N-terminus of the Haem-based aerotactic transducer HemAT in Bacillus subtilis. It is part of the haemoglobin superfamily. Protoglobin has specific loops and an amino-terminal extension which leads to the burying of the haem within the matrix of the protein. Protoglobin-specific apolar tunn…
1094	MSTRG_7815	1910.29	-2.74376	1.07987e-08	1846.68	5227.43	2898.69	572.155	540.655	376.167	XP_007368834.1	FMN-linked oxidoreductase, partial	cl28888				TIM_phosphate_binding
1095	MSTRG_4891	90.0987	-2.74618	0.000144206	95.5731	266.064	109.968	24.6467	11.0338	33.3064
1096	MSTRG_9411	64.0261	-2.7569	0.00228176	65.9814	42.3445	226.404	14.0838	13.7922	21.5512	OBZ67174.1	hypothetical protein A0H81_13020
1097	MSTRG_11411	961.203	-2.75831	6.67625e-23	1350.42	1810.93	1864.42	274.635	231.709	235.104	XP_008039810.1	hypothetical protein TRAVEDRAFT_72747	pfam08580	pfam08580			KAR9	Yeast cortical protein KAR9. The KAR9 protein in Saccharomyces cerevisiae is a cytoskeletal protein required for karyogamy, correct positioning of the mitotic spindle and for orientation of cytoplasmic microtubules. KAR9 localizes at the shmoo tip in mating cells and at the tip of the growing bud in anaphase.
1098	MSTRG_5182	229.163	-2.76123	0.000726394	242.732	845.478	109.968	61.6167	66.2026	48.98	PIL29061.1	hypothetical protein GSI_09109
1099	MSTRG_7970	161.801	-2.76434	2.83037e-06	275.123	402.978	168.545	26.4072	33.1013	64.6536			cl11961;PRK15290	pfam00171			Aldedh	Aldehyde dehydrogenase family. This family of dehydrogenases act on aldehyde substrates. Members use NADP as a cofactor. The family includes the following members: The prototypical members are the aldehyde dehydrogenases EC:1.2.1.3. Succinate-semialdehyde dehydrogenase EC:1.2.1.16. Lactaldehyde dehydrogenase EC:1.2.1.22. Benzaldehyde dehydrogenase EC:1.2.1.28. Methylmalonate-semialdehyde dehydrog…
1100	MSTRG_209	167.288	-2.76478	3.43293e-08	280.721	388.863	206.279	59.8562	38.6182	29.388
1101	MSTRG_12899	675.123	-2.77103	5.69617e-12	1053.3	1163.06	1316.38	105.629	165.507	246.859	XP_007369584.1	uncharacterized protein DICSQDRAFT_183038	cl23725		Secreted	GH*	Glyco_hydro
1102	MSTRG_12902	128.165	-2.77398	4.57599e-06	153.157	370.514	148.061	35.2096	24.826	37.2248	XP_007369578.1	uncharacterized protein DICSQDRAFT_183035
1103	MSTRG_4416	294.945	-2.77484	0.000274692	223.137	220.191	1100.75	77.461	71.7195	76.4088
1104	MSTRG_6130	1917.73	-2.77687	0.0054168	3018.75	6733.48	288.216	285.197	788.914	391.84
1105	MSTRG_8026	539.547	-2.78181	4.67363e-10	724.996	1435.48	664.836	124.994	165.507	121.47	PIL27350.1	hypothetical protein GSI_10497	cd06257	pfam00226			DnaJ	DnaJ domain. DnaJ domains (J-domains) are associated with hsp70 heat-shock system and it is thought that this domain mediates the interaction. DnaJ-domain is therefore part of a chaperone (protein folding) system. The T-antigens, although not in Prosite are confirmed as DnaJ containing domains from literature.
1106	MSTRG_12391	473.892	-2.78557	0.00452531	743.791	1415.01	323.793	12.3233	154.473	193.961
1107	MSTRG_2329	302.134	-2.78602	8.16386e-09	628.223	676.806	277.794	73.9401	85.5117	70.5312	XP_007361148.1	NAD(P)-binding protein	cl25409;COG0451	pfam01370			Epimerase	NAD dependent epimerase/dehydratase family. This family of proteins utilize NAD as a cofactor. The proteins in this family use nucleotide-sugar substrates for a variety of chemical reactions.
1108	MSTRG_2490	16.2742	-2.78606	0.0339782	29.5917	47.9904	7.90616	3.52096	2.75844	5.8776	XP_027613279.1	Geranylgeranyl transferase type-2 subunit alpha	COG5536	pfam01239			PPTA	Protein prenyltransferase alpha subunit repeat. Both farnesyltransferase (FT) and geranylgeranyltransferase 1 (GGT1) recognize a CaaX motif on their substrates where 'a' stands for preferably aliphatic residues, whereas GGT2 recognizes a completely different motif. Important substrates for FT include, amongst others, many members of the Ras superfamily. GGT1 substrates include some of the other s…
1109	MSTRG_14530	63.0653	-2.78849	0.00471644	119.566	151.029	58.2181	7.04191	38.6182	3.9184	XP_007367362.1	uncharacterized protein DICSQDRAFT_171630
1110	MSTRG_3922	355.043	-2.78891	4.25334e-08	499.859	996.507	364.043	82.7425	104.821	82.2864
1111	MSTRG_3095	216.077	-2.79113	1.96327e-08	231.935	564.593	336.731	52.8143	49.652	60.7352			pfam02144	pfam02144			Rad1	Repair protein Rad1/Rec1/Rad17.
1112	MSTRG_9988	106.012	-2.79284	0.00831269	127.164	401.567	27.3122	38.7305	27.5844	13.7144
1113	MSTRG_1881	436.641	-2.79941	4.3007e-20	652.616	789.725	847.037	91.5448	121.371	117.552	PIL27467.1	ATP-binding cassette transporter	cd03244;TIGR00957;cd18606;cl25403	pfam00005;pfam00664			ABC_tran	ABC_membrane
1114	MSTRG_3142	221537	-2.80162	8.32313e-07	211318	435071	516101	68382.2	74320.7	24029.6	PIL30673.1	ATP-binding cassette transporter	cd18626;COG0488;COG4586;PRK13800	pfam00005			ABC_tran	ABC transporter. ABC transporters for a large family of proteins responsible for translocation of a variety of compounds across biological membranes. ABC transporters are the largest family of proteins in many completely sequenced bacteria. ABC transporters are composed of two copies of this domain and two copies of a transmembrane domain pfam00664. These four domains may belong to a single polyp…
1115	MSTRG_12519	257.534	-2.80408	0.000270435	402.687	141.148	808.944	98.5868	33.1013	60.7352	P32486	KRE6_YEAST Beta-glucan synthesis-associated protein KRE6	pfam03935	pfam03935		GH16:40|GT48:1	SKN1	Beta-glucan synthesis-associated protein (SKN1). This family consists of the beta-glucan synthesis-associated proteins KRE6 and SKN1. Beta1,6-Glucan is a key component of the yeast cell wall, interconnecting cell wall proteins, beta1,3-glucan, and chitin. It has been postulated that the synthesis of beta1,6-glucan begins in the endoplasmic reticulum with the formation of protein-bound primer stru…
1116	MSTRG_14771	668.089	-2.80696	6.21304e-11	950.532	1755.88	801.757	160.203	146.197	193.961	VWO94982.1		COG2730				BglC
1117	MSTRG_13510	70.3611	-2.81275	0.000319671	73.1794	218.78	77.6241	10.5629	16.5507	25.4696	XP_007366817.1	cytochrome P450	cl12078;pfam00067	pfam00067			p450	Cytochrome P450. Cytochrome P450s are haem-thiolate proteins involved in the oxidative degradation of various compounds. They are particularly well known for their role in the degradation of environmental toxins and mutagens. They can be divided into 4 classes, according to the method by which electrons from NAD(P)H are delivered to the catalytic site. Sequence conservation is relatively low with…
1118	MSTRG_6462	82.6104	-2.81427	0.000621094	106.37	182.787	145.545	40.491	16.5507	3.9184
1119	MSTRG_10749	121.104	-2.81527	0.00265511	70.3802	83.9832	482.276	40.491	22.0675	27.4288	XP_007367670.1	uncharacterized protein DICSQDRAFT_138442	cl01053				SGNH_hydrolase
1120	MSTRG_11769	11.2951	-2.81622	0.0333456	16.3954	29.6411	13.2967	1.76048	2.75844	3.9184			PRK14954				PRK14954
1121	MSTRG_10797	304.852	-2.81764	1.27073e-06	570.239	816.543	214.904	72.1796	82.7533	72.4904			pfam08617	pfam08617			CGI-121	Kinase binding protein CGI-121. CGI-121 has been shown to bind to the p53-related protein kinase (PRPK). PRPK is a novel protein kinase which binds to and induces phosphorylation of the tumor suppressor protein p53. CGI-121 is part of a conserved protein complex, KEOPS. The KEOPS complex is involved in telomere uncapping and telomere elongation. Interestingly this family also include archaeal hom…
1122	MSTRG_11301	690.565	-2.81833	0.000580052	1840.68	1173.65	613.446	29.9281	242.743	242.941
1123	MSTRG_12269	68.0747	-2.82083	0.00127035	92.374	213.134	52.1088	22.8862	22.0675	5.8776	YP_008854748.1	hypothetical protein Gasi_Mp38, partial (mitochondrion)	cl00275;pfam00961	pfam00961			LAGLIDADG_1	LAGLIDADG endonuclease.
1124	MSTRG_14266	213.024	-2.826	0.00911635	417.482	678.923	24.0779	77.461	46.8935	33.3064	XP_007369770.1	MFS general substrate transporter	cd17340				MFS_MFSD1
1125	MSTRG_12405	68.052	-2.82628	0.000154366	83.9763	204.665	70.0773	22.8862	11.0338	15.6736
1126	MSTRG_10577	3597.69	-2.82901	3.36984e-16	4246	7235.26	7441.85	1014.04	924.078	724.904
1127	MSTRG_15528	640.925	-2.83	2.94021e-06	842.163	1998.66	529.353	121.473	220.675	133.226	YP_003495094.1	NADH dehydrogenase subunit 4 (mitochondrion)	cl00275;PRK05846	pfam00361			Proton_antipo_M	Proton-conducting membrane transporter. This is a family of membrane transporters that inlcudes some 7 of potentially 14-16 TM regions. In many instances the family forms part of complex I that catalyzes the transfer of two electrons from NADH to ubiquinone in a reaction that is associated with proton translocation across the membrane, and in this context is a combination predominantly of subunit…
1128	MSTRG_6209	327.704	-2.83058	1.45608e-12	488.262	473.552	760.429	79.2215	102.062	62.6944	VWP01836.1
1129	MSTRG_8608	1930.91	-2.83061	1.07476e-06	2067.02	6372.84	1718.15	466.527	435.834	525.066	XP_007365580.1	serine palmitoyltransferase 2	cl18945;COG0156;PLN02483	pfam00155			Aminotran_1_2	Aminotransferase class I and II.
1130	MSTRG_10264	180.462	-2.83731	0.0090249	219.538	689.509	41.687	84.5029	22.0675	25.4696	PIL22940.1	hypothetical protein GSI_15636
1131	MSTRG_14015	1697.45	-2.83858	2.6987e-06	3661.37	3637.39	1635.14	156.683	570.998	523.107	PIL37445.1	hypothetical protein GSI_01139
1132	MSTRG_13497	253.764	-2.83931	3.1717e-09	486.263	578.708	271.684	80.982	57.9273	47.0208	PIL33902.1	hypothetical protein GSI_03608	cd00067;cd12148	pfam00172			Zn_clus	Fungal Zn(2)-Cys(6) binuclear cluster domain.
1133	MSTRG_4709	303.165	-2.84137	4.54619e-13	381.493	587.177	626.384	58.0958	85.5117	80.3272	PIL36619.1	hypothetical protein GSI_00308
1134	MSTRG_9594	216.524	-2.84437	2.23865e-06	175.551	566.71	399.261	73.9401	38.6182	45.0616	XP_008043704.1	NAD-P-binding protein	cd05288;cl16912	pfam00107;pfam16884			ADH_zinc_N	ADH_N_2
1135	MSTRG_293	59.4547	-2.84521	1.12089e-05	115.168	97.3923	99.1864	5.28143	22.0675	17.6328
1136	MSTRG_3055	19951.5	-2.84821	9.77474e-09	20553	60731.2	23827.7	4480.42	5298.97	4817.67				pfam10342	Secreted		GPI-anchored	Ser-Thr-rich glycosyl-phosphatidyl-inositol-anchored membrane family. Some members of this family appear to be serine- threonine-rich membrane-anchored proteins, anchored by glycosyl-phosphatidylinositol. In A. fumigatus these proteins play a role in fungal cell wall organisation. In Lentinula edodes this family is involved in fruiting body formation, and may have a more general role in signallin…
1137	MSTRG_11615	104.739	-2.84861	0.000150215	150.358	331.698	70.0773	22.8862	22.0675	31.3472	YP_008854744.1	hypothetical protein Gasi_Mp34, partial (mitochondrion)	cd10445;cl00275;pfam00115;pfam00961;smart00497	pfam00115;pfam00961			COX1	LAGLIDADG_1
1138	MSTRG_2102	3079.23	-2.84922	1.22413e-15	3728.55	6796.99	5700.34	931.293	634.442	683.761	XP_008035059.1	DUF962-domain-containing protein	cl01879	pfam06127			DUF962	Protein of unknown function (DUF962). This family consists of several eukaryotic and prokaryotic proteins of unknown function. The yeast protein YGL010W has been found to be non-essential for cell growth.
1139	MSTRG_9118	848.783	-2.85128	3.21587e-20	1146.88	1602.03	1724.26	186.611	195.849	237.063	PIL29847.1	hypothetical protein GSI_08054	pfam08580	pfam08580			KAR9	Yeast cortical protein KAR9. The KAR9 protein in Saccharomyces cerevisiae is a cytoskeletal protein required for karyogamy, correct positioning of the mitotic spindle and for orientation of cytoplasmic microtubules. KAR9 localizes at the shmoo tip in mating cells and at the tip of the growing bud in anaphase.
1140	MSTRG_14490	288.651	-2.85165	0.0023052	127.964	1213.88	179.326	52.8143	71.7195	86.2048
1141	MSTRG_12970	9803.08	-2.8531	6.99539e-06	14657.1	31541	5470.35	2556.21	1999.87	2593.98	PIL34041.1	hypothetical protein GSI_03750	cl22860;pfam17061;PHA03307	cl22860;pfam17061			PEPCK_HprK	PARM
1142	MSTRG_4899	93.7787	-2.8532	0.000103452	86.7756	256.184	151.655	12.3233	16.5507	39.184
1143	MSTRG_7582	98.5294	-2.85475	0.00249342	359.099	124.916	35.5777	22.8862	19.3091	29.388	PSR78995.1	hypothetical protein PHLCEN_2v7182	cl21454	pfam02826			2-Hacid_dh_C	D-isomer specific 2-hydroxyacid dehydrogenase, NAD binding domain. This domain is inserted into the catalytic domain, the large dehydrogenase and D-lactate dehydrogenase families in SCOP. N-terminal portion of which is represented by family pfam00389.
1144	MSTRG_10964	2543.08	-2.85742	9.02024e-19	4878.63	5343.17	3185.46	517.58	667.543	666.128	VWO97336.1		cl18945	pfam00155			Aminotran_1_2	Aminotransferase class I and II.
1145	MSTRG_2179	3729.5	-2.85961	2.50955e-14	5283.71	5415.86	8967.38	1075.65	982.005	652.414	YES	VWO94502.1; Alcohol dehydrogenase 1	cd08297;cl16912	pfam00107;pfam08240			ADH_zinc_N	ADH_N	Checked using BLASTP;
1146	MSTRG_11815	4734.1	-2.86189	4.67855e-07	6653.33	14616.6	3701.16	1348.53	833.05	1251.93			MTH00119;MTH00145;MTH00156;pfam00032;pfam00961;pfam03161	pfam00032;pfam00033;pfam00961;pfam03161			Cytochrom_B_C	Cytochrome_B
1147	MSTRG_5138	319.642	-2.86199	5.51527e-08	292.318	625.993	766.538	51.0539	93.787	88.164	PIL29117.1	MFS general substrate transporter	cd17360	pfam00083			Sugar_tr	Sugar (and other) transporter.
1148	MSTRG_6489	2288.01	-2.86293	6.22308e-06	2996.36	7461.8	1612.14	595.041	361.356	701.394			cl00275;cl15257;pfam00961;pfam03161;pfam07453;PRK05846;TIGR01453	pfam00115;pfam00361;pfam00961;pfam03161;pfam07453;pfam07460			COX1	Proton_antipo_M
1149	MSTRG_14619	1219.36	-2.86618	2.65319e-10	1617.94	3446.84	1368.84	295.76	314.462	272.329	XP_007363003.1	sphingosine hydroxylase	COG3000	pfam04116			FA_hydroxylase	Fatty acid hydroxylase superfamily. This superfamily includes fatty acid and carotene hydroxylases and sterol desaturases. Beta-carotene hydroxylase is involved in zeaxanthin synthesis by hydroxylating beta-carotene, but the enzyme may be involved in other pathways. This family includes C-5 sterol desaturase and C-4 sterol methyl oxidase. Members of this family are involved in cholesterol biosynt…
1150	MSTRG_12184	608.737	-2.86874	0.000189359	774.182	2152.51	286.778	153.162	93.787	192.002			cl00413	pfam00119			ATP-synt_A	ATP synthase A chain.
1151	MSTRG_3370	118.963	-2.87006	0.000174605	74.3791	330.287	224.247	29.9281	13.7922	41.1432	VWO96456.1		cl09938;PLN02287	pfam00108;pfam02803			Thiolase_N	Thiolase_C
1152	MSTRG_6460	381.403	-2.87517	3.27113e-18	694.604	652.811	663.399	80.982	124.13	72.4904	XP_007366701.1	Aldo/keto reductase	COG0667	pfam00248			Aldo_ket_red	Aldo/keto reductase family. This family includes a number of K+ ion channel beta chain regulatory domains - these are reported to have oxidoreductase activity.
1153	MSTRG_9676	2327.3	-2.88835	3.30896e-08	2260.96	6434.24	3607.73	771.089	535.138	354.615	VWO98289.1		cl28888				TIM_phosphate_binding
1154	MSTRG_6076	117.554	-2.88997	4.7276e-06	103.571	329.581	189.029	31.6886	22.0675	29.388	OJA20623.1	hypothetical protein AZE42_10651, partial	pfam01218	pfam01218			Coprogen_oxidas	Coproporphyrinogen III oxidase.
1155	MSTRG_13453	369.617	-2.89023	0.000123799	295.517	308.409	1350.88	86.2634	55.1688	121.47
1156	MSTRG_9162	41.1965	-2.8917	0.00187085	104.77	90.3349	22.6404	10.5629	11.0338	7.8368
1157	MSTRG_12185	136.628	-2.89176	0.000125337	201.143	440.383	81.5772	40.491	24.826	31.3472			cd10445;cl00275;pfam00115;pfam00961;smart00497	pfam00115;pfam00961			COX1	LAGLIDADG_1
1158	MSTRG_3747	2104.45	-2.89357	0.00130671	5021.79	4851.97	1254.56	73.9401	642.717	781.721			cd09318;pfam03595	pfam03595			SLAC1	Voltage-dependent anion channel. This family of transporters has ten alpha helical transmembrane segments. The structure of a bacterial homolog of SLAC1 shows it to have a trimeric arrangement. The pore is composed of five helices with a conserved Phe residue involved in gating. One homolog, Mae1 from the yeast Schizosaccharomyces pombe, functions as a malate uptake transporter; another, Ssu1 fro…
1159	MSTRG_15191	451.713	-2.89622	1.16108e-05	650.217	1454.53	284.262	79.2215	118.613	123.43					Secreted
1160	MSTRG_5668	631.99	-2.90185	3.75335e-05	732.594	2100.29	509.947	80.982	242.743	125.389			pfam00067;cl12078	pfam00067			p450	Cytochrome P450. Cytochrome P450s are haem-thiolate proteins involved in the oxidative degradation of various compounds. They are particularly well known for their role in the degradation of environmental toxins and mutagens. They can be divided into 4 classes, according to the method by which electrons from NAD(P)H are delivered to the catalytic site. Sequence conservation is relatively low with…
1161	MSTRG_3339	4438.12	-2.9125	5.01726e-14	4934.61	9194.4	9377.43	1221.77	1122.69	777.803	PIL32650.1	hypothetical protein GSI_05354
1162	MSTRG_3365	415.567	-2.9133	1.90239e-06	299.916	1213.88	686.758	102.108	124.13	66.6128	CCO28292.1	hypothetical protein BN14_02287	PLN02287	pfam00108			Thiolase_N	Thiolase, N-terminal domain. Thiolase is reported to be structurally related to beta-ketoacyl synthase (pfam00109), and also chalcone synthase.
1163	MSTRG_8988	3942.08	-2.91352	5.21922e-16	6486.57	9529.63	4864.81	1028.12	979.247	764.088	XP_003193063.1	X15341 cytochrome C oxidase subunit, putative	cl00017	cl00017			Cyt_c_Oxidase_VIa	N/A. cytochrome c oxidase subunit VI protein
1164	MSTRG_2198	106.934	-2.92084	0.00138857	221.937	311.938	33.4215	26.4072	16.5507	31.3472	XP_007370524.1	HET-domain-containing protein	pfam06985	pfam06985			HET	Heterokaryon incompatibility protein (HET). This family represents a conserved region approximately 150 residues long within various heterokaryon incompatibility proteins that seem to be restricted to ascomycete fungi. Genetic differences in specific het genes prevent a viable heterokaryotic fungal cell from being formed by the fusion of filaments from two different wild-type strains. Many family…
1165	MSTRG_11567	630.375	-2.92312	0.000126744	572.239	2405.17	364.402	121.473	140.681	178.287			cl00269;pfam13424;pfam13414;smart00727	pfam13414;pfam13424			TPR_11	TPR_12
1166	MSTRG_14588	149.775	-2.92623	0.00157363	152.757	577.296	64.6868	52.8143	27.5844	23.5104	XP_007363396.1	HET-domain-containing protein	pfam06985	pfam06985			HET	Heterokaryon incompatibility protein (HET). This family represents a conserved region approximately 150 residues long within various heterokaryon incompatibility proteins that seem to be restricted to ascomycete fungi. Genetic differences in specific het genes prevent a viable heterokaryotic fungal cell from being formed by the fusion of filaments from two different wild-type strains. Many family…
1167	MSTRG_4548	48.2176	-2.92824	0.00313497	48.7863	177.141	29.8278	8.80239	11.0338	13.7144	PIL26267.1	hypothetical protein GSI_12023
1168	MSTRG_902	684.063	-2.93044	8.98034e-10	890.949	1976.78	761.148	169.006	151.714	154.777	VWO95985.1		cl00615				Membrane-FADS-like
1169	MSTRG_7157	254401	-2.93657	1.43817e-07	237226	503847	608990	73149.6	76174.4	27019.3	PIL30673.1	ATP-binding cassette transporter	cl25403;COG0488;PRK13800	pfam00005			ABC_tran	ABC transporter. ABC transporters for a large family of proteins responsible for translocation of a variety of compounds across biological membranes. ABC transporters are the largest family of proteins in many completely sequenced bacteria. ABC transporters are composed of two copies of this domain and two copies of a transmembrane domain pfam00664. These four domains may belong to a single polyp…
1170	MSTRG_10441	1772.89	-2.93668	3.55682e-05	1551.56	6074.32	1781.4	181.329	590.307	458.453	XP_007370475.1	uncharacterized protein DICSQDRAFT_93125	COG0330				HflC
1171	MSTRG_6923	165.935	-2.94724	0.00191012	163.154	656.339	62.1712	54.5748	35.8597	23.5104	PIL24995.1	hypothetical protein GSI_12883
1172	MSTRG_2550	480.085	-2.94864	6.37984e-08	794.976	1271.04	484.791	75.7005	85.5117	168.491	KZT65462.1	hypothetical protein DAEQUDRAFT_676794	pfam09803	pfam09803			Pet100	Pet100. Pet100 is a chaperone required for the assembly of cytochrome c oxidase. The human Pet100 homolog (also known as C19orf79) has been shown to be located in the mitochondrial inner membrane and forms a ~300 kDa subcomplex with mitochondrial complex IV subunits.
1173	MSTRG_1294	36.6276	-2.94888	8.80246e-05	73.9792	73.3971	47.0776	5.28143	8.27533	11.7552
1174	MSTRG_4353	1815.89	-2.94932	5.73701e-07	2661.65	5178.73	1803.68	279.916	695.127	276.247	TBU46192.1	cytochrome b-c1 complex subunit 8	pfam02939	pfam02939			UcrQ	UcrQ family. The ubiquinol-cytochrome C reductase complex (cytochrome bc1 complex) is a respiratory multienzyme complex. This family represents the 9.5 kDa subunit of the complex.
1175	MSTRG_9585	174.987	-2.9524	0.00702151	321.11	586.471	22.281	56.3353	44.1351	19.592	XP_007369770.1	MFS general substrate transporter	cd17340				MFS_MFSD1
1176	MSTRG_1946	1417.26	-2.95322	2.39382e-09	2523.69	3699.5	1307.39	221.82	347.564	403.595
1177	MSTRG_7291	89.3093	-2.95643	2.37914e-05	111.569	227.249	137.28	36.97	11.0338	11.7552
1178	MSTRG_5728	294.78	-2.96192	1.56191e-07	363.498	841.244	364.402	98.5868	44.1351	56.8168	CCO28723.1	Epsin-1	cd16991	pfam01417			ENTH	ENTH domain. The ENTH (Epsin N-terminal homology) domain is found in proteins involved in endocytosis and cytoskeletal machinery. The function of the ENTH domain is unknown.
1179	MSTRG_9444	114.145	-2.96324	3.01531e-05	189.147	310.526	107.093	35.2096	33.1013	9.796
1180	MSTRG_13756	2850.8	-2.96426	1.34449e-11	4039.66	3393.2	7728.63	492.934	650.992	799.354
1181	MSTRG_11790	189.115	-2.96579	1.69884e-05	263.126	614.701	127.936	36.97	46.8935	45.0616			cl00275	pfam00115			COX1	Cytochrome C and Quinol oxidase polypeptide I.
1182	MSTRG_11445	52.3602	-2.96879	6.75996e-05	59.9831	146.794	71.8742	8.80239	11.0338	15.6736
1183	MSTRG_1401	1156.67	-2.96946	7.10559e-10	1686.33	1206.82	3259.49	223.581	336.53	227.267
1184	MSTRG_3546	2018.97	-2.97216	8.34431e-08	3071.93	6096.19	1577.64	540.467	347.564	480.004	XP_007360838.1	UDP-glucose 4-epimerase	cd05247	pfam16363			GDP_Man_Dehyd	GDP-mannose 4,6 dehydratase.
1185	MSTRG_5177	125.732	-2.97258	0.00403354	147.958	489.079	31.984	15.8443	30.3429	39.184	XP_008041307.1	hypothetical protein TRAVEDRAFT_65962
1186	MSTRG_3361	487.873	-2.9779	1.8882e-07	539.848	1519.46	539.056	146.12	96.5455	86.2048	TBU45289.1	wax ester synthase-like acyl-CoA acyltransferase domain-containing protein	TIGR02946	cl23853			Condensation	Condensation domain. This family contains a number of alcohol acetyltransferase (EC:2.3.1.84) enzymes approximately 500 residues long found in both bacteria and metazoa. These catalyze the esterification of isoamyl alcohol by acetyl coenzyme A.
1187	MSTRG_11787	327.46	-2.97856	0.000345311	353.5	1239.28	151.655	88.0239	44.1351	88.164			cd10445;cl00275;pfam00115;pfam00961;smart00497	pfam00115;pfam00961			COX1	LAGLIDADG_1
1188	MSTRG_4157	31.763	-2.97871	0.00145475	25.9927	62.811	79.7804	7.04191	11.0338	3.9184
1189	MSTRG_2066	326.565	-2.98609	0.00145996	243.931	132.679	1362.73	40.491	85.5117	94.0416	Q9WU65	GLPK2_MOUSE Glycerol kinase 2	cl17037	pfam00370;pfam02782			FGGY_N	FGGY_C
1190	MSTRG_7748	60.5991	-2.98718	2.29243e-05	86.7756	69.1626	166.029	10.5629	19.3091	11.7552
1191	MSTRG_6170	944.742	-2.98855	1.56e-05	970.527	3445.43	618.118	223.581	234.468	176.328			COG0488	pfam00005;pfam12848			ABC_tran	ABC_tran_Xtn
1192	MSTRG_14102	1273.35	-2.99222	5.90409e-05	1387.21	4655.78	743.539	161.964	344.805	346.779	XP_027610114.1	Heat shock protein sti1 homolog	pfam13414;pfam13424;smart00727;TIGR00990	pfam00515;pfam13414;pfam13424			TPR_1	TPR_11
1193	MSTRG_5636	27.9057	-2.99561	0.00119521	34.3903	79.7488	34.859	7.04191	5.51688	5.8776
1194	MSTRG_14507	160.485	-2.99897	8.14897e-12	221.538	356.399	277.434	38.7305	41.3766	27.4288	TBU30367.1	hypothetical protein BD311DRAFT_738123
1195	MSTRG_11409	218.851	-3.00835	3.43081e-14	381.093	308.409	477.604	38.7305	52.4104	54.8576
1196	MSTRG_43	114.491	-3.00969	9.60748e-12	202.743	177.141	232.154	28.1676	19.3091	27.4288			cl00437	cl00437			Zip	ZIP Zinc transporter. The Zinc (Zn2+)-Iron (Fe2+) Permease (ZIP) Family (TC 2.A.5)Members of the ZIP family consist of proteins with eight putative transmembrane spanners. They are derived from animals, plants and yeast. Theycomprise a diverse family, with several paralogues in any one organism (e.g., at least five in Caenorabditis elegans, at least five in Arabidopsis thaliana and two inSaccharo…
1197	MSTRG_7107	445.365	-3.00998	3.18695e-08	829.766	1180.71	365.48	86.2634	129.647	80.3272
1198	MSTRG_9838	41.0378	-3.01094	0.00169241	52.7851	137.62	28.7497	7.04191	8.27533	11.7552			cl00275				Heme_Cu_Oxidase_I
1199	MSTRG_10157	363.874	-3.01309	0.000299487	400.287	1379.72	163.514	96.8263	46.8935	96.0008			cd10445;cl00275;pfam00115;pfam00961;smart00497	pfam00115;pfam00961			COX1	LAGLIDADG_1
1200	MSTRG_9815	173.787	-3.01324	0.000223219	229.135	620.347	78.7022	42.2515	33.1013	39.184
1201	MSTRG_12214	795.132	-3.01523	5.53002e-06	932.537	2794.74	518.213	163.724	193.091	168.491			cl15257;PRK05777	pfam00361			Proton_antipo_M	Proton-conducting membrane transporter. This is a family of membrane transporters that inlcudes some 7 of potentially 14-16 TM regions. In many instances the family forms part of complex I that catalyzes the transfer of two electrons from NADH to ubiquinone in a reaction that is associated with proton translocation across the membrane, and in this context is a combination predominantly of subunit…
1202	MSTRG_11814	194.109	-3.01659	1.21668e-05	272.323	633.756	130.452	36.97	44.1351	47.0208			cl00275	pfam00115			COX1	Cytochrome C and Quinol oxidase polypeptide I.
1203	MSTRG_5631	122.711	-3.01848	1.86297e-06	131.563	357.811	167.108	29.9281	16.5507	33.3064
1204	MSTRG_4655	314.697	-3.02367	2.25961e-12	687.806	532.129	458.917	42.2515	96.5455	70.5312	XP_007370597.1	uncharacterized protein DICSQDRAFT_112783	pfam10173	pfam10173			Mit_KHE1	Mitochondrial K+-H+ exchange-related. The members of this family function as mitochondrial potassium-hydrogen exchange transporters. The family is part of a large mitochondrial KHE protein complex.
1205	MSTRG_9257	2465.23	-3.03114	3.09315e-19	3045.94	5602.17	4532.39	617.928	485.486	507.433	XP_008035059.1	DUF962-domain-containing protein	cl01879	pfam06127			DUF962	Protein of unknown function (DUF962). This family consists of several eukaryotic and prokaryotic proteins of unknown function. The yeast protein YGL010W has been found to be non-essential for cell growth.
1206	MSTRG_3904	387.988	-3.03128	0.000637671	336.305	1549.1	189.389	61.6167	52.4104	139.103	XP_008043899.1	DUF775-domain-containing protein	pfam05603	pfam05603			DUF775	Protein of unknown function (DUF775). This family consists of several eukaryotic proteins of unknown function.
1207	MSTRG_11339	212.368	-3.03862	2.90605e-09	381.093	544.832	210.591	49.2934	41.3766	47.0208
1208	MSTRG_8044	3246.25	-3.04316	1.29148e-09	3953.69	9451.99	3966.02	985.868	565.481	554.454	XP_007364732.1	histone acetyltransferase type B catalytic subunit	pfam10394	pfam10394			Hat1_N	Histone acetyl transferase HAT1 N-terminus. This domain is the N-terminal half of the structure of histone acetyl transferase HAT1. It is often found in association with the C-terminal part of the GNAT Acetyltransf_1 (pfam00583) domain. It seems to be motifs C and D of the structure. Histone acetyltransferases (HATs) catalyze the transfer of an acetyl group from acetyl-CoA to the lysine E-amino g…
1209	MSTRG_1738	745.869	-3.04602	0.00210354	1094.89	2751.69	144.827	63.3772	206.883	213.553	A0A3B1EFQ1	STR7_STRTC Aldo-keto reductase str7	cl00470;COG0667	cl00470;pfam00248			AKR_SF	Aldo_ket_red
1210	MSTRG_3096	6948.22	-3.05203	3.48318e-09	7563.87	21758.7	7881.37	1769.28	1503.35	1212.75	XP_007364732.1	histone acetyltransferase type B catalytic subunit	pfam10394	pfam10394			Hat1_N	Histone acetyl transferase HAT1 N-terminus. This domain is the N-terminal half of the structure of histone acetyl transferase HAT1. It is often found in association with the C-terminal part of the GNAT Acetyltransf_1 (pfam00583) domain. It seems to be motifs C and D of the structure. Histone acetyltransferases (HATs) catalyze the transfer of an acetyl group from acetyl-CoA to the lysine E-amino g…
1211	MSTRG_454	302.095	-3.06507	9.59725e-12	360.299	791.136	467.901	65.1377	63.4442	64.6536	CDO71612.1	hypothetical protein BN946_scf184911.g82	cl16912	pfam13602			ADH_zinc_N_2	Zinc-binding dehydrogenase.
1212	MSTRG_14269	470.631	-3.06984	1.37269e-06	313.112	749.497	1460.12	109.15	121.371	70.5312			pfam04479	pfam04479			RTA1	RTA1 like protein. This family is comprised of fungal proteins with multiple transmembrane regions. RTA1 is involved in resistance to 7-aminocholesterol, while RTM1 confers resistance to an an unknown toxic chemical in molasses. These proteins may bind to the toxic substance, and thus prevent toxicity. They are not thought to be involved in the efflux of xenobiotics.
1213	MSTRG_10061	3353.54	-3.07086	7.22781e-09	5504.05	9873.32	2603.28	596.802	824.774	719.027			cl19115;cl21484;MTH00154;pfam00961;pfam02790;TIGR01453	pfam00116;pfam00499;pfam00961;pfam01541;pfam02790;pfam07460			COX2	Oxidored_q3
1214	MSTRG_14000	1237.74	-3.07308	9.17834e-09	1479.18	3901.34	1257.8	246.467	226.192	315.431			pfam04979	pfam04979			IPP-2	Protein phosphatase inhibitor 2 (IPP-2). Protein phosphotase inhibitor 2 (IPP-2) is a phosphoprotein conserved among all eukaryotes, and it appears in both the nucleus and cytoplasm of tissue culture cells.
1215	MSTRG_10154	2355.76	-3.07381	2.97037e-07	3347.86	7513.32	1774.21	551.03	331.013	617.148			cl00275;pfam00961;pfam03161;pfam07453;PRK05846;TIGR01453	pfam00115;pfam00361;pfam00961;pfam01541;pfam03161;pfam07453;pfam07460			COX1	Proton_antipo_M
1216	MSTRG_4236	97.8979	-3.07525	3.24743e-06	173.551	218.074	134.405	36.97	16.5507	7.8368
1217	MSTRG_6803	158.567	-3.07826	1.27103e-06	198.744	497.548	154.889	40.491	30.3429	29.388
1218	MSTRG_12469	831.237	-3.08139	3.99164e-08	785.379	2527.97	1148.19	246.467	146.197	133.226	O23939	ENOX_FRAVE 2-methylene-furan-3-one reductase	cd08267;cl16912	pfam00107;pfam13602			ADH_zinc_N	ADH_zinc_N_2
1219	MSTRG_1171	5558.08	-3.08145	1.69099e-10	7802.6	15002.6	7021.03	1721.75	1034.42	766.048	RPD64739.1	hypothetical protein L227DRAFT_571202
1220	MSTRG_25	239.464	-3.0836	4.74899e-11	341.504	345.813	596.556	33.4491	60.6857	58.776
1221	MSTRG_13164	255.464	-3.08445	3.06117e-12	423.481	433.325	511.385	45.7724	85.5117	33.3064			smart00066	pfam00172			Zn_clus	Fungal Zn(2)-Cys(6) binuclear cluster domain.
1222	MSTRG_1354	715.712	-3.08672	0.000145096	472.667	428.385	2940.73	140.838	162.748	148.899	XP_007365741.1	uncharacterized protein DICSQDRAFT_136533
1223	MSTRG_11623	57.8276	-3.0898	9.14249e-05	44.3875	114.33	152.373	15.8443	8.27533	11.7552	XP_007368824.1	MFS general substrate transporter	cd17325	pfam07690			MFS_1	Major Facilitator Superfamily.
1224	MSTRG_14165	2756.16	-3.09011	1.18805e-17	4180.42	4144.82	6473.71	709.473	615.133	413.391	YES	VWO94502.1; Alcohol dehydrogenase 1	cl16912	pfam00107;pfam08240			ADH_zinc_N	ADH_N	Checked using BLASTP;
1225	MSTRG_5733	5078.31	-3.09248	1.15336e-07	8488.01	14639.9	4145.7	857.353	695.127	1643.77			cl19115;MTH00154;pfam00961;pfam02790;TIGR01453	pfam00116;pfam00961;pfam01541;pfam02790;pfam07453;pfam07460			COX2	LAGLIDADG_1
1226	MSTRG_9422	17868	-3.10372	6.98304e-07	28040.1	58037.3	9958.89	3795.59	4002.5	3373.74	Q7RVS9	PCKA_NEUCR Phosphoenolpyruvate carboxykinase (ATP)	cd00484;PHA03247	pfam01293			PEPCK_ATP	Phosphoenolpyruvate carboxykinase.
1227	MSTRG_2816	429.156	-3.10602	8.19703e-09	840.563	1088.96	376.261	58.0958	113.096	97.96	PIL34567.1	hypothetical protein GSI_03345
1228	MSTRG_12210	203.604	-3.10663	3.91651e-06	287.919	664.103	142.67	40.491	41.3766	45.0616			cl00275	pfam00115			COX1	Cytochrome C and Quinol oxidase polypeptide I.
1229	MSTRG_13902	5821.02	-3.11047	6.54442e-07	6318.22	20677.5	4306.34	1200.65	1155.79	1267.6
1230	MSTRG_8533	351.596	-3.1129	5.74358e-08	493.461	1014.15	382.73	86.2634	93.787	39.184
1231	MSTRG_12772	15153.9	-3.11533	9.19923e-05	8262.07	11677.9	61576.8	2186.51	3119.8	4100.61	RXW18439.1	hypothetical protein EST38_g7405			Secreted
1232	MSTRG_3798	1082.57	-3.12092	2.65532e-05	2386.53	3079.15	359.73	204.215	262.052	203.757			cd06186;cl06868;pfam01794	cl06868;pfam01794			FNR_like	Ferric_reduct
1233	MSTRG_8881	469.274	-3.12236	7.01752e-20	885.751	657.045	983.958	93.3053	79.9948	115.593	XP_007367038.1	uncharacterized protein DICSQDRAFT_181452	smart00547	pfam00641			zf-RanBP	Zn-finger in Ran binding protein and others.
1234	MSTRG_2648	3792.54	-3.12329	5.57731e-06	3440.23	13838.9	3133.72	521.101	700.644	1120.66	VWO99087.1		PTZ00037	pfam00226;pfam00684;pfam01556			DnaJ	DnaJ_CXXCXGXG
1235	MSTRG_14519	1594.07	-3.1262	2.84556e-05	2697.64	4816.68	1066.25	102.108	433.075	448.657	XP_007764901.1	hypothetical protein CONPUDRAFT_98422	cl23725	cl23725		GH*	Glyco_hydro	Glycosyl hydrolases. A family of putative cellulases.
1236	MSTRG_5399	35.309	-3.12657	0.000681215	53.5849	37.4043	99.9051	12.3233	2.75844	5.8776
1237	MSTRG_4390	4792.65	-3.12715	1.05116e-18	5794.77	9774.52	10234.2	1200.65	954.421	797.395	PIL29268.1	transcription factor	cd12148;smart00066	pfam00172;pfam04082			Zn_clus	Fungal_trans
1238	MSTRG_6472	110.65	-3.13132	1.22605e-06	185.148	302.763	108.53	17.6048	16.5507	33.3064	XP_025453385.1	kinase-like protein	cl21453	pfam00069			Pkinase	Protein kinase domain.
1239	MSTRG_5345	91.057	-3.13271	3.81044e-05	103.171	146.088	242.216	14.0838	5.51688	35.2656	PIL26088.1	hypothetical protein GSI_11842
1240	MSTRG_8459	39060.8	-3.13579	5.6339e-06	63184.2	122901	24339.5	10235.4	10178.7	3526.56	P53721	RCF2_YEAST Respiratory supercomplex factor 2, mitochondrial	pfam04588	pfam04588			HIG_1_N	Hypoxia induced protein conserved region. This family is found in proteins thought to be involved in the response to hypoxia. Family members mostly come from diverse eukaryotic organisms however eubacterial members have been identified. This region is found at the N-terminus of the member proteins which are predicted to be transmembrane.
1241	MSTRG_4248	193.844	-3.1377	6.61342e-06	273.923	639.402	130.811	31.6886	44.1351	43.1024			cl00275	pfam00115			COX1	Cytochrome C and Quinol oxidase polypeptide I.
1242	MSTRG_8300	339.199	-3.13816	1.98341e-10	444.275	539.186	842.006	38.7305	96.5455	74.4496
1243	MSTRG_5482	195.821	-3.14283	8.28717e-05	269.524	599.174	186.514	10.5629	38.6182	70.5312	VWP02424.1		cl11399				HP
1244	MSTRG_7129	962.853	-3.1442	7.76129e-06	1084.09	3461.66	645.43	216.539	118.613	250.778	YP_003495094.1	NADH dehydrogenase subunit 4 (mitochondrion)	PRK05846	pfam00361			Proton_antipo_M	Proton-conducting membrane transporter. This is a family of membrane transporters that inlcudes some 7 of potentially 14-16 TM regions. In many instances the family forms part of complex I that catalyzes the transfer of two electrons from NADH to ubiquinone in a reaction that is associated with proton translocation across the membrane, and in this context is a combination predominantly of subunit…
1245	MSTRG_9266	3948.41	-3.14618	2.89132e-20	7648.65	8946.68	4691.23	749.964	758.572	895.355	OBZ76936.1	5-aminolevulinate synthase, mitochondrial	cl18945	pfam00155			Aminotran_1_2	Aminotransferase class I and II.
1246	MSTRG_5569	852.625	-3.15047	2.38741e-06	827.367	3101.03	670.227	181.329	137.922	197.879
1247	MSTRG_6045	812.376	-3.15266	3.35169e-16	1300.43	1284.45	1799.73	204.215	99.3039	186.124	YES		cl04955	cl04955		GH76*	LanC_like	Cyclases involved in the biosynthesis of lantibiotics, and similar proteins. One member of this family, from Bidobacterium longicum, UniProtKB:E8MGH8, has been characterized as an unusual beta-L-arabinofuranosidase enzyme, EC:3.2.1.185. It rleases l-arabinose from the l-arabinofuranose (Araf)-beta1,2-Araf disaccharide and also transglycosylates 1-alkanols with retention of the anomeric configurat…	Checked using BLASTX;
1248	MSTRG_6438	1469.18	-3.16777	9.34703e-09	2435.31	4344.54	1152.5	223.581	286.878	372.248				pfam11779			SPT_ssu-like	Small subunit of serine palmitoyltransferase-like. Serine palmitoyltransferase (SPT) catalyzes the first committed step in sphingolipid biosynthesis. In mammals, two small subunits of serine palmitoyltransferase, ssSPTa and ssSPTb, substantially enhance the activity of SPT, conferring full enzyme activity upon it. The 2 ssSPT isoforms share a conserved hydrophobic central domain, which is predict…
1249	MSTRG_7178	97.7434	-3.16943	7.58862e-05	152.757	98.8038	274.559	15.8443	38.6182	5.8776
1250	MSTRG_7033	41.4645	-3.17138	2.46229e-06	75.5787	74.1028	74.3898	10.5629	8.27533	5.8776
1251	MSTRG_2634	1460.66	-3.17569	1.55576e-12	3377.85	2685.35	1825.25	163.724	380.665	331.105	VWO99079.1		COG2303	cl21454;pfam05199;pfam05834		AA3_2:6|1.1.99.29:3	NADB_Rossmann	GMC_oxred_C
1252	MSTRG_10793	122.73	-3.1815	6.37225e-06	229.535	350.048	84.4522	26.4072	16.5507	29.388	VWO95710.1		cd02968;cl00388	cl00388			Thioredoxin_like	Protein Disulfide Oxidoreductases and Other Proteins with a Thioredoxin fold. Thioredoxins are small enzymes that participate in redox reactions, via the reversible oxidation of an active centre disulfide bond.
1253	MSTRG_9560	1008.93	-3.18453	8.57961e-12	1483.18	1532.87	2439.41	311.605	157.231	129.307
1254	MSTRG_3931	1769.12	-3.18632	2.63964e-25	2650.05	3984.62	2928.51	286.958	366.873	397.718	XP_007371246.1	general substrate transporter	cd17356	pfam00083			Sugar_tr	Sugar (and other) transporter.
1255	MSTRG_14225	2656.74	-3.18706	1.88263e-09	2805.61	7863.37	3693.97	642.574	623.408	311.513			pfam02935	pfam02935			COX7C	Cytochrome c oxidase subunit VIIc. Cytochrome c oxidase, a 13 sub-unit complex, EC:1.9.3.1 is the terminal oxidase in the mitochondrial electron transport chain. This family is composed of cytochrome c oxidase subunit VIIc. The yeast member of this family is called COX VIII.
1256	MSTRG_848	46911.3	-3.18779	4.37163e-06	43478.2	175621	34533	6226.81	12186.8	9421.8	XP_007361188.1	HSP90-domain-containing protein	PTZ00272	pfam00183;pfam02518			HSP90	HATPase_c
1257	MSTRG_1214	72.1988	-3.18857	2.67905e-08	140.76	129.856	118.592	7.04191	19.3091	17.6328	KIN92636.1	hypothetical protein M404DRAFT_36890
1258	MSTRG_9922	38.5087	-3.19401	3.4951e-05	71.5798	50.1076	86.6084	10.5629	8.27533	3.9184	XP_009543392.1	hypothetical protein HETIRDRAFT_415389
1259	MSTRG_5370	1248.61	-3.1946	0.000659744	2139.4	3768.66	845.241	28.1676	314.462	395.759	PIL26051.1	hypothetical protein GSI_11805			Secreted
1260	MSTRG_10411	27.4147	-3.19526	0.000528665	35.9899	40.2273	72.5929	7.04191	2.75844	5.8776
1261	MSTRG_455	428.111	-3.19833	1.41985e-06	370.696	1403.01	541.931	96.8263	113.096	43.1024	K4BW79	ENOX_SOLLC 2-methylene-furan-3-one reductase	cl16912				MDR
1262	MSTRG_11816	2263.3	-3.19904	4.21894e-07	3311.87	7509.09	1426.34	514.06	322.738	495.678	Q0H8Y9	NU2M_USTMA NADH-ubiquinone oxidoreductase chain 2	pfam00507;PRK05777	pfam00361;pfam00507			Proton_antipo_M	Oxidored_q4
1263	MSTRG_12275	3731.98	-3.1999	5.48252e-09	6102.68	11350.4	2740.56	628.491	833.05	736.66			cl19115;cl21484;MTH00154;pfam00961;pfam02790;TIGR01453	pfam00116;pfam00499;pfam00961;pfam01541;pfam02790;pfam07460			COX2	Oxidored_q3
1264	MSTRG_3940	1774.27	-3.20322	1.30225e-05	4002.47	4995.24	605.899	426.036	273.086	342.86			cd06186;cl06868;pfam01794	cl06868;pfam01794			FNR_like	Ferric_reduct
1265	MSTRG_8556	178.899	-3.20997	1.19741e-12	288.719	276.651	404.292	29.9281	24.826	48.98
1266	MSTRG_5727	297.723	-3.2189	5.61287e-10	302.315	755.849	553.431	38.7305	77.2364	58.776	PIL31152.1	hypothetical protein GSI_05849
1267	MSTRG_9345	757.764	-3.2216	1.72936e-06	738.592	2777.09	591.165	137.317	124.13	178.287
1268	MSTRG_11804	31.5096	-3.22736	0.00826957	37.5894	119.976	13.6561	5.28143	2.75844	9.796
1269	MSTRG_11791	1276.33	-3.23149	6.75854e-07	1983.04	4175.87	763.304	308.084	171.023	256.655			MTH00119	pfam00032			Cytochrom_B_C	Cytochrome b(C-terminal)/b6/petD.
1270	MSTRG_5109	4715.64	-3.23223	2.07589e-09	5678	4725.64	15168	672.503	1042.69	1007.03
1271	MSTRG_3242	185.659	-3.24334	2.32205e-12	305.914	402.978	300.794	52.8143	22.0675	29.388			PHA03247				PHA03247
1272	MSTRG_12177	4931.93	-3.24421	1.76668e-08	8354.05	14507.2	3906.36	732.359	686.852	1404.75			cl19115;MTH00154;pfam00961;pfam02790;smart00497;TIGR01453	pfam00116;pfam00961;pfam01541;pfam02790;pfam07453;pfam07460			COX2	LAGLIDADG_1
1273	MSTRG_5912	143.033	-3.24468	6.02577e-12	305.114	211.722	257.31	21.1257	41.3766	21.5512	XP_007367284.1	aspergillopepsin	pfam01828	pfam01828			Peptidase_A4	Peptidase A4 family.
1274	MSTRG_5041	159.321	-3.25379	1.38413e-05	227.136	543.421	94.5146	26.4072	33.1013	31.3472
1275	MSTRG_3934	1408.54	-3.25735	3.31999e-08	1977.84	4608.49	1065.18	234.144	234.468	331.105			smart00883	pfam00166			Cpn10	Chaperonin 10 Kd subunit. This family contains GroES and Gp31-like chaperonins. Gp31 is a functional co-chaperonin that is required for the folding and assembly of Gp23, a major capsid protein, during phage morphogenesis.
1276	MSTRG_12181	69.4881	-3.25982	0.00143353	71.5798	276.651	29.4684	10.5629	11.0338	17.6328	YP_009493187.1	hypothetical protein (mitochondrion)
1277	MSTRG_2678	875.409	-3.26011	8.83231e-05	830.566	3484.24	441.667	110.91	118.613	266.451	XP_007367107.1	nucleotide exchange factors-like protein	pfam08609	pfam08609			Fes1	Nucleotide exchange factor Fes1. Fes1 is a cytosolic homolog of Sls1, an ER protein which has nucleotide exchange factor activity. Fes1 in yeast has been shown to bind to the molecular chaperone Hsp70 and has adenyl-nucleotide exchange factor activity.
1278	MSTRG_4250	2576.07	-3.26109	4.90088e-07	3778.54	8641.1	1578	572.155	328.255	558.372	Q0H8Y9	NU2M_USTMA NADH-ubiquinone oxidoreductase chain 2	cl15257;pfam00507;PRK05777	pfam00361;pfam00507			Proton_antipo_M	Oxidored_q4
1279	MSTRG_10141	1462.96	-3.26352	3.47062e-13	2303.35	2000.07	3643.66	165.485	388.94	276.247
1280	MSTRG_10359	2615.45	-3.26761	0.000652819	2046.62	6528.11	5639.61	191.892	1194.41	92.0824
1281	MSTRG_872	835.855	-3.26816	9.61729e-15	1326.83	1019.8	2195.04	133.796	198.608	141.062
1282	MSTRG_10880	366.86	-3.26853	7.34941e-07	493.461	1140.48	360.449	35.2096	57.9273	113.634	XP_007365463.1	phosphoglycerate mutase-like protein	cl11399				HP
1283	MSTRG_10026	86.9617	-3.27108	0.00153693	179.549	273.828	19.7654	14.0838	11.0338	23.5104	CCO28567.1	Brefeldin A resistance protein	TIGR00956	pfam01061			ABC2_membrane	ABC-2 type transporter.
1284	MSTRG_10945	2858.65	-3.27875	8.25777e-12	4259.6	3669.85	7617.59	313.365	758.572	532.903
1285	MSTRG_3360	133.897	-3.28136	1.4252e-06	127.564	422.739	178.967	35.2096	19.3091	19.592			pfam06974	pfam06974			DUF1298	Protein of unknown function (DUF1298). This family represents the C-terminus (approximately 170 residues) of a number of hypothetical plant proteins of unknown function.
1286	MSTRG_12213	2791.35	-3.28182	4.55859e-07	3975.28	9495.75	1716.72	610.886	355.839	593.638			cl15257;pfam00507;PRK05777	pfam00361;pfam00507			Proton_antipo_M	Oxidored_q4
1287	MSTRG_222	201.834	-3.28384	6.23471e-07	238.333	673.983	185.435	36.97	46.8935	29.388	PSR74974.1	hypothetical protein PHLCEN_2v9388	pfam00067	pfam00067			p450	Cytochrome P450. Cytochrome P450s are haem-thiolate proteins involved in the oxidative degradation of various compounds. They are particularly well known for their role in the degradation of environmental toxins and mutagens. They can be divided into 4 classes, according to the method by which electrons from NAD(P)H are delivered to the catalytic site. Sequence conservation is relatively low with…
1288	MSTRG_3137	671.825	-3.28558	4.93305e-12	917.742	1802.46	936.521	172.527	121.371	80.3272	D4ALV6	AL15_ARTBC Allergen Asp f 15 homolg	pfam07249	pfam07249			Cerato-platanin	Cerato-platanin. This family contains a number of fungal cerato-platanin phytotoxic proteins approximately 150 residues long. Cerato-platanin contains four cysteine residues that form two disulphide bonds.
1289	MSTRG_7144	449.43	-3.28598	1.38422e-08	597.032	1268.92	579.665	114.431	99.3039	37.2248	XP_008036158.1	immunomodulatory protein	pfam07249	pfam07249			Cerato-platanin	Cerato-platanin. This family contains a number of fungal cerato-platanin phytotoxic proteins approximately 150 residues long. Cerato-platanin contains four cysteine residues that form two disulphide bonds.
1290	MSTRG_14210	35.6827	-3.2904	0.00634915	10.797	61.3995	121.467	3.52096	11.0338	5.8776
1291	MSTRG_1618	655.493	-3.29242	1.97054e-05	517.054	534.952	2516.32	63.3772	126.888	174.369	XP_007366174.1	N-acetylhexosaminidase	cl02948;pfam14845	cl02948;pfam14845	Secreted	GH20:10|3.2.1.52:2	GH20_hexosaminidase	Glycohydro_20b2
1292	MSTRG_11288	666.96	-3.29795	8.00274e-10	882.152	830.658	1918.32	66.8982	148.956	154.777
1293	MSTRG_11069	7478.89	-3.29998	2.98783e-14	9481.73	20286.5	10971.2	1654.85	935.112	1543.85	XP_008037836.1	Metallo-dependent hydrolase	cl00281				metallo-dependent_hydrolases
1294	MSTRG_13843	9928.65	-3.30199	1.28671e-16	13506.2	27738.5	12843.2	1690.06	1842.64	1951.36	PIL22417.1	hypothetical protein GSI_15105	cl00615	pfam00487			FA_desaturase	Fatty acid desaturase.
1295	MSTRG_14505	195.281	-3.30374	0.000476574	225.137	768.552	69.3586	19.3653	57.9273	31.3472
1296	MSTRG_6981	36130.7	-3.30502	3.58029e-19	50632.9	96915.9	49317.2	7283.1	6369.24	6265.52			PRK02106	cl21454;pfam05199			NADB_Rossmann	GMC_oxred_C
1297	MSTRG_11338	388.879	-3.31334	2.7767e-10	504.258	1153.18	463.229	91.5448	66.2026	54.8576	VWP01883.1		cd06257	pfam00226			DnaJ	DnaJ domain. DnaJ domains (J-domains) are associated with hsp70 heat-shock system and it is thought that this domain mediates the interaction. DnaJ-domain is therefore part of a chaperone (protein folding) system. The T-antigens, although not in Prosite are confirmed as DnaJ containing domains from literature.
1298	MSTRG_15152	34032	-3.32218	1.20179e-19	44145.2	70886.8	70597.4	4332.54	7872.59	6357.61	CZR68959.1	uncharacterized protein PAC_18860
1299	MSTRG_13789	1041.57	-3.3224	4.28469e-06	774.182	4098.95	808.585	204.215	179.299	184.165	XP_007365158.1	uncharacterized protein DICSQDRAFT_105007	pfam13532	pfam13532			2OG-FeII_Oxy_2	2OG-Fe(II) oxygenase superfamily.
1300	MSTRG_5008	104.113	-3.3246	8.1875e-06	101.172	345.813	121.827	19.3653	11.0338	25.4696	OJA20623.1	hypothetical protein AZE42_10651, partial	pfam01218	pfam01218			Coprogen_oxidas	Coproporphyrinogen III oxidase.
1301	MSTRG_12464	1329.25	-3.33346	1.77975e-06	1683.53	4761.64	810.382	153.162	245.501	321.309	XP_007360241.1	uncharacterized protein DICSQDRAFT_75740, partial	COG0625	pfam13409			GST_N_2	Glutathione S-transferase, N-terminal domain. This family is closely related to pfam02798.
1302	MSTRG_8287	174.418	-3.33731	2.1237e-06	196.745	547.655	208.795	52.8143	24.826	15.6736
1303	MSTRG_3846	543.182	-3.33875	3.59474e-13	614.627	995.801	1357.34	130.275	68.9611	92.0824	OJT02503.1	Epoxide hydrolase 4	pfam00561	pfam00561			Abhydrolase_1	alpha/beta hydrolase fold. This catalytic domain is found in a very wide range of enzymes.
1304	MSTRG_9334	42.6076	-3.33925	0.000226623	51.9854	139.737	40.9683	8.80239	8.27533	5.8776			PRK06197				PRK06197
1305	MSTRG_1236	366.376	-3.3411	8.41281e-08	493.061	1185.65	321.278	66.8982	88.2702	43.1024	XP_008032924.1	hypothetical protein TRAVEDRAFT_158780
1306	MSTRG_4256	6956.1	-3.34889	6.16156e-09	11709.5	21060	5237.83	1105.58	879.943	1743.69			cl19115;cl21484;MTH00154;pfam00961;TIGR01453	pfam00116;pfam00499;pfam00961;pfam02790;pfam07453;pfam07460			COX2	Oxidored_q3
1307	MSTRG_3796	2115.89	-3.34978	6.15994e-06	4915.42	5940.22	705.805	299.281	344.805	489.8	PIL26368.1	transporter	pfam04145	pfam04145			Ctr	Ctr copper transporter family. The redox active metal copper is an essential cofactor in critical biological processes such as respiration, iron transport, oxidative stress protection, hormone production, and pigmentation. A widely conserved family of high-affinity copper transport proteins (Ctr proteins) mediates copper uptake at the plasma membrane. A series of clustered methionine residues in …
1308	MSTRG_4976	148.784	-3.35081	0.00044335	100.372	89.6291	623.509	42.2515	19.3091	17.6328
1309	MSTRG_15090	255.731	-3.35372	0.000101607	197.144	1023.32	176.451	21.1257	63.4442	52.8984	EEB97669.1	hypothetical protein MPER_02970, partial	cd17323	pfam07690			MFS_1	Major Facilitator Superfamily.
1310	MSTRG_2793	1774.85	-3.35854	4.99547e-06	1827.89	6676.31	1198.5	383.784	399.974	162.614	VWO95547.1		cl29593	pfam00400			WD40	WD domain, G-beta repeat.
1311	MSTRG_11466	234.632	-3.36077	6.87002e-05	259.527	854.653	167.467	14.0838	68.9611	43.1024			PLN03073				PLN03073
1312	MSTRG_14966	264.594	-3.36946	4.63157e-08	399.887	837.715	209.873	49.2934	49.652	41.1432	XP_007366600.1	HET-domain-containing protein	pfam06985	pfam06985			HET	Heterokaryon incompatibility protein (HET). This family represents a conserved region approximately 150 residues long within various heterokaryon incompatibility proteins that seem to be restricted to ascomycete fungi. Genetic differences in specific het genes prevent a viable heterokaryotic fungal cell from being formed by the fusion of filaments from two different wild-type strains. Many family…
1313	MSTRG_9272	520.775	-3.36955	2.24002e-33	915.342	1040.26	891.959	80.982	102.062	94.0416
1314	MSTRG_886	17023.5	-3.37202	1.48019e-44	28383.6	30785.1	33971.7	2631.91	3561.15	2807.53	XP_007363452.1	uncharacterized protein DICSQDRAFT_134336
1315	MSTRG_14270	134.042	-3.38394	3.54221e-08	160.355	342.285	231.794	14.0838	16.5507	39.184
1316	MSTRG_10011	1444.41	-3.38907	1.90475e-12	1585.95	4396.77	1928.03	223.581	281.361	250.778	XP_007370266.1	uncharacterized protein DICSQDRAFT_157609	cd04794;cl04955	pfam05147			LANC_like	Lanthionine synthetase C-like protein. Lanthionines are thioether bridges that are putatively generated by dehydration of Ser and Thr residues followed by addition of cysteine residues within the peptide. This family contains the lanthionine synthetase C-like proteins 1 and 2 which are related to the bacterial lanthionine synthetase components C (LanC). LANCL1 (P40 seven-transmembrane-domain prot…	Checked using BLASTP; it is a LanC protein
1317	MSTRG_12441	112.08	-3.39101	0.000568961	65.5815	67.7512	480.479	22.8862	22.0675	13.7144
1318	MSTRG_10064	277.711	-3.39804	3.70676e-06	390.29	980.275	151.295	52.8143	52.4104	39.184			MTH00119	pfam00032			Cytochrom_B_C	Cytochrome b(C-terminal)/b6/petD.
1319	MSTRG_4095	49.4855	-3.39837	1.27748e-05	99.1721	116.447	54.9838	3.52096	11.0338	11.7552	XP_007365271.1	cytochrome P450	pfam00067	pfam00067			p450	Cytochrome P450. Cytochrome P450s are haem-thiolate proteins involved in the oxidative degradation of various compounds. They are particularly well known for their role in the degradation of environmental toxins and mutagens. They can be divided into 4 classes, according to the method by which electrons from NAD(P)H are delivered to the catalytic site. Sequence conservation is relatively low with…
1320	MSTRG_2562	4125.62	-3.40414	7.75438e-05	12769.2	8585.34	1262.11	251.748	860.634	1024.66	VWO98678.1		COG0659	pfam00916;pfam01740			Sulfate_transp	STAS
1321	MSTRG_7971	165.896	-3.40573	3.59339e-09	282.72	452.38	175.373	26.4072	19.3091	39.184			cl11961	pfam00171			Aldedh	Aldehyde dehydrogenase family. This family of dehydrogenases act on aldehyde substrates. Members use NADP as a cofactor. The family includes the following members: The prototypical members are the aldehyde dehydrogenases EC:1.2.1.3. Succinate-semialdehyde dehydrogenase EC:1.2.1.16. Lactaldehyde dehydrogenase EC:1.2.1.22. Benzaldehyde dehydrogenase EC:1.2.1.28. Methylmalonate-semialdehyde dehydrog…
1322	MSTRG_13515	266.152	-3.40977	3.46703e-08	321.909	368.397	766.898	26.4072	79.9948	33.3064
1323	MSTRG_8222	113.018	-3.41337	6.30128e-08	163.554	304.88	150.576	8.80239	24.826	25.4696
1324	MSTRG_4173	119.751	-3.41905	1.17169e-05	150.358	419.916	86.6084	14.0838	22.0675	25.4696	XP_007361613.1	uncharacterized protein DICSQDRAFT_177677	cl00509	pfam12937			F-box-like	F-box-like. This is an F-box-like family.
1325	MSTRG_9812	102.025	-3.42477	7.4788e-05	153.957	349.342	57.4994	17.6048	8.27533	25.4696
1326	MSTRG_5626	249.341	-3.42621	3.27829e-07	261.526	784.784	324.153	58.0958	16.5507	50.9392
1327	MSTRG_6350	282.803	-3.4264	0.000125247	197.544	1201.17	153.451	54.5748	60.6857	29.388	VWP01140.1		cl25409	pfam13460			NAD_binding_10	NAD(P)H-binding.
1328	MSTRG_7789	145.108	-3.4281	1.31419e-07	144.359	435.442	218.138	33.4491	13.7922	25.4696	VWO99416.1
1329	MSTRG_4727	591.047	-3.42894	2.99899e-11	721.397	1736.83	787.382	135.557	96.5455	68.572	XP_007367176.1	alpha/beta-hydrolase	cl21494	pfam01738			DLH	Dienelactone hydrolase family.
1330	MSTRG_6222	333.482	-3.43165	7.13502e-11	599.431	863.827	369.433	52.8143	33.1013	82.2864			PTZ00114	pfam00118			Cpn60_TCP1	TCP-1/cpn60 chaperonin family. This family includes members from the HSP60 chaperone family and the TCP-1 (T-complex protein) family.
1331	MSTRG_11590	10417.4	-3.43318	2.09568e-09	17356.3	31753.4	8099.86	1658.37	1177.85	2458.8			cl19115;cl21484;MTH00154;pfam00961;pfam02790;TIGR01453	pfam00116;pfam00499;pfam00961;pfam01541;pfam02790;pfam07460			COX2	Oxidored_q3
1332	MSTRG_9837	310.506	-3.43726	1.67526e-06	426.28	1101.66	177.529	54.5748	57.9273	45.0616			MTH00119	pfam00032			Cytochrom_B_C	Cytochrome b(C-terminal)/b6/petD.
1333	MSTRG_7972	584.318	-3.43968	8.72361e-10	901.746	1641.55	666.274	49.2934	102.062	144.981	TFY73094.1	hypothetical protein EWM64_g10918	cl11961	pfam00171			Aldedh	Aldehyde dehydrogenase family. This family of dehydrogenases act on aldehyde substrates. Members use NADP as a cofactor. The family includes the following members: The prototypical members are the aldehyde dehydrogenases EC:1.2.1.3. Succinate-semialdehyde dehydrogenase EC:1.2.1.16. Lactaldehyde dehydrogenase EC:1.2.1.22. Benzaldehyde dehydrogenase EC:1.2.1.28. Methylmalonate-semialdehyde dehydrog…
1334	MSTRG_9492	852.248	-3.4501	5.12153e-08	857.359	2921.06	905.256	82.7425	190.333	156.736	TFY57385.1	hypothetical protein EVJ58_g7048	cl18945	cl18945			AAT_I	N/A. These proteins catalyze the reversible transfer of an amino group from the amino acid substrate to an acceptor alpha-keto acid. They require pyridoxal 5'-phosphate (PLP) as a cofactor to catalyze this reaction. Trans-amination reactions are of central importance in amino acid metabolism and in links to carbohydrate and fat metabolism. This class of aminotransferases acts as dimers in a head-…
1335	MSTRG_10843	288.279	-3.46343	1.11315e-07	443.075	829.952	310.856	38.7305	85.5117	21.5512
1336	MSTRG_15529	422.08	-3.47998	7.63706e-08	647.018	1381.84	294.325	52.8143	93.787	62.6944	TPG33348.1	cytochrome c oxidase subunit I, partial	cl00275	pfam00115			COX1	Cytochrome C and Quinol oxidase polypeptide I.
1337	MSTRG_6030	2457.23	-3.48001	1.46238e-19	4310.79	6158.3	3063.64	507.018	325.496	378.126
1338	MSTRG_3182	313.639	-3.48832	3.42777e-05	453.872	1087.55	184.717	21.1257	99.3039	35.2656	XP_007370955.1	S-adenosyl-L-methionine-dependent methyltransferase	pfam13649	pfam13649			Methyltransf_25	Methyltransferase domain. This family appears to be a methyltransferase domain.
1339	MSTRG_11060	1014.51	-3.49817	6.09751e-09	832.965	1238.58	3521.12	181.329	140.681	172.41
1340	MSTRG_4652	5992.42	-3.50021	4.28755e-13	8932.28	7554.26	16546.5	549.269	1249.57	1122.62
1341	MSTRG_8409	4087.9	-3.50102	1.24654e-06	3230.29	2806.03	16500.5	681.305	650.992	658.291			cl00210	pfam06330			TRI5	Trichodiene synthase (TRI5). This family consists of several fungal trichodiene synthase proteins (EC:4.2.3.6). TRI5 encodes the enzyme trichodiene synthase, which has been shown to catalyze the first step in the trichothecene pathways of Fusarium and Trichothecium species.
1342	MSTRG_4202	1609.13	-3.51489	6.03869e-18	2581.67	1928.79	4366.36	225.341	297.912	254.696	XP_007361574.1	uncharacterized protein DICSQDRAFT_152276	cd11854	pfam14604			SH3_9	Variant SH3 domain.
1343	MSTRG_6796	114.864	-3.52354	7.64891e-09	171.552	326.758	136.561	22.8862	13.7922	17.6328
1344	MSTRG_9950	246.828	-3.52854	0.000640816	142.76	1136.95	82.6553	35.2096	57.9273	25.4696			cl21464	pfam07883			Cupin_2	Cupin domain. This family represents the conserved barrel domain of the 'cupin' superfamily ('cupa' is the Latin term for a small barrel).
1345	MSTRG_1127	1293.88	-3.53111	2.27668e-07	1401.21	4881.61	862.49	172.527	198.608	246.859	VWP00926.1		PLN03129;PRK13529	pfam00390			malic	Malic enzyme, N-terminal domain.
1346	MSTRG_4388	257.683	-3.53427	2.98888e-06	171.152	985.921	266.653	42.2515	33.1013	47.0208			pfam00067	pfam00067			p450	Cytochrome P450. Cytochrome P450s are haem-thiolate proteins involved in the oxidative degradation of various compounds. They are particularly well known for their role in the degradation of environmental toxins and mutagens. They can be divided into 4 classes, according to the method by which electrons from NAD(P)H are delivered to the catalytic site. Sequence conservation is relatively low with…
1347	MSTRG_6572	292.937	-3.53877	2.41095e-07	414.283	997.918	206.998	63.3772	35.8597	39.184
1348	MSTRG_1435	159.361	-3.54163	0.000784996	120.766	48.6962	711.195	36.97	24.826	13.7144			pfam00098;pfam14223;PHA03247	pfam00098;pfam14223			zf-CCHC	Retrotran_gag_2
1349	MSTRG_5634	844.439	-3.54279	6.2299e-12	1031.71	2664.17	969.583	112.671	157.231	131.266	XP_007368462.1	uncharacterized protein DICSQDRAFT_90163	pfam12937	pfam12937			F-box-like	F-box-like. This is an F-box-like family.
1350	MSTRG_8271	256.444	-3.54686	5.1686e-10	428.679	526.483	460.354	12.3233	57.9273	52.8984	KZS99911.1	hypothetical protein LAESUDRAFT_765089
1351	MSTRG_3859	149.607	-3.5577	1.58123e-08	411.484	293.588	122.546	26.4072	22.0675	21.5512
1352	MSTRG_10909	84.4518	-3.55806	5.11804e-09	117.567	223.014	126.499	14.0838	13.7922	11.7552	PIL34664.1	hypothetical protein GSI_03444
1353	MSTRG_2070	1105.02	-3.55949	6.13581e-08	2122.6	2530.08	1457.25	42.2515	256.535	221.39	P27357	TLP_WHEAT Thaumatin-like protein PWIR2	cl02511	pfam00314	Secreted	GH*	Thaumatin	Thaumatin family.
1354	MSTRG_7928	115.511	-3.56523	3.35285e-07	126.764	285.119	226.404	5.28143	22.0675	27.4288			pfam00314	pfam00314		GH152:8	Thaumatin	Thaumatin family.
1355	MSTRG_2813	899.713	-3.56853	5.07164e-28	1460.39	2020.54	1495.34	133.796	176.54	111.674	XP_007365234.1	uncharacterized protein DICSQDRAFT_180335
1356	MSTRG_14724	44.31	-3.57228	0.00126229	36.7896	182.081	26.5935	7.04191	5.51688	7.8368
1357	MSTRG_1949	2416.82	-3.57502	5.8119e-30	5556.83	4541.45	3281.78	410.191	322.738	387.922	XP_007371498.1	uncharacterized protein DICSQDRAFT_141808	pfam13041	pfam13041			PPR_2	PPR repeat family. This repeat has no known function. It is about 35 amino acids long and is found in up to 18 copies in some proteins. The family appears to be greatly expanded in plants and fungi. The repeat has been called PPR.
1358	MSTRG_5096	1685.79	-3.57687	6.43145e-10	3144.71	5069.34	1119.08	318.646	245.501	217.471	P32119	PRDX2_HUMAN Peroxiredoxin-2	cl00388;PTZ00253	pfam00578;pfam10417			AhpC-TSA	1-cysPrx_C
1359	MSTRG_11617	1388.09	-3.58649	5.42723e-09	1755.91	4767.28	1164.72	137.317	242.743	260.574	CCQ18558.1	NADH dehydrogenase subunit 4	cl00275;PRK05846	pfam00361			Proton_antipo_M	Proton-conducting membrane transporter. This is a family of membrane transporters that inlcudes some 7 of potentially 14-16 TM regions. In many instances the family forms part of complex I that catalyzes the transfer of two electrons from NADH to ubiquinone in a reaction that is associated with proton translocation across the membrane, and in this context is a combination predominantly of subunit…
1360	MSTRG_2427	1160.09	-3.59125	1.18599e-06	806.973	1041.67	4579.11	251.748	151.714	129.307
1361	MSTRG_11820	92.5729	-3.6145	0.000168824	107.57	362.751	43.1245	17.6048	16.5507	7.8368	YP_009493187.1	hypothetical protein (mitochondrion)
1362	MSTRG_4449	250.995	-3.62437	2.11581e-05	327.908	952.751	113.202	59.8562	24.826	27.4288
1363	MSTRG_9596	200.959	-3.63267	1.84277e-06	173.951	344.402	597.993	14.0838	16.5507	58.776
1364	MSTRG_13744	176.111	-3.63983	1.68773e-05	454.672	453.086	71.5148	36.97	11.0338	29.388	VWO95070.1		cd06186;pfam01794	cl06868;pfam01794;pfam08030			FNR_like	Ferric_reduct
1365	MSTRG_4567	162.158	-3.64016	2.25705e-11	206.742	450.969	242.216	21.1257	30.3429	21.5512
1366	MSTRG_13488	373.27	-3.64186	3.62001e-06	598.232	1302.8	173.576	66.8982	27.5844	70.5312	OJT04880.1	Aspartate--tRNA ligase, cytoplasmic	cl17182;PLN02850	cl17182;pfam00152			NAT_SF	tRNA-synt_2
1367	MSTRG_12356	58.7154	-3.6493	4.19163e-07	96.7727	144.677	83.7334	3.52096	13.7922	9.796
1368	MSTRG_13516	154.995	-3.66769	3.18329e-10	203.143	244.892	412.199	12.3233	35.8597	21.5512
1369	MSTRG_6484	1607.86	-3.67755	7.71301e-10	2144.6	5554.18	1249.17	193.653	223.434	282.125	Q0H8X6	NU4M_USTMA NADH-ubiquinone oxidoreductase chain 4	cl00275;PRK05846	pfam00361			Proton_antipo_M	Proton-conducting membrane transporter. This is a family of membrane transporters that inlcudes some 7 of potentially 14-16 TM regions. In many instances the family forms part of complex I that catalyzes the transfer of two electrons from NADH to ubiquinone in a reaction that is associated with proton translocation across the membrane, and in this context is a combination predominantly of subunit…
1370	MSTRG_265	291.832	-3.68214	2.00797e-05	273.923	1195.53	154.53	47.5329	57.9273	21.5512
1371	MSTRG_7424	194.724	-3.69211	1.31949e-06	237.533	697.978	148.42	14.0838	33.1013	37.2248	XP_007361613.1	uncharacterized protein DICSQDRAFT_177677		pfam12937			F-box-like	F-box-like. This is an F-box-like family.
1372	MSTRG_14186	960.513	-3.69797	6.74371e-16	1185.27	2871.66	1293.74	126.754	140.681	144.981
1373	MSTRG_5474	1352.6	-3.70063	2.04863e-07	1992.24	4925.37	618.477	172.527	187.574	219.43			pfam14510;TIGR00956	pfam00005;pfam14510			ABC_tran	ABC_trans_N
1374	MSTRG_5943	69.3099	-3.70135	2.91861e-09	132.763	154.557	98.1083	8.80239	13.7922	7.8368	ENH72576.1	Cholesterol 7-alpha-monooxygenase
1375	MSTRG_6265	6929.1	-3.70263	3.72681e-15	15029.4	17808	5771.5	1022.84	1073.03	869.885	P56205	CYC_ASPNG Cytochrome c	COG3474	pfam00034			Cytochrom_C	Cytochrome c. The Pfam entry does not include all Prosite members. The cytochrome 556 and cytochrome c' families are not included. All these are now in a new clan together. The C-terminus of DUF989, pfam06181, has now been merged into this family.
1376	MSTRG_4945	342.785	-3.70716	1.67959e-14	520.653	803.134	583.618	28.1676	79.9948	41.1432	XP_009546897.1	Esterase/lipase/thioesterase, partial
1377	MSTRG_2819	39.062	-3.70923	0.0027579	15.5956	31.7584	170.342	5.28143	5.51688	5.8776
1378	MSTRG_15507	837.027	-3.71236	4.27322e-21	1488.78	1839.16	1335.06	72.1796	165.507	121.47	OSC99241.1	hypothetical protein PYCCODRAFT_1479940
1379	MSTRG_3342	364.465	-3.71597	2.89713e-14	552.244	992.978	488.026	72.1796	44.1351	37.2248
1380	MSTRG_9178	133.596	-3.7256	1.79837e-16	215.939	246.304	282.825	17.6048	19.3091	19.592	KDR67839.1	hypothetical protein GALMADRAFT_146849	pfam14223	pfam14223			Retrotran_gag_2	gag-polypeptide of LTR copia-type. This family is found in Plants and fungi, and contains LTR-polyproteins, or retrotransposons of the copia-type.
1381	MSTRG_11860	1755.24	-3.72766	1.70695e-24	2137.4	3801.12	3851.74	211.257	300.67	229.226	PIL35920.1	hypothetical protein GSI_01580
1382	MSTRG_10152	121.779	-3.73038	0.0002051	113.968	508.134	58.2181	19.3653	5.51688	25.4696
1383	MSTRG_14541	527.332	-3.7436	6.2538e-13	662.213	1499.7	782.351	98.5868	79.9948	41.1432	OJT12453.1	Polyporopepsin
1384	MSTRG_10891	904.154	-3.7457	4.57241e-07	778.181	3542.12	729.523	161.964	66.2026	146.94	PIL34646.1	hypothetical protein GSI_03425	pfam13532	pfam13532			2OG-FeII_Oxy_2	2OG-Fe(II) oxygenase superfamily.
1385	MSTRG_2436	1802.42	-3.7627	9.40926e-08	3242.69	6101.84	728.086	257.03	239.984	244.9	XP_007361040.1	FAD/NAD(P)-binding domain-containing protein	COG0654	pfam01494			FAD_binding_3	FAD binding domain. This domain is involved in FAD binding in a number of enzymes.
1386	MSTRG_11211	6195.09	-3.78639	1.45416e-12	6096.68	20576.6	7984.5	644.335	998.556	869.885			cd05384;cl00388	pfam00188			CAP	Cysteine-rich secretory protein family. This is a large family of cysteine-rich secretory proteins, antigen 5, and pathogenesis-related 1 proteins (CAP) that are found in a wide range of organisms, including prokaryotes and non-vertebrate eukaryotes, The nine subfamilies of the mammalian CAP 'super'family include: the human glioma pathogenesis-related 1 (GLIPR1), Golgi associated pathogenesis rel…
1387	MSTRG_14819	2855.52	-3.78689	4.49823e-17	3662.97	7576.13	4735.79	464.766	466.177	227.267
1388	MSTRG_6064	98.0863	-3.81002	2.84932e-06	108.769	322.524	117.155	14.0838	22.0675	3.9184	XP_007369401.1	coproporphyrinogen III oxidase	pfam01218	pfam01218			Coprogen_oxidas	Coproporphyrinogen III oxidase.
1389	MSTRG_5196	31.1497	-3.81343	0.000148038	49.586	92.4521	32.7028	3.52096	2.75844	5.8776
1390	MSTRG_14458	5313.69	-3.83322	9.53258e-08	14492.3	13157.8	2142.93	1045.72	463.418	579.923	PIL29581.1	hypothetical protein GSI_08217			Secreted
1391	MSTRG_14826	793.191	-3.837	9.63651e-09	665.013	739.617	3043.15	96.8263	104.821	109.715	XP_007370086.1	uncharacterized protein DICSQDRAFT_149958
1392	MSTRG_4198	997.008	-3.84139	1.16156e-09	1297.63	3495.54	797.804	84.5029	165.507	141.062	PIL24510.1	hypothetical protein GSI_14266	cd08892;COG5580;pfam09229	pfam08327;pfam09229			AHSA1	Aha1_N
1393	MSTRG_11749	245.001	-3.84333	5.75255e-06	191.546	805.957	376.98	8.80239	22.0675	64.6536	Q03049	YD541_YEAST Putative uncharacterized oxidoreductase YDR541C	cl21454;cl25409	pfam01370;pfam13460			Epimerase	NAD_binding_10
1394	MSTRG_11618	727.447	-3.85299	1.00045e-07	961.329	2455.98	664.836	35.2096	82.7533	164.573	KIN92629.1	hypothetical protein M404DRAFT_172884, partial	cl00275	pfam00115			COX1	Cytochrome C and Quinol oxidase polypeptide I.
1395	MSTRG_10421	10700.2	-3.86202	1.52964e-05	9303.78	44897.9	5867.09	394.347	2101.93	1635.93	PIL23169.1	hypothetical protein GSI_14478
1396	MSTRG_13100	1144.01	-3.86556	6.37818e-09	1096.89	1696.6	3628.21	52.8143	215.158	174.369	YES		cl04955	cl04955	Secreted		LanC_like	Cyclases involved in the biosynthesis of lantibiotics, and similar proteins. One member of this family, from Bidobacterium longicum, UniProtKB:E8MGH8, has been characterized as an unusual beta-L-arabinofuranosidase enzyme, EC:3.2.1.185. It rleases l-arabinose from the l-arabinofuranose (Araf)-beta1,2-Araf disaccharide and also transglycosylates 1-alkanols with retention of the anomeric configurat…	Checked using BLASTX;
1397	MSTRG_13684	1478.14	-3.87568	1.43017e-13	1915.06	3820.18	2567.71	91.5448	176.54	297.799	PIL24827.1	transporter	COG0833	cl30117;pfam00324			AA_permease	AA_permease
1398	MSTRG_13487	445.267	-3.88547	8.32987e-07	610.228	1699.43	193.342	63.3772	38.6182	66.6128			cd04320;cl09930;PLN02850	pfam01336			tRNA_anti-codon	OB-fold nucleic acid binding domain. This family contains OB-fold domains that bind to nucleic acids. The family includes the anti-codon binding domain of lysyl, aspartyl, and asparaginyl -tRNA synthetases (see pfam00152). Aminoacyl-tRNA synthetases catalyze the addition of an amino acid to the appropriate tRNA molecule EC:6.1.1.-. This family also includes part of RecG helicase involved in DNA r…
1399	MSTRG_14371	4630.35	-3.88581	1.76417e-08	12494.5	11628.5	1899.64	792.215	457.901	509.392	PIL29581.1	hypothetical protein GSI_08217			Secreted
1400	MSTRG_10261	118.57	-3.8971	0.000716569	122.366	525.777	18.3279	15.8443	19.3091	9.796
1401	MSTRG_14249	125.562	-3.90981	6.82662e-07	103.971	219.486	383.449	8.80239	8.27533	29.388			pfam05199	pfam05199			GMC_oxred_C	GMC oxidoreductase. This domain found associated with pfam00732.
1402	MSTRG_1705	191.971	-3.91278	3.36299e-18	361.098	279.474	438.433	22.8862	30.3429	19.592			cl00475	cl00475			FTR1	Iron permease FTR1 family. A characterized member from yeast acts as oxidase-coupled high affinity iron transporter. Note that the apparent member from E. coli K12-MG1655 has a frameshift by homology with member sequences from other species. [Unknown function, General]
1403	MSTRG_15190	1262.84	-3.91596	4.64416e-10	1627.14	1498.29	3980.75	70.4191	137.922	262.533	PIL23122.1	hypothetical protein GSI_14431			Secreted
1404	MSTRG_10263	35.8065	-3.9161	0.00976807	28.7919	167.261	5.03119	3.52096	8.27533	1.9592	XP_007370616.1	uncharacterized protein DICSQDRAFT_157805
1405	MSTRG_2111	244.896	-3.92415	4.01908e-05	253.529	1024.74	100.265	12.3233	27.5844	50.9392			cl22861			GH16:6|3.2.1.6:1	LamG
1406	MSTRG_1322	4669.74	-3.93327	3.79836e-18	6136.27	12330.7	7832.13	862.634	441.351	415.351	PIL32746.1	hypothetical protein GSI_04861			Secreted
1407	MSTRG_12852	750.985	-3.93501	8.24222e-09	760.586	706.447	2762.48	58.0958	77.2364	141.062	XP_007309583.1	hypothetical protein STEHIDRAFT_66971
1408	MSTRG_11905	56.0334	-3.94344	2.77904e-07	95.1732	68.4569	152.373	8.80239	5.51688	5.8776	OJT15294.1	hypothetical protein TRAPUB_8142
1409	MSTRG_102	74.1287	-3.95896	3.81053e-07	93.1738	127.033	195.857	3.52096	19.3091	5.8776
1410	MSTRG_6029	254.874	-3.96355	1.58335e-19	582.236	498.253	356.137	35.2096	35.8597	21.5512	EMD33139.1	hypothetical protein CERSUDRAFT_87471	pfam00134	pfam00134			Cyclin_N	Cyclin, N-terminal domain. Cyclins regulate cyclin dependent kinases (CDKs). Cyclin-0 (CCNO) is a Uracil-DNA glycosylase that is related to other cyclins. Cyclins contain two domains of similar all-alpha fold, of which this family corresponds with the N-terminal domain.
1411	MSTRG_6488	70.3651	-3.98187	0.000248505	62.3824	305.586	29.1091	7.04191	8.27533	9.796
1412	MSTRG_219	702.217	-3.99449	2.0553e-13	1093.69	2231.55	638.602	75.7005	99.3039	74.4496			pfam04752;pfam10355	pfam04752;pfam10355			ChaC	Ytp1
1413	MSTRG_10818	605.558	-3.99799	2.86886e-15	678.209	934.402	1806.92	56.3353	63.4442	94.0416	XP_007363701.1	uncharacterized protein DICSQDRAFT_55132
1414	MSTRG_14779	34.514	-4.0034	7.63677e-05	51.5855	39.5215	104.218	7.04191	2.75844	1.9592
1415	MSTRG_8832	286.609	-4.00708	1.35094e-08	321.509	314.055	984.317	26.4072	16.5507	56.8168
1416	MSTRG_154	414.621	-4.01495	8.83751e-28	728.595	969.689	645.071	56.3353	46.8935	41.1432	PIL33238.1	hypothetical protein GSI_04688	cl21453;pfam00069;PHA03247	pfam00069			Pkinase	Protein kinase domain.
1417	MSTRG_5794	634.967	-4.0228	6.17988e-06	1456.39	1846.93	284.981	14.0838	93.787	113.634	PIL23263.1	hypothetical protein GSI_14573	pfam07249	pfam07249	Secreted		Cerato-platanin	Cerato-platanin. This family contains a number of fungal cerato-platanin phytotoxic proteins approximately 150 residues long. Cerato-platanin contains four cysteine residues that form two disulphide bonds.
1418	MSTRG_10091	804.734	-4.02948	5.98984e-06	753.388	3120.79	675.617	21.1257	77.2364	180.246
1419	MSTRG_6483	875.739	-4.04788	5.3664e-07	916.942	3492.71	545.166	44.0119	91.0286	164.573	KIN92629.1	hypothetical protein M404DRAFT_172884, partial	cl00275	pfam00115			COX1	Cytochrome C and Quinol oxidase polypeptide I.
1420	MSTRG_9323	2276.19	-4.05487	3.45069e-06	9479.33	2732.63	669.508	139.078	317.221	319.35	CDO76925.1	hypothetical protein BN946_scf185006.g7	cl21454				NADB_Rossmann
1421	MSTRG_7059	3390.31	-4.05853	7.22255e-18	4082.85	10818.3	4289.45	389.066	358.597	403.595			cl18945;COG0626	cl18945			AAT_I	N/A. These proteins catalyze the reversible transfer of an amino group from the amino acid substrate to an acceptor alpha-keto acid. They require pyridoxal 5'-phosphate (PLP) as a cofactor to catalyze this reaction. Trans-amination reactions are of central importance in amino acid metabolism and in links to carbohydrate and fat metabolism. This class of aminotransferases acts as dimers in a head-…
1422	MSTRG_11054	655.708	-4.06181	5.24558e-11	737.392	693.038	2282.01	103.868	68.9611	48.98	OJT09887.1	Lipase	pfam01764	pfam01764			Lipase_3	Lipase (class 3).
1423	MSTRG_13845	104.937	-4.06483	3.01695e-14	198.744	222.309	172.857	14.0838	13.7922	7.8368			cl00210				Isoprenoid_Biosyn_C1
1424	MSTRG_4801	772.042	-4.07294	1.0352e-15	930.938	984.509	2457.74	93.3053	71.7195	94.0416	VWP02189.1
1425	MSTRG_865	71992	-4.07667	4.71828e-27	85020.5	180095	142667	6431.03	9742.82	7995.5	TBU28460.1	fungal hydrophobin-domain-containing protein	pfam01185	pfam01185			Hydrophobin	Fungal hydrophobin.
1426	MSTRG_7911	10337.2	-4.08717	4.50951e-14	13557.8	35743	9276.08	1209.45	1133.72	1103.03	XP_007370571.1	uncharacterized protein DICSQDRAFT_157772			Secreted
1427	MSTRG_9592	192.256	-4.10092	9.1612e-05	143.16	865.945	80.8585	7.04191	19.3091	37.2248	KIP02188.1	hypothetical protein PHLGIDRAFT_43239, partial
1428	MSTRG_13140	896.701	-4.11484	4.4594e-16	1320.83	2824.38	940.833	96.8263	113.096	84.2456			cl00264	pfam00268			Ribonuc_red_sm	Ribonucleotide reductase, small chain.
1429	MSTRG_14797	275.786	-4.11705	6.62814e-10	581.436	811.603	171.42	24.6467	30.3429	35.2656	PIL32795.1	hypothetical protein GSI_04912			Secreted
1430	MSTRG_1917	31.9287	-4.12723	0.000133061	39.5889	106.567	35.2184	3.52096	2.75844	3.9184
1431	MSTRG_15380	1003	-4.12754	1.65672e-08	920.141	4106.71	665.196	110.91	126.888	88.164	KII93965.1	hypothetical protein PLICRDRAFT_411312	cl19237	cl19237			DUF45	Protein of unknown function DUF45. This family represents a domain found in eukaryotes and prokaryotes. The domain contains a characteristic motif of the zinc metallopeptidases. This family includes the bacterial SprT protein.
1432	MSTRG_12218	449.086	-4.13385	5.54595e-08	407.085	1837.04	304.747	38.7305	57.9273	48.98	PIL34646.1	hypothetical protein GSI_03425	pfam13532	pfam13532			2OG-FeII_Oxy_2	2OG-Fe(II) oxygenase superfamily.
1433	MSTRG_6618	1165.94	-4.17868	3.83062e-09	1770.7	4277.5	582.181	156.683	91.0286	117.552	XP_007370315.1	uncharacterized protein DICSQDRAFT_112382			Secreted
1434	MSTRG_2081	255.541	-4.18138	2.73709e-09	399.487	229.366	825.835	44.0119	11.0338	23.5104	XP_007367948.1	Arabinanase/levansucrase/invertase	cd08999	pfam04616		GH43*	Glyco_hydro_43	Glycosyl hydrolases family 43. The glycosyl hydrolase family 43 contains members that are arabinanases. Arabinanases hydrolyze the alpha-1,5-linked L-arabinofuranoside backbone of plant cell wall arabinans. The structure of arabinanase Arb43A from Cellvibrio japonicus reveals a five-bladed beta-propeller fold. A long V-shaped groove, partially enclosed at one end, forms a single extended substrat…
1435	MSTRG_2732	254.482	-4.19627	1.18544e-05	549.445	853.947	44.2026	24.6467	33.1013	21.5512
1436	MSTRG_4007	1080.38	-4.20413	1.67667e-05	1334.82	4613.43	199.81	109.15	168.265	56.8168
1437	MSTRG_7965	88.8747	-4.21134	1.73349e-10	163.154	206.782	135.842	3.52096	8.27533	15.6736	KIP04036.1	hypothetical protein PHLGIDRAFT_121058	cl02526	cl02526			Peptidase_S41	C-terminal processing peptidase family S41. tail specific protease
1438	MSTRG_13963	412.606	-4.22157	2.18781e-10	415.483	1388.9	546.603	38.7305	19.3091	66.6128	O74402	HSP78_SCHPO Heat shock protein 78, mitochondrial	TIGR03346	pfam04094;pfam07724;pfam10431			DUF390	AAA_2
1439	MSTRG_14585	171.833	-4.24687	1.65667e-06	185.948	707.859	85.1709	12.3233	22.0675	17.6328	TBU26246.1	hypothetical protein BD311DRAFT_604874, partial
1440	MSTRG_1471	1406.36	-4.25141	1.00685e-08	2065.02	5127.21	823.319	75.7005	237.226	109.715	TBU47319.1	hypothetical protein BD309DRAFT_952250
1441	MSTRG_13609	249.292	-4.25766	1.28676e-17	412.284	580.119	429.808	15.8443	16.5507	41.1432	PIL24914.1	MFS general substrate transporter	cd17323	pfam07690			MFS_1	Major Facilitator Superfamily.
1442	MSTRG_5178	116.838	-4.25889	6.18248e-05	111.169	520.131	35.2184	10.5629	8.27533	15.6736	OBZ76491.1	hypothetical protein A0H81_03256
1443	MSTRG_8369	210.787	-4.27832	2.91947e-17	415.883	522.954	264.497	19.3653	16.5507	25.4696	P27350	AMY_STRTL Alpha-amylase	cd11317;smart00632	pfam00128;pfam02806	Secreted		Alpha-amylase	Alpha-amylase_C
1444	MSTRG_8870	162.266	-4.28973	1.77807e-10	170.752	213.84	541.931	17.6048	13.7922	15.6736	PIL27408.1	hypothetical protein GSI_10556
1445	MSTRG_1735	899.505	-4.3017	6.47415e-24	1868.67	1924.56	1341.53	45.7724	104.821	111.674	A0A3B1EFQ1	STR7_STRTC Aldo-keto reductase str7	cd06660	pfam00248			Aldo_ket_red	Aldo/keto reductase family. This family includes a number of K+ ion channel beta chain regulatory domains - these are reported to have oxidoreductase activity.
1446	MSTRG_5641	903.797	-4.31093	3.15004e-08	567.04	3496.24	1100.39	151.401	60.6857	47.0208
1447	MSTRG_9341	1977.6	-4.31983	1.99312e-29	3952.89	3137.02	4207.16	109.15	239.984	219.43	P24665	PRTA_ASPNG Aspergillopepsin-2	pfam01828	pfam01828	Secreted		Peptidase_A4	Peptidase A4 family.
1448	MSTRG_9521	229.679	-4.32717	6.7428e-06	295.117	942.87	73.6711	14.0838	38.6182	13.7144	TBU37651.1	hypothetical protein BD309DRAFT_973595
1449	MSTRG_14254	2317.41	-4.36223	1.42023e-06	2329.34	9981.3	949.099	80.982	187.574	376.167	VWO95583.1
1450	MSTRG_14553	12764.7	-4.39653	4.27767e-08	11200.8	56369	5546.53	1077.41	1387.5	1007.03	PIL28843.1	hypothetical protein GSI_08889
1451	MSTRG_14828	2498.05	-4.40212	5.62396e-09	1762.7	1865.98	10683.4	290.479	168.265	217.471
1452	MSTRG_868	8881.01	-4.44986	1.16262e-06	17020.8	32624.3	1308.83	535.185	1028.9	768.007	XP_007363426.1	fungal hydrophobin	pfam01185	pfam01185			Hydrophobin	Fungal hydrophobin.
1453	MSTRG_1332	3728.82	-4.45765	6.30427e-11	2968.76	3173.72	15256.7	352.096	306.187	315.431	TFK83241.1	hypothetical protein K466DRAFT_498854
1454	MSTRG_4146	96.8585	-4.4713	3.29804e-05	28.392	112.213	415.433	7.04191	8.27533	9.796
1455	MSTRG_11963	56.96	-4.49301	4.06301e-06	83.9763	185.61	57.8587	1.76048	2.75844	9.796	KZV75297.1	hypothetical protein PENSPDRAFT_571774
1456	MSTRG_10068	135.747	-4.52365	5.4824e-13	195.145	385.335	199.451	7.04191	13.7922	13.7144
1457	MSTRG_6297	1984.58	-4.52627	6.57618e-07	1656.73	8302.34	1452.22	31.6886	237.226	227.267	KIO26338.1	hypothetical protein M407DRAFT_202255	PRK10767	pfam00226			DnaJ	DnaJ domain. DnaJ domains (J-domains) are associated with hsp70 heat-shock system and it is thought that this domain mediates the interaction. DnaJ-domain is therefore part of a chaperone (protein folding) system. The T-antigens, although not in Prosite are confirmed as DnaJ containing domains from literature.
1458	MSTRG_12290	2501.05	-4.53131	1.26839e-08	2344.54	10861.4	1177.66	161.964	278.603	182.206			PHA03247;cd06464	pfam00011			HSP20	Hsp20/alpha crystallin family. Not only do small heat-shock-proteins occur in eukaryotes and prokaryotes but they have also now been shown to occur in cyanobacterial phages as well as their bacterial hosts.
1459	MSTRG_14504	330.806	-4.53606	6.11838e-07	507.857	1297.86	96.6708	14.0838	33.1013	35.2656	VWO97092.1
1460	MSTRG_8602	59.7016	-4.56307	8.10136e-07	93.1738	182.081	68.6399	1.76048	2.75844	9.796
1461	MSTRG_4369	174.245	-4.56798	5.17079e-11	233.934	563.182	205.56	17.6048	19.3091	5.8776					Secreted
1462	MSTRG_1566	1282.61	-4.56977	3.33278e-46	2228.17	2737.57	2422.52	126.754	68.9611	111.674	XP_007361567.1	FAD/NAD(P)-binding domain-containing protein	cl21454;cl30692	pfam01494			FAD_binding_3	FAD binding domain. This domain is involved in FAD binding in a number of enzymes.
1463	MSTRG_15151	689.685	-4.58564	4.1533e-08	717.798	2914.01	340.684	28.1676	55.1688	82.2864
1464	MSTRG_8146	16420	-4.58918	2.0021e-17	30326.7	52371.7	11891.6	1184.8	1387.5	1357.73	XP_007366424.1	peroxiredoxin	cd03015	pfam00578;pfam10417			AhpC-TSA	1-cysPrx_C
1465	MSTRG_4632	245.782	-4.60898	3.16139e-05	243.132	1139.07	34.859	28.1676	13.7922	15.6736	XP_007370616.1	uncharacterized protein DICSQDRAFT_157805
1466	MSTRG_3754	1560.06	-4.61147	9.06926e-16	2919.98	4460.99	1611.78	183.09	129.647	54.8576
1467	MSTRG_715	41248	-4.62019	7.96109e-12	39460.9	164104	34252.4	1980.54	3801.13	3889.01	Q01877	HSP71_PUCGR Heat shock protein HSS1	cl17037;pfam10712;PTZ00009	pfam00012;pfam10712			HSP70	NAD-GH
1468	MSTRG_5740	154.052	-4.62303	4.80027e-06	159.555	663.397	65.0461	15.8443	16.5507	3.9184
1469	MSTRG_12016	985.934	-4.64584	1.38663e-11	1467.59	3686.09	534.744	70.4191	74.4779	82.2864			pfam00652	pfam00652	Secreted		Ricin_B_lectin	Ricin-type beta-trefoil lectin domain.
1470	MSTRG_220	366.693	-4.64918	6.68643e-12	542.247	1311.27	262.7	31.6886	24.826	27.4288				cl23723			Cytochrome_b_N	N/A. This presumed domain is functionally uncharacterized. This domain family is found in bacteria and archaea, and is approximately 50 amino acids in length. There are two conserved histidines that may be functionally important. This family is N-terminally truncated compared to other members of the clan.
1471	MSTRG_5233	282.438	-4.6542	2.93114e-09	716.598	788.313	124.342	12.3233	27.5844	25.4696	XP_007365763.1	uncharacterized protein DICSQDRAFT_127056	cd17322				MFS_ARN_like
1472	MSTRG_5404	2942.04	-4.67726	8.39488e-12	4436.35	11044.1	1507.92	264.072	223.434	176.328	XP_007370315.1	uncharacterized protein DICSQDRAFT_112382
1473	MSTRG_6531	6807.54	-4.68211	2.64744e-13	6053.89	6264.87	26994.5	443.64	584.79	503.515	RPD63090.1	mitogen activated protein kinase	cl21453	pfam00069			Pkinase	Protein kinase domain.
1474	MSTRG_6883	290.497	-4.69335	3.62189e-16	281.121	750.203	647.946	26.4072	13.7922	23.5104	TFY66769.1	hypothetical protein EVG20_g4322, partial
1475	MSTRG_14586	67.0668	-4.71022	8.01427e-05	56.3841	305.586	25.5153	3.52096	5.51688	5.8776	XP_007367979.1	HET-domain-containing protein, partial	pfam06985	pfam06985			HET	Heterokaryon incompatibility protein (HET). This family represents a conserved region approximately 150 residues long within various heterokaryon incompatibility proteins that seem to be restricted to ascomycete fungi. Genetic differences in specific het genes prevent a viable heterokaryotic fungal cell from being formed by the fusion of filaments from two different wild-type strains. Many family…
1476	MSTRG_10646	92.611	-4.71875	3.62802e-06	205.142	297.823	32.7028	10.5629	5.51688	3.9184	XP_007363744.1	class I glutamine amidotransferase-like protein	cd03139;PRK12678	pfam01965			DJ-1_PfpI	DJ-1/PfpI family. The family includes the protease PfpI. This domain is also found in transcriptional regulators.
1477	MSTRG_8507	10289.2	-4.72085	6.59789e-18	10599.8	14384.4	34496.7	1091.5	570.998	591.679	XP_007369678.1	chitinase	cd00598	pfam00704	Secreted	GH18*	Glyco_hydro_18	Glycosyl hydrolases family 18.
1478	MSTRG_7524	70.1442	-4.74615	1.73477e-06	147.558	218.78	38.8121	3.52096	8.27533	3.9184
1479	MSTRG_2718	104.785	-4.77893	1.77845e-08	139.961	118.565	346.793	1.76048	13.7922	7.8368	XP_001879379.1	predicted protein
1480	MSTRG_2342	6931.68	-4.78535	2.95701e-54	9288.18	15916.6	14929	457.724	518.587	480.004	XP_008036713.1	lysine/ornithine N-monooxygenase	pfam13434	pfam13434			K_oxygenase	L-lysine 6-monooxygenase (NADPH-requiring). This is family of Rossmann fold oxidoreductases that catalyzes the NADPH-dependent hydroxylation of lysine at the N6 position, EC:1.14.13.59.
1481	MSTRG_9501	8049.78	-4.79015	5.09932e-47	11673.1	20232.9	14706.9	614.407	634.442	436.902	P86242	PAPI_STRMB Papain inhibitor	pfam03330	pfam03330	Secreted		DPBB_1	Lytic transglycolase. Rare lipoprotein A (RlpA) contains a conserved region that has the double-psi beta-barrel (DPBB) fold. The function of RlpA is not well understood, but it has been shown to act as a prc mutant suppressor in Escherichia coli. The DPBB fold is often an enzymatic domain. The members of this family are quite diverse, and if catalytic this family may contain several different fun…
1482	MSTRG_6665	1223	-4.79917	2.30809e-23	1785.1	2369.17	2929.95	49.2934	63.4442	141.062	XP_008038270.1	glycoside hydrolase	cd00598	pfam00704		GH18*	Glyco_hydro_18	Glycosyl hydrolases family 18.
1483	MSTRG_568	2844.7	-4.80163	7.60165e-12	2273.76	11649	2553.69	133.796	262.052	195.92	XP_027609174.1	hypothetical protein SCP_0111440	cl00388				Thioredoxin_like
1484	MSTRG_10579	635.788	-4.81106	2.1593e-28	880.552	1307.74	1494.98	56.3353	49.652	25.4696	XP_007360655.1	laccase	cd13856;cl19115;PLN02191	pfam00394;pfam07731;pfam07732	Secreted	AA1_1:502|AA1:59|1.10.3.2:57|CE4:1	Cu-oxidase	Cu-oxidase_2
1485	MSTRG_9595	517.24	-4.86331	5.41237e-07	421.081	2382.58	195.857	12.3233	52.4104	39.184
1486	MSTRG_11800	13298.6	-4.89967	1.57852e-10	14610.7	55036.5	7558.65	1415.42	623.408	546.617			cl16912	cl17172;pfam00107;pfam12937			ADH_N	ADH_zinc_N
1487	MSTRG_2932	97.3264	-4.90291	1.24473e-14	175.151	185.61	203.763	5.28143	8.27533	5.8776
1488	MSTRG_5356	148.277	-4.95041	1.11336e-08	113.968	522.249	226.404	17.6048	5.51688	3.9184	VWP01452.1		cl10447	pfam00704		GH18*	Glyco_hydro_18	Glycosyl hydrolases family 18.
1489	MSTRG_10549	1876.01	-4.97459	1.62512e-15	1867.07	7111.05	1929.82	96.8263	157.231	94.0416			cl19115	pfam00394;pfam07731;pfam07732	Secreted	AA1_1:502|AA1:59|1.10.3.2:57|CE4:1	Cu-oxidase	Cu-oxidase_2
1490	MSTRG_5232	485.931	-4.97655	3.33051e-14	1284.84	1249.16	291.091	26.4072	38.6182	25.4696	XP_007365767.1	drug:h+ antiporter	cd17322	pfam06609			TRI12	Fungal trichothecene efflux pump (TRI12). This family consists of several fungal specific trichothecene efflux pump proteins. Many of the genes involved in trichothecene toxin biosynthesis in Fusarium sporotrichioides are present within a gene cluster.It has been suggested that TRI12 may play a role in F. sporotrichioides self-protection against trichothecenes.
1491	MSTRG_11172	110.468	-4.99048	1.45225e-07	169.952	393.804	77.6241	1.76048	13.7922	5.8776
1492	MSTRG_13390	1809.27	-5.02178	7.65897e-34	2620.86	2964.11	4944.59	72.1796	132.405	121.47	XP_008032013.1	2 beta-glucan	cl22861			GH16:6|3.2.1.6:1	LamG
1493	MSTRG_6264	1191.49	-5.02193	9.55358e-19	1391.21	3438.37	2106.99	47.5329	41.3766	123.43	VWO97697.1		cd02877	pfam00704	Secreted	CBM1:20|GH18:18	Glyco_hydro_18	Glycosyl hydrolases family 18.
1494	MSTRG_13502	624.309	-5.04587	2.74979e-18	1366.82	1182.82	1082.78	12.3233	71.7195	29.388	XP_007366820.1	FAD/NAD(P)-binding domain-containing protein	cl30692	pfam01494			FAD_binding_3	FAD binding domain. This domain is involved in FAD binding in a number of enzymes.
1495	MSTRG_13962	290.319	-5.06531	1.72873e-11	380.293	937.93	374.105	8.80239	5.51688	35.2656
1496	MSTRG_15405	5639.88	-5.10794	1.31492e-22	5599.62	17833.4	9453.97	455.964	259.294	237.063
1497	MSTRG_522	1373.41	-5.10844	1.29008e-31	1467.59	3491.3	3049.26	66.8982	77.2364	88.164			pfam02278;pfam08124	pfam02278;pfam08124		PL8* (polysacchride lyase)	Lyase_8	Lyase_8_N
1498	MSTRG_11586	398.123	-5.13894	1.76094e-12	429.879	1542.04	351.105	29.9281	22.0675	13.7144	KZT73223.1	WLM-domain-containing protein	cl19237	cl19237			DUF45	Protein of unknown function DUF45. This family represents a domain found in eukaryotes and prokaryotes. The domain contains a characteristic motif of the zinc metallopeptidases. This family includes the bacterial SprT protein.
1499	MSTRG_6051	4226.89	-5.19592	9.01267e-16	6161.86	16016.1	2509.49	211.257	251.018	211.594	VWO98107.1				Secreted
1500	MSTRG_7850	8851.5	-5.20222	1.37219e-28	11442.8	15697.8	24562.6	253.509	535.138	617.148	XP_007368791.1	2 beta-glucanase	cd02181	pfam03999	Secreted	GH16:6|3.2.1.6:1	MAP65_ASE1	Microtubule associated protein (MAP65/ASE1 family).
1501	MSTRG_1532	4548.85	-5.20294	1.65178e-11	4201.22	2673.35	19696	142.599	344.805	235.104	XP_008042647.1	thaumatin-like protein	cl02511	pfam00314		GH152:11|3.2.1.39:1	Thaumatin	Thaumatin family.
1502	MSTRG_13640	5133.57	-5.22413	3.40523e-14	6534.96	20645.1	2819.27	306.323	237.226	258.615	XP_008038555.1	D-xylulose kinase	cl17037	pfam00370;pfam02782			FGGY_N	FGGY_C
1503	MSTRG_158	484.781	-5.27807	1.56176e-13	692.205	345.813	1796.85	14.0838	30.3429	29.388	XP_007369254.1	family S53 protease	cd04056;cl07889;PHA03247	cl07889			Pro-peptidase_S53	Activation domain of S53 peptidases. Members of this family are found in various subtilase propeptides, and adopt a ferredoxin-like fold, with an alpha+beta sandwich. Cleavage of the domain results in activation of the peptide.
1504	MSTRG_6244	562.321	-5.27859	2.33037e-23	984.923	1570.98	733.476	40.491	30.3429	13.7144	P52748	HYP1_PISTI Hydrophobin-1	pfam01185	pfam01185			Hydrophobin	Fungal hydrophobin.
1505	MSTRG_5675	1955.97	-5.30285	4.40024e-22	3233.89	6593.74	1618.25	91.5448	96.5455	101.878	XP_007364177.1	cytoplasmic protein, partial	cl23723;pfam10355	cl23723;pfam10355			Cytochrome_b_N	Ytp1
1506	MSTRG_13194	521.142	-5.35172	2.48651e-11	501.859	2239.32	310.497	19.3653	30.3429	25.4696
1507	MSTRG_7402	162957	-5.39363	1.32031e-13	127107	235899	592017	13046.9	7031.27	2639.04	XP_007369678.1	chitinase	cl10447			GH18*	GH18_chitinase-like
1508	MSTRG_3744	3087.47	-5.41626	8.51363e-11	3286.67	13825.5	988.63	121.473	151.714	150.858			cd07724;cl23716	pfam00753			Lactamase_B	Metallo-beta-lactamase superfamily.
1509	MSTRG_4351	25015.2	-5.4477	5.73645e-09	21588.7	116717	8423.66	517.58	788.914	2055.2			cd06464	pfam00011			HSP20	Hsp20/alpha crystallin family. Not only do small heat-shock-proteins occur in eukaryotes and prokaryotes but they have also now been shown to occur in cyanobacterial phages as well as their bacterial hosts.
1510	MSTRG_11224	9124.24	-5.48297	6.77732e-11	9906.41	38779.8	4861.57	130.275	424.8	642.618	PIL32046.1	transporter	cl00456	cl00456			SLC5-6-like_sbd	Solute carrier families 5 and 6-like; solute binding domain. This transmembrane region is found in many amino acid transporters including UNC-47 and MTR. UNC-47 encodes a vesicular amino butyric acid (GABA) transporter, (VGAT). UNC-47 is predicted to have 10 transmembrane domains. MTR is a N system amino acid transporter system protein involved in methyltryptophan resistance. Other members of thi…
1511	MSTRG_4935	690.536	-5.50979	9.34001e-26	1114.89	1105.19	1835.31	49.2934	24.826	13.7144
1512	MSTRG_14255	7059.58	-5.51085	5.36302e-10	6326.62	32423.9	2697.44	124.994	361.356	423.187
1513	MSTRG_3099	399.498	-5.57317	3.16444e-06	1470.79	849.713	26.5935	3.52096	24.826	21.5512			cl21454	pfam00389			2-Hacid_dh	D-isomer specific 2-hydroxyacid dehydrogenase, catalytic domain. This family represents the largest portion of the catalytic domain of 2-hydroxyacid dehydrogenases as the NAD binding domain is inserted within the structural domain.
1514	MSTRG_4850	1478.8	-5.6011	4.45211e-36	2122.2	4499.1	2071.77	52.8143	66.2026	60.7352
1515	MSTRG_8357	151.987	-5.71959	1.1224e-10	229.535	112.919	551.994	5.28143	8.27533	3.9184			cl07889;cl10459	cl07889			Pro-peptidase_S53	Activation domain of S53 peptidases. Members of this family are found in various subtilase propeptides, and adopt a ferredoxin-like fold, with an alpha+beta sandwich. Cleavage of the domain results in activation of the peptide.
1516	MSTRG_11160	27690.6	-5.78893	7.22853e-17	17899.8	93124.7	52168.4	1688.3	813.74	448.657
1517	MSTRG_15391	2247.64	-5.88724	7.10161e-21	3428.63	8137.9	1695.51	54.5748	63.4442	105.797
1518	MSTRG_11066	8108.65	-5.97593	5.4689e-24	10536.6	30682.1	6671.72	204.215	286.878	270.37	XP_007363979.1	alternative oxidase	pfam01786	pfam01786			AOX	Alternative oxidase. The alternative oxidase is used as a second terminal oxidase in the mitochondria, electrons are transfered directly from reduced ubiquinol to oxygen forming water. This is not coupled to ATP synthesis and is not inhibited by cyanide, this pathway is a single step process. In rice the transcript levels of the alternative oxidase are increased by low temperature.
1519	MSTRG_484	34558.8	-5.98216	3.77917e-16	32179.3	147793	24150.8	572.155	1390.25	1267.6	PIL31944.1	transporter	TIGR03346	pfam00004;pfam02861;pfam07724;pfam10431			AAA	Clp_N
1520	MSTRG_14520	6996.67	-5.98857	2.71784e-62	10955.7	19298.5	11074.4	176.048	220.675	254.696	XP_007370262.1	uncharacterized protein DICSQDRAFT_183469	cl23725	cl23725		GH*	Glyco_hydro	Glycosyl hydrolases. A family of putative cellulases.
1521	MSTRG_6832	154.222	-6.09992	4.79991e-07	62.3824	88.9234	760.07	1.76048	8.27533	3.9184	PIL25666.1	hypothetical protein GSI_11416
1522	MSTRG_13942	3478.86	-6.13988	1.2305e-26	4625.9	12825.4	3129.4	95.0658	113.096	84.2456	VWP00099.1		COG0071	pfam00011			HSP20	Hsp20/alpha crystallin family. Not only do small heat-shock-proteins occur in eukaryotes and prokaryotes but they have also now been shown to occur in cyanobacterial phages as well as their bacterial hosts.
1523	MSTRG_10712	2915.74	-6.18451	1.50414e-24	3870.91	10813.4	2572.74	56.3353	77.2364	103.838	PIL35860.1	hypothetical protein GSI_01520
1524	MSTRG_7445	26493	-6.18578	4.22048e-15	25898.3	113022	17883.4	258.79	877.185	1018.78	XP_007360214.1	uncharacterized protein DICSQDRAFT_95405	TIGR03346	pfam00004;pfam07724;pfam10431			AAA	AAA_2
1525	MSTRG_12904	11826.4	-6.28181	3.11325e-17	7507.89	52646.9	9903.55	276.395	231.709	391.84	RPD63844.1	hypothetical protein L227DRAFT_572281
1526	MSTRG_8039	3474.17	-6.30181	2.20986e-09	13503	6825.93	254.794	36.97	104.821	119.511	XP_007367268.1	NAD-dependent formate dehydrogenase	cd05302	pfam02826			2-Hacid_dh_C	D-isomer specific 2-hydroxyacid dehydrogenase, NAD binding domain. This domain is inserted into the catalytic domain, the large dehydrogenase and D-lactate dehydrogenase families in SCOP. N-terminal portion of which is represented by family pfam00389.
1527	MSTRG_6617	370.102	-6.37255	1.98528e-12	641.019	1387.49	164.592	7.04191	16.5507	3.9184
1528	MSTRG_13768	736.139	-6.37375	3.01114e-51	1215.66	1715.66	1431.73	14.0838	22.0675	17.6328
1529	MSTRG_2022	718.341	-6.64085	1.67108e-18	966.128	2825.08	475.448	12.3233	19.3091	11.7552	VWO97558.1
1530	MSTRG_5396	7007.01	-6.70083	1.13691e-54	20433	11003.2	10204.7	88.0239	140.681	172.41	XP_007370306.1	FAD dependent oxidoreductase	COG0665;pfam01266	pfam01266;pfam13241			DAO	NAD_binding_7
1531	MSTRG_5450	1897.44	-6.73377	1.38853e-11	1535.97	9385.65	357.574	42.2515	22.0675	41.1432
1532	MSTRG_11095	5635.04	-6.73536	3.50662e-19	5739.18	24266.2	3489.49	56.3353	143.439	115.593	XP_007363953.1	HSP20-like chaperone	cd06464	pfam00011			HSP20	Hsp20/alpha crystallin family. Not only do small heat-shock-proteins occur in eukaryotes and prokaryotes but they have also now been shown to occur in cyanobacterial phages as well as their bacterial hosts.
1533	MSTRG_7198	2815.08	-6.75012	8.00298e-26	4351.57	10313.7	2069.62	33.4491	49.652	72.4904	YES		cl02511		Secreted	GH64-TLP*	GH64-TLP-SF	Thaumatin family.	Checked using BLASTX;
1534	MSTRG_4939	1199.18	-6.87956	5.8517e-46	1853.08	2067.82	3213.14	26.4072	24.826	9.796	VWO95656.1				Secreted
1535	MSTRG_6466	1196.83	-6.93848	4.70568e-43	1872.67	2058.65	3191.57	28.1676	22.0675	7.8368	VWO95656.1				Secreted
1536	MSTRG_858	9802.12	-7.00157	6.71834e-26	17857	33877.7	6622.13	68.6586	159.99	227.267	O74631	FD123_TRAVE Protein FDD123	cd15239	pfam01036			Bac_rhodopsin	Bacteriorhodopsin-like protein. The bacterial opsins are retinal-binding proteins that provide light- dependent ion transport and sensory functions to a family of halophilic bacteria. They are integral membrane proteins believed to contain seven transmembrane (TM) domains, the last of which contains the attachment point for retinal (a conserved lysine). This family also includes distantly related…
1537	MSTRG_8286	9637.14	-7.03438	2.19892e-20	13129.9	39727.6	4527.72	86.2634	124.13	227.267	XP_007369361.1	HSP20-like chaperone	cd06464	pfam00011			HSP20	Hsp20/alpha crystallin family. Not only do small heat-shock-proteins occur in eukaryotes and prokaryotes but they have also now been shown to occur in cyanobacterial phages as well as their bacterial hosts.
1538	MSTRG_10286	23729.9	-7.04021	9.0739e-18	31226.4	97592	12485.6	132.036	673.06	270.37
1539	MSTRG_15520	23987.4	-7.04795	7.73512e-18	31589.5	98653.5	12600.3	132.036	673.06	276.247
1540	MSTRG_6009	1749.89	-7.1277	1.76253e-20	4373.97	5379.87	669.868	19.3653	38.6182	17.6328	PIL37592.1	MFS general substrate transporter	cd17323;TIGR00927	pfam07690			MFS_1	Major Facilitator Superfamily.
1541	MSTRG_14306	1303.16	-7.12955	1.29753e-18	3391.04	3948.62	423.339	19.3653	24.826	11.7552	XP_007364910.1	MFS general substrate transporter	cd17323	pfam07690			MFS_1	Major Facilitator Superfamily.
1542	MSTRG_2960	40265.8	-7.31918	7.73354e-34	58918.6	119366	61804.6	151.401	689.611	664.169	PIL22743.1	hypothetical protein GSI_15436			Secreted
1543	MSTRG_6628	16009.2	-7.34406	4.90957e-58	48270.4	23547.8	23648.4	119.712	204.125	264.492			COG0665;pfam01266	pfam01266;pfam13241			DAO	NAD_binding_7
1544	MSTRG_5899	403.46	-7.41113	2.46869e-12	125.965	557.536	1723.54	7.04191	2.75844	3.9184
1545	MSTRG_7359	7565.62	-7.42751	1.97332e-29	14798.2	24257.7	6076.6	56.3353	44.1351	160.654	XP_007368127.1	glycopeptide		pfam07267		GH64-TLP*	GH64-TLP-SF	*Thaumatin family.	Checked using BLASTX; it is a GH64-TLP
1546	MSTRG_8109	200.315	-7.5653	1.26194e-09	84.3762	261.124	849.912	1.76048	2.75844	1.9592	XP_008045913.1	hypothetical protein TRAVEDRAFT_137787, partial
1547	MSTRG_6016	12105.5	-7.65257	5.14215e-48	11046.1	41571	19656.9	100.347	115.855	143.022
1548	MSTRG_6629	519.22	-7.71606	2.25813e-14	185.948	724.091	2190.37	3.52096	5.51688	5.8776
1549	MSTRG_9500	7318.46	-7.79771	1.37567e-20	6853.27	33955.3	2904.8	44.0119	96.5455	56.8168	XP_007368345.1	globin-like protein	PRK13289	pfam00042			Globin	Globin.
1550	MSTRG_319	2560.06	-7.81799	1.60622e-26	3649.77	10205	1437.48	15.8443	24.826	27.4288
1551	MSTRG_11679	483.753	-7.87918	2.28606e-15	190.746	983.098	1716.72	5.28143	2.75844	3.9184
1552	MSTRG_1674	3309.23	-8.08459	2.85298e-25	6383.4	12186	1213.6	33.4491	19.3091	19.592	XP_007361976.1	Aldo/keto reductase	COG0656	cl00470			AKR_SF	Aldo-keto reductase (AKR) superfamily. This family includes a group of uncharacterized AKR superfamily proteins. Aldo-keto reductases (AKRs) are a superfamily of soluble NAD(P)(H) oxidoreductases whose chief purpose is to reduce aldehydes and ketones to primary and secondary alcohols. AKRs are present in all phyla and are of importance in both health and industrial applications.
1553	MSTRG_11146	1222.94	-8.20762	9.40262e-18	409.085	1590.74	5313.3	5.28143	5.51688	13.7144			cd00303;PTZ00368	pfam13650			Asp_protease_2	Aspartyl protease. This family consists of predicted aspartic proteases, typically from 180 to 230 amino acids in length, in MEROPS clan AA. This model describes the well-conserved 121-residue C-terminal region. The poorly conserved, variable length N-terminal region usually contains a predicted transmembrane helix.
1554	MSTRG_11982	853.897	-8.21915	2.66166e-19	337.105	1886.45	2882.16	3.52096	8.27533	5.8776
1555	MSTRG_2806	912.625	-8.53297	7.69931e-18	313.912	1423.48	3723.44	3.52096	5.51688	5.8776
1556	MSTRG_11152	920.294	-8.53367	1.40338e-17	345.903	1414.31	3746.44	1.76048	5.51688	7.8368
1557	MSTRG_2812	1152.38	-8.82119	3.80691e-18	377.494	1751.65	4769.21	1.76048	8.27533	5.8776
1558	MSTRG_11978	1191.21	-8.91973	6.68058e-22	481.464	2614.07	4036.81	3.52096	5.51688	5.8776
1559	MSTRG_3031	2011.6	-9.05723	1.95594e-37	3029.15	7008.72	2009.6	8.80239	5.51688	7.8368
1560	MSTRG_9731	15465.2	-9.32255	4.43724e-33	6253.44	20475	65918	29.9281	52.4104	62.6944
1561	MSTRG_8106	393.287	-1.99989	7.48209e-12	619.426	657.045	612.728	146.12	132.405	192.002			COG0567;pfam16870;PRK09404	cl01629;pfam02779;pfam16870
1562	MSTRG_7148	110.283	-1.99629	0.0169161	103.971	336.639	89.124	29.9281	27.5844	74.4496			cl25409
1563	MSTRG_11225	358.586	-1.99602	1.56175e-05	324.709	773.492	622.071	123.233	143.439	164.573			PLN02872	pfam00561;pfam04083
1564	MSTRG_10066	39.8861	-1.99257	0.0185405	64.3819	92.4521	33.7809	7.04191	22.0675	19.592			cl00275	pfam00115
1565	MSTRG_9231	55.4449	-1.9924	0.00157242	65.5815	105.155	95.2333	14.0838	19.3091	33.3064			PLN02820	pfam01039
1566	MSTRG_11855	563.281	-1.99207	3.59536e-11	774.982	1116.48	808.944	221.82	239.984	217.471				N/A
1567	MSTRG_7153	545.445	-1.99163	0.00299716	599.031	1655.67	360.09	221.82	267.569	168.491			cd12148;smart00066	pfam00172;pfam04082
1568	MSTRG_7566	87.4472	-1.99107	0.00193709	82.3768	187.021	150.576	52.8143	30.3429	21.5512				N/A
1569	MSTRG_701	321.884	-1.98891	0.0215922	334.706	1075.55	132.249	149.641	162.748	76.4088			cd00475	pfam01255
1570	MSTRG_12273	87.2821	-1.98881	0.00263735	85.176	229.366	103.139	31.6886	46.8935	27.4288			MTH00020
1571	MSTRG_9833	404.867	-1.98879	0.00503136	548.246	1190.59	201.966	154.922	143.439	190.042			pfam00146;TIGR01453	pfam00146;pfam01541
1572	MSTRG_14153	64.8004	-1.98873	0.000157343	83.5765	129.856	96.6708	22.8862	30.3429	25.4696				N/A
1573	MSTRG_12788	45.1089	-1.98785	0.000832544	67.1811	89.6291	59.2962	17.6048	19.3091	17.6328			cd18292
1574	MSTRG_14874	453.646	-1.98712	5.1551e-07	568.64	980.275	623.149	167.245	231.709	150.858			cd07521;PHA03307	pfam03031
1575	MSTRG_5568	71.2996	-1.98673	0.0181075	75.1788	197.608	67.5617	19.3653	52.4104	15.6736			cl21511	cl21511
1576	MSTRG_12057	658.033	-1.98646	0.00103665	507.457	1930.2	714.789	234.144	295.153	266.451			cl28890	pfam01363
1577	MSTRG_6273	90.735	-1.98162	0.000357271	92.374	182.787	158.123	28.1676	49.652	33.3064				N/A
1578	MSTRG_2509	342.366	-1.97797	7.75438e-05	365.097	845.478	428.37	174.287	135.164	105.797				pfam03330	Secreted
1579	MSTRG_12182	3257.37	-1.97737	0.000107994	4182.42	8138.61	3267.04	1462.96	822.016	1671.2			cl00492;MTH00020;MTH00210;pfam00961;pfam03161;PRK06590	pfam00361;pfam00420;pfam00662;pfam00961;pfam03161;pfam06455
1580	MSTRG_14726	209.952	-1.97614	0.0191392	135.562	732.559	136.561	95.0658	85.5117	74.4496				N/A
1581	MSTRG_9835	248.519	-1.97496	0.00132485	474.266	437.56	276.716	42.2515	93.787	166.532			MTH00156	pfam00033
1582	MSTRG_3527	102.509	-1.97332	1.01745e-05	132.763	206.782	150.936	44.0119	41.3766	39.184			cl17169	pfam00076
1583	MSTRG_253	289.746	-1.97131	0.00219233	409.085	631.638	344.637	179.569	132.405	41.1432			cd01658	pfam00327
1584	MSTRG_5374	123.755	-1.97068	0.00162289	215.539	237.129	139.436	79.2215	49.652	21.5512				N/A
1585	MSTRG_4196	127.486	-1.96995	1.48274e-05	149.958	247.009	211.31	49.2934	66.2026	41.1432			pfam05768	pfam00098;pfam05768
1586	MSTRG_8076	102.791	-1.96988	0.000303857	175.151	220.191	96.6708	45.7724	35.8597	43.1024			cd17999;COG0553	pfam00176
1587	MSTRG_1985	37.1615	-1.96919	0.00340262	60.383	69.1626	48.5151	12.3233	11.0338	21.5512			pfam00153	pfam00153
1588	MSTRG_10618	25.2307	-1.96626	0.0303396	42.3881	52.9306	24.4372	5.28143	16.5507	9.796				N/A
1589	MSTRG_12179	2997.82	-1.96592	7.39512e-05	3814.13	7464.63	3044.23	1346.77	802.707	1514.46			cl00492;MTH00210;pfam00961;pfam03161;PRK06590	pfam00361;pfam00420;pfam00662;pfam00961;pfam03161;pfam06455
1590	MSTRG_4128	119.323	-1.96494	0.0016651	129.963	119.976	319.84	40.491	46.8935	58.776			pfam12505	pfam12505
1591	MSTRG_8075	37.4355	-1.96243	0.0166768	50.3858	91.7464	35.9371	8.80239	22.0675	15.6736			COG0553	pfam00176
1592	MSTRG_12980	17.9905	-1.9606	0.0471278	33.5905	21.1722	31.6246	7.04191	2.75844	11.7552				N/A
1593	MSTRG_14597	8924.33	-1.96012	3.94926e-08	17894.2	15789.6	8914.2	3552.64	3723.9	3671.54			PRK09281	pfam00006;pfam00306;pfam02874		GT4:48
1594	MSTRG_12272	583.498	-1.95989	0.000103944	1109.69	887.823	790.257	366.179	115.855	231.186			cl00275;pfam03161	pfam00115;pfam03161
1595	MSTRG_9671	503.36	-1.95887	3.32033e-05	535.849	1264.69	602.306	230.623	198.608	188.083				N/A
1596	MSTRG_3279	600.817	-1.95885	1.02276e-05	807.373	1285.15	774.085	288.718	300.67	148.899				N/A
1597	MSTRG_15136	149.986	-1.95826	0.0377658	147.958	455.909	111.764	15.8443	60.6857	107.756				N/A
1598	MSTRG_13665	856.384	-1.95654	0.000182362	618.226	1580.86	1885.98	367.94	411.008	274.288			cl21454	pfam01494
1599	MSTRG_13225	334.637	-1.95616	1.24506e-07	450.673	707.859	438.073	123.233	135.164	152.818			cl25409	pfam00106
1600	MSTRG_11544	1391.18	-1.95611	0.00642801	1252.45	4312.08	1070.93	348.575	877.185	485.882			cd10228;pfam10712	pfam00012;pfam10712
1601	MSTRG_4073	338.248	-1.95592	2.27668e-07	443.075	480.61	690.352	119.712	121.371	174.369			cd03386	cl00474
1602	MSTRG_4352	702.997	-1.95252	0.003259	831.766	2097.46	422.98	248.227	278.603	338.942			pfam10215	pfam10215
1603	MSTRG_14756	121.319	-1.95177	8.46029e-05	269.124	153.146	154.889	42.2515	63.4442	45.0616			cl00388	pfam10417
1604	MSTRG_14598	265.711	-1.94871	0.0178478	549.045	453.086	261.981	65.1377	231.709	33.3064			pfam00829	pfam00829
1605	MSTRG_446	1824.57	-1.94868	3.80573e-06	3170.71	3803.24	1719.95	742.922	913.044	597.556			cl28885;PRK09280	pfam00006;pfam02874
1606	MSTRG_5118	1771.8	-1.94814	8.58601e-10	2092.61	3644.45	2706.42	760.526	711.678	715.108				N/A
1607	MSTRG_7749	63219.6	-1.94646	0.000168743	81455.5	166832	52890.8	25898.4	20898	31343.3			cl19115;cl21484;MTH00154;pfam00961;pfam02790;TIGR01453	pfam00116;pfam00499;pfam00961;pfam01541;pfam02790;pfam07460
1608	MSTRG_3900	41.435	-1.94366	0.0115627	65.5815	98.098	34.1402	19.3653	13.7922	17.6328			cl29593	pfam12894
1609	MSTRG_6616	74.1828	-1.94303	0.00981237	79.1777	208.899	65.4055	22.8862	27.5844	41.1432				N/A
1610	MSTRG_4235	46.6697	-1.94272	0.00632484	69.9803	100.215	53.1869	29.9281	11.0338	15.6736				N/A
1611	MSTRG_2497	553.899	-1.94005	0.000695317	488.662	1521.58	625.306	200.694	295.153	192.002				N/A
1612	MSTRG_10763	477.556	-1.93937	9.30967e-05	1020.51	762.201	488.026	119.712	273.086	201.798			pfam01828	pfam01828	Secreted
1613	MSTRG_9997	98.8116	-1.93791	2.94869e-05	147.159	196.196	127.936	49.2934	33.1013	39.184			pfam00067	pfam00067
1614	MSTRG_1834	89.4792	-1.93675	0.00915991	89.5748	85.3947	251.56	51.0539	22.0675	37.2248				N/A
1615	MSTRG_4536	192.682	-1.93525	0.000284008	317.91	254.067	343.918	38.7305	79.9948	121.47			PTZ00182	pfam02779;pfam02780
1616	MSTRG_10462	121.236	-1.93518	0.0106334	205.142	311.938	59.6556	42.2515	49.652	58.776			pfam16908	pfam05808;pfam16908
1617	MSTRG_13302	462.315	-1.9345	2.15691e-08	890.149	753.026	555.947	221.82	190.333	162.614				N/A
1618	MSTRG_1204	467.73	-1.93444	6.13581e-08	751.388	944.282	529.713	207.736	179.299	193.961			PRK09374	pfam00181;pfam03947
1619	MSTRG_6622	224.502	-1.93328	0.00187523	388.691	541.304	137.639	98.5868	96.5455	84.2456			cd17326	pfam07690
1620	MSTRG_5739	69405.1	-1.9321	3.01531e-05	87477.4	172315	70173.7	28174.7	22577.8	35712.3			cd10445;pfam03161;TIGR01453	pfam03161
1621	MSTRG_12713	60.3462	-1.93094	0.00185467	64.7818	111.507	109.608	24.6467	35.8597	15.6736				N/A
1622	MSTRG_2513	4145.82	-1.93082	0.00509893	4730.67	12843.1	2132.87	1711.18	1721.27	1735.85			cl21460	pfam00122;pfam00689;pfam00690;pfam00702;pfam08282;pfam13246
1623	MSTRG_7872	118.945	-1.9307	0.00253839	132.763	292.883	138.358	28.1676	74.4779	47.0208				N/A
1624	MSTRG_1569	159.806	-1.92954	1.78946e-05	210.741	279.474	267.372	40.491	88.2702	72.4904			PLN03114
1625	MSTRG_5432	376.824	-1.92766	1.00685e-08	492.661	563.887	734.195	142.599	143.439	184.165			cl21454;PLN02819	cl21454;pfam16653
1626	MSTRG_3371	36.362	-1.92737	0.00444147	48.3864	68.4569	54.9838	10.5629	22.0675	13.7144				N/A
1627	MSTRG_4124	85.05	-1.92375	0.0222154	62.7823	68.4569	272.763	38.7305	30.3429	37.2248			pfam12505	pfam12505
1628	MSTRG_4132	41.4247	-1.91827	0.00601905	46.7868	88.9234	60.015	12.3233	24.826	15.6736				N/A
1629	MSTRG_2015	116.21	-1.91785	2.02697e-05	215.139	189.139	145.545	36.97	63.4442	47.0208			cl12078	pfam00067
1630	MSTRG_9802	190.332	-1.91755	6.13744e-06	226.736	369.103	306.543	58.0958	85.5117	96.0008			cl21454	cl29782
1631	MSTRG_11819	143.779	-1.91738	2.19414e-05	199.544	295.706	185.435	51.0539	79.9948	50.9392			cd00866;cl00227	pfam01161
1632	MSTRG_13466	314.599	-1.91705	0.00444725	311.112	927.344	254.794	181.329	113.096	99.9192			cl27553	cl21454
1633	MSTRG_1053	82.371	-1.917	0.000491079	110.369	153.852	128.295	51.0539	19.3091	31.3472				N/A
1634	MSTRG_12809	6344.2	-1.91463	0.000429271	7247.96	17686.6	5150.86	2469.95	2808.09	2701.74			pfam02045;PRK07003	pfam02045;pfam12126
1635	MSTRG_11592	1111.38	-1.91459	0.000222667	1566.36	2744.63	960.958	503.497	322.738	570.127			cl00492;MTH00210;pfam00961;pfam03161;PRK06590	pfam00420;pfam00662;pfam00961;pfam03161
1636	MSTRG_9454	442.673	-1.91423	0.0142161	282.32	318.289	1498.58	209.497	171.023	176.328			cl00200	pfam00230
1637	MSTRG_5433	200.722	-1.91217	7.41565e-05	243.132	381.1	326.309	47.5329	96.5455	109.715			cl21454	cl29782
1638	MSTRG_2133	430.276	-1.90933	1.23495e-07	633.821	867.356	539.416	220.06	154.473	166.532			cl07889;cl10459	cl07889
1639	MSTRG_15173	176.651	-1.90814	3.13788e-06	221.538	246.304	369.433	79.2215	68.9611	74.4496			cd03250;cd18596	pfam00005;pfam08580
1640	MSTRG_7883	489.753	-1.9067	1.2764e-05	901.746	925.933	491.26	223.581	251.018	144.981			cd03470;pfam02921	pfam00355;pfam02921
1641	MSTRG_3315	685.252	-1.90615	6.32708e-06	1415.6	1106.6	724.133	241.185	239.984	384.003			pfam00213	pfam00213
1642	MSTRG_10251	25.1142	-1.90575	0.0186278	40.3886	40.933	37.3746	5.28143	11.0338	15.6736				N/A
1643	MSTRG_8685	2269.4	-1.90335	0.000684489	1733.11	6133.6	2877.48	1073.89	1067.52	730.782			COG2214;pfam00226;cd17323	pfam00226;pfam07690
1644	MSTRG_7515	188.711	-1.90312	0.00160902	223.137	506.722	163.154	65.1377	93.787	80.3272			pfam12054	pfam12054
1645	MSTRG_2656	9024.35	-1.90247	0.00132017	11638.3	25190	5891.17	3242.8	3787.34	4396.45			cl00198	pfam00162
1646	MSTRG_12009	25.6271	-1.90212	0.0499278	35.1901	64.2225	21.5623	5.28143	13.7922	13.7144				N/A
1647	MSTRG_4299	4072.83	-1.90147	6.20273e-05	4060.06	5101.1	10116.7	2209.4	1525.42	1424.34			pfam10282	pfam10282	Secreted
1648	MSTRG_3085	1009.93	-1.89781	4.22904e-06	1078.5	2375.53	1323.56	429.557	446.868	405.555			pfam03999;PLN00062	pfam00352;pfam03999
1649	MSTRG_9803	86.4587	-1.89759	4.47365e-05	115.967	123.505	169.623	40.491	35.8597	33.3064			pfam16653;PLN02819	pfam03435;pfam16653
1650	MSTRG_3683	2524.68	-1.89717	1.3638e-06	2743.23	5833.66	3366.23	1126.71	965.455	1112.83			cd12148;cd14725;smart00066	cl23766;pfam00172
1651	MSTRG_12697	141.596	-1.89638	1.64781e-07	217.939	247.715	204.841	58.0958	52.4104	68.572			TIGR01137
1652	MSTRG_1241	137.857	-1.89552	0.0351796	209.541	302.057	139.077	56.3353	110.338	9.796			cd17352	pfam07690
1653	MSTRG_15223	932.676	-1.89384	5.56404e-08	1194.86	1239.28	1974.38	411.952	438.592	336.983			PRK12678
1654	MSTRG_4878	154.52	-1.8938	7.71196e-09	239.133	248.421	242.575	63.3772	68.9611	64.6536			COG0567;PRK09404;PRK12270	pfam02779;pfam16870
1655	MSTRG_10639	335.354	-1.89082	0.00022091	407.885	772.787	406.089	158.443	82.7533	184.165			TIGR02521	pfam13432
1656	MSTRG_6826	2605.73	-1.89062	1.41157e-06	3572.19	5907.05	2835.8	1174.24	932.353	1212.75			cd00883;pfam08580	pfam00484;pfam08580
1657	MSTRG_8302	676.127	-1.89035	3.03665e-08	814.97	1057.91	1320.33	235.904	333.772	293.88			cl21453	pfam00069
1658	MSTRG_9905	855.418	-1.88977	0.000216901	1047.7	2172.98	822.241	471.808	319.979	297.799			cl21460	pfam16209
1659	MSTRG_4424	392.119	-1.88948	0.00868456	402.287	1149.65	301.512	119.712	113.096	266.451				N/A
1660	MSTRG_7497	52.87	-1.88815	0.00312947	85.9758	93.8636	68.6399	21.1257	35.8597	11.7552			pfam00472	pfam00472
1661	MSTRG_15502	128.205	-1.88713	3.6741e-05	149.158	187.021	268.81	54.5748	60.6857	48.98				N/A
1662	MSTRG_6223	1093.83	-1.88432	7.57169e-05	1758.7	2520.91	885.131	443.64	427.559	527.025			cl02777	pfam00118
1663	MSTRG_1754	123.818	-1.88353	0.0178948	297.916	232.895	53.5463	38.7305	55.1688	64.6536			cd17322
1664	MSTRG_2393	232.965	-1.88279	0.000309679	276.722	572.356	249.763	75.7005	121.371	101.878			cl07381;COG0465;smart01024	pfam00004;pfam08740
1665	MSTRG_8058	462.852	-1.88155	1.94976e-06	651.417	940.753	590.087	144.359	256.535	193.961					Secreted
1666	MSTRG_6250	491.877	-1.87888	9.07471e-08	938.136	642.93	737.429	214.778	259.294	158.695			pfam08520	pfam08520
1667	MSTRG_7927	194.499	-1.87869	0.000213728	177.55	419.21	321.996	98.5868	63.4442	86.2048				N/A
1668	MSTRG_7169	76.2758	-1.87856	0.00191	126.764	148.911	83.0147	17.6048	44.1351	37.2248			COG0462	cl00309
1669	MSTRG_8073	118.336	-1.87848	0.00277623	134.762	115.742	308.34	54.5748	35.8597	60.7352				N/A
1670	MSTRG_2862	206.375	-1.87781	6.7474e-08	325.108	369.808	279.95	89.7844	71.7195	101.878			cl25409
1671	MSTRG_4608	1168.05	-1.8765	0.00888823	1968.25	2926.71	613.087	255.269	510.312	734.7			cd04300;pfam00343	pfam00343		GT35:3869|2.4.1.1:40|GH77:6
1672	MSTRG_6409	385.036	-1.87536	2.5705e-13	613.427	588.588	612.368	149.641	173.782	172.41				N/A
1673	MSTRG_5927	144.687	-1.87506	9.03258e-05	160.355	278.768	241.497	44.0119	82.7533	60.7352				N/A
1674	MSTRG_14689	70.3739	-1.87355	0.000244361	117.967	108.684	103.499	26.4072	44.1351	21.5512			smart00659	pfam03604
1675	MSTRG_8746	615.162	-1.87305	2.01087e-05	683.008	815.837	1400.83	327.449	262.052	201.798				N/A
1676	MSTRG_11474	166.213	-1.8728	0.000288105	282.32	343.696	157.404	52.8143	68.9611	92.0824			cl30284
1677	MSTRG_2016	1349.57	-1.87256	0.00510861	1798.69	3391.79	1169.03	223.581	736.504	777.803			cl14561	pfam03098
1678	MSTRG_776	300.693	-1.87216	0.00541174	232.734	888.528	296.84	160.203	96.5455	129.307					Secreted
1679	MSTRG_8763	45.9343	-1.87171	0.0232674	39.9887	64.2225	113.202	26.4072	8.27533	23.5104				N/A
1680	MSTRG_9116	1464.69	-1.87033	5.7362e-08	1647.14	3085.5	2168.09	637.293	656.509	593.638			cl21455;smart00173	pfam00071
1681	MSTRG_1599	76.6636	-1.87031	0.0002279	90.3745	135.502	135.842	40.491	30.3429	27.4288				N/A
1682	MSTRG_15100	40.642	-1.86947	0.0192493	31.991	67.7512	92.3583	21.1257	11.0338	19.592				N/A
1683	MSTRG_3926	45.9562	-1.86943	0.031723	33.1907	112.213	70.4367	8.80239	27.5844	23.5104			pfam00651	pfam00651
1684	MSTRG_11439	168.122	-1.86879	2.72931e-05	252.729	224.426	315.887	102.108	60.6857	52.8984			cl21453	cl21453
1685	MSTRG_4131	73.5945	-1.86635	0.0157197	58.7834	82.5717	204.841	21.1257	33.1013	41.1432				N/A
1686	MSTRG_8289	139.061	-1.86574	0.048033	120.766	479.904	53.9056	56.3353	74.4779	48.98				N/A
1687	MSTRG_10494	1195.92	-1.86447	3.05706e-05	1464.39	2358.59	1806.56	683.065	570.998	291.921			cl11961	pfam00171
1688	MSTRG_14434	571.241	-1.8644	5.02035e-07	958.53	1081.2	650.461	223.581	204.125	309.554			cl03589	cl03589
1689	MSTRG_10621	45.8204	-1.86246	0.0295634	73.5793	30.3469	111.764	28.1676	19.3091	11.7552				N/A
1690	MSTRG_14590	228.038	-1.85866	2.75697e-05	310.712	489.079	272.763	75.7005	96.5455	123.43			cd05966;cl17068	pfam00501;pfam13193;pfam16177
1691	MSTRG_7442	736.371	-1.85693	0.000278218	948.933	1844.1	670.586	404.91	267.569	282.125			cl21460;PLN03190	pfam16209
1692	MSTRG_7441	145.738	-1.85547	0.00180736	192.746	371.22	121.108	61.6167	68.9611	58.776			cl21460
1693	MSTRG_5789	612.803	-1.85468	0.0222892	1040.91	1655.67	183.639	265.832	317.221	213.553			COG0318;COG0365	pfam00501
1694	MSTRG_11526	714.231	-1.85389	3.36155e-10	1050.9	1368.43	936.521	297.521	342.047	289.962			pfam04716	pfam04716
1695	MSTRG_4913	60.4857	-1.85386	0.017813	76.3785	160.909	47.7963	36.97	19.3091	21.5512				N/A
1696	MSTRG_4764	68.0767	-1.85233	0.000854562	71.18	133.385	114.999	26.4072	33.1013	29.388				N/A
1697	MSTRG_10360	3667.32	-1.851	3.08671e-05	3593.39	8996.79	4638.76	1549.22	1484.04	1741.73				N/A
1698	MSTRG_7921	2036.73	-1.85051	2.60079e-10	2429.72	3685.38	3453.2	985.868	855.117	811.109				N/A
1699	MSTRG_4189	33.3359	-1.85019	0.045194	44.7874	54.3421	56.0619	10.5629	30.3429	3.9184			pfam12014	pfam12014
1700	MSTRG_10122	239.041	-1.84952	0.00197077	265.525	630.933	225.685	70.4191	124.13	117.552			cl16912	cl17172
1701	MSTRG_5310	90.7655	-1.84656	0.00847864	99.9718	245.598	80.4991	28.1676	41.3766	48.98			cl17169	pfam00076
1702	MSTRG_13812	242.261	-1.84626	0.00551457	293.517	686.686	157.045	98.5868	115.855	101.878			pfam06738	pfam06738
1703	MSTRG_4314	89.6578	-1.8447	0.000149399	157.156	112.919	152.014	44.0119	24.826	47.0208				N/A
1704	MSTRG_8346	390.125	-1.84444	2.78461e-08	616.626	729.031	486.948	195.413	146.197	166.532				N/A
1705	MSTRG_921	71.3565	-1.84353	0.00913194	59.1833	176.435	98.4677	26.4072	44.1351	23.5104			cl21494	pfam01738
1706	MSTRG_5748	130.747	-1.84347	0.00110467	237.533	226.543	147.342	44.0119	93.787	35.2656			pfam04622	pfam04622
1707	MSTRG_13699	53.3839	-1.84278	0.00645849	46.7868	86.1004	117.155	21.1257	27.5844	21.5512			PRK12323
1708	MSTRG_6557	127.085	-1.84219	2.00171e-05	153.157	194.785	249.044	59.8562	46.8935	58.776				N/A
1709	MSTRG_15501	284.819	-1.84206	2.15802e-05	284.32	460.143	592.603	140.838	107.579	123.43			cl25409	pfam00106
1710	MSTRG_8455	196.368	-1.84195	0.0410589	53.5849	290.765	577.15	96.8263	71.7195	88.164			cd00371;cl21460;pfam00403	pfam00122;pfam00403;pfam00702
1711	MSTRG_1739	88.9181	-1.84165	0.000552179	148.358	179.258	89.124	33.4491	44.1351	39.184			pfam12138	pfam12138
1712	MSTRG_9813	480.477	-1.83889	0.00847521	573.438	1413.6	266.653	200.694	173.782	254.696			pfam00146;TIGR01453	pfam00146;pfam01541
1713	MSTRG_7214	249.862	-1.83844	0.0238845	239.533	798.899	132.967	70.4191	124.13	133.226			pfam13600;TIGR02231	pfam13598;pfam13600
1714	MSTRG_13977	78.9879	-1.83819	0.0115503	101.172	211.722	57.8587	31.6886	30.3429	41.1432			pfam16300	pfam16300
1715	MSTRG_7500	164.317	-1.83819	1.11638e-07	220.738	274.533	275.638	77.461	68.9611	68.572				N/A
1716	MSTRG_3375	497.769	-1.83696	5.73438e-08	708.201	619.641	1004.8	223.581	234.468	195.92				N/A
1717	MSTRG_1447	105.875	-1.83685	0.00444766	127.964	139.737	227.122	19.3653	66.2026	54.8576				N/A
1718	MSTRG_7712	407.213	-1.83307	0.000109693	585.035	941.459	380.574	151.401	212.4	172.41			pfam00755	pfam00755
1719	MSTRG_9515	55.7157	-1.83198	0.0172708	90.7744	103.744	64.6868	10.5629	46.8935	17.6328				N/A
1720	MSTRG_6538	5231.61	-1.83084	6.48028e-08	5834.76	10192.3	8475.05	2587.9	2424.67	1874.96				N/A
1721	MSTRG_11614	56.9327	-1.83066	0.00936738	86.7756	134.797	45.2807	26.4072	24.826	23.5104			cl00275	pfam00115
1722	MSTRG_3945	1006.01	-1.8295	9.1563e-05	910.544	2044.53	1753.73	338.012	601.34	387.922				N/A
1723	MSTRG_15432	1112.68	-1.82874	0.00934977	1143.68	3451.78	614.524	496.455	452.385	517.229				N/A
1724	MSTRG_11845	1000.85	-1.82806	3.27955e-08	1246.45	1952.08	1485.28	355.617	513.07	452.575			cl02381	pfam02466
1725	MSTRG_1902	114.958	-1.82763	0.00136969	114.368	232.895	191.904	73.9401	41.3766	35.2656				N/A
1726	MSTRG_15020	1377.32	-1.82547	4.07228e-10	1841.48	2604.89	1997.02	531.664	708.92	579.923			cl25409	pfam00106
1727	MSTRG_7610	113.446	-1.82464	0.00130674	158.755	135.502	236.107	28.1676	49.652	72.4904			pfam00641;smart00547	pfam00641
1728	MSTRG_12345	100.178	-1.82289	3.01192e-05	181.149	122.799	163.873	40.491	49.652	43.1024				N/A
1729	MSTRG_930	1043.41	-1.82238	0.000345617	1888.27	2225.91	765.46	374.982	557.205	448.657			pfam13523	pfam13523
1730	MSTRG_3576	2151.23	-1.82141	0.000168046	5114.16	2639.47	2305.72	614.407	1136.48	1097.15			cd06183	pfam00175;pfam00970
1731	MSTRG_11378	134.621	-1.81943	0.00139328	309.113	191.962	127.217	56.3353	79.9948	43.1024			pfam04627	pfam04627
1732	MSTRG_4884	74.3636	-1.81849	0.00474748	90.7744	145.383	110.686	38.7305	46.8935	13.7144				N/A
1733	MSTRG_1980	1146.26	-1.81701	0.0364726	1200.46	3713.61	443.823	797.496	416.525	305.635			pfam07249	pfam07249	Secreted
1734	MSTRG_3106	456.441	-1.81629	8.21135e-09	616.226	853.947	664.836	214.778	165.507	223.349				N/A
1735	MSTRG_10385	245.351	-1.81512	0.0245654	343.903	697.978	104.218	121.473	137.922	66.6128			pfam08580	pfam08580
1736	MSTRG_3901	570.398	-1.81377	0.00084195	495.46	1503.23	666.633	249.988	215.158	291.921			PHA03247
1737	MSTRG_5301	116.191	-1.81221	6.13477e-05	137.961	170.789	233.591	54.5748	55.1688	45.0616				N/A
1738	MSTRG_4747	1465.97	-1.81201	4.1288e-09	1684.33	2688.87	2472.83	690.107	675.818	583.842			pfam10165	pfam10165
1739	MSTRG_10719	214.853	-1.81133	0.000370151	354.3	456.615	193.701	103.868	68.9611	111.674			cd17333;cl28910	pfam07690
1740	MSTRG_9358	222.898	-1.81063	2.45762e-05	226.336	394.509	419.027	84.5029	113.096	99.9192			COG0656	cl00470
1741	MSTRG_11040	228.192	-1.81051	0.00430273	337.105	537.069	189.748	84.5029	159.99	60.7352			COG0667	pfam00248
1742	MSTRG_11192	58.5636	-1.80949	0.000708521	97.1726	70.5741	104.936	22.8862	30.3429	25.4696				N/A
1743	MSTRG_5429	714.547	-1.80897	3.90513e-08	1182.07	1218.11	935.443	385.545	331.013	235.104			cl30539	pfam13454
1744	MSTRG_926	1103.5	-1.80747	0.000450707	997.719	2895.66	1257.08	540.467	457.901	472.167			cd06008;cl17238
1745	MSTRG_10973	64.7301	-1.80598	0.00401505	91.1743	145.383	66.1243	26.4072	22.0675	37.2248			PRK00476	pfam00152
1746	MSTRG_13450	68.1703	-1.80585	0.0312719	52.7851	58.5765	206.638	35.2096	30.3429	25.4696			pfam12505	pfam12505
1747	MSTRG_14607	617.027	-1.80341	2.19364e-06	1122.08	1114.37	640.04	262.311	328.255	235.104			pfam01265	pfam01265
1748	MSTRG_9173	2177.15	-1.80112	0.000225523	2589.27	5362.22	2197.55	864.395	1271.64	777.803			pfam01172	pfam01172
1749	MSTRG_12296	139.543	-1.80085	0.0125415	106.37	411.447	132.608	56.3353	71.7195	58.776				N/A
1750	MSTRG_11490	304.231	-1.80078	3.39684e-08	543.447	467.906	408.245	132.036	113.096	160.654			cd04496	pfam00436
1751	MSTRG_12893	586.573	-1.8003	9.48985e-07	701.003	973.217	1062.3	339.772	204.125	239.023			cd02181			GH16:16
1752	MSTRG_8560	82.5674	-1.7997	0.000523011	97.1726	125.622	162.795	35.2096	27.5844	47.0208			cl21453	pfam00069
1753	MSTRG_2527	81.9622	-1.79899	0.00046934	115.567	152.44	112.842	22.8862	46.8935	41.1432			cd00067	pfam00172
1754	MSTRG_13257	84.2181	-1.79715	0.00118929	139.561	133.385	117.874	36.97	57.9273	19.592			cl21464	cl21464
1755	MSTRG_8715	87.3122	-1.79603	0.00987511	99.9718	80.4545	225.685	24.6467	44.1351	48.98			cd00870;cd00896;cl21453	cl21453;pfam00454;pfam00613
1756	MSTRG_2927	6187.56	-1.79594	2.34247e-08	9674.88	11927.7	7220.12	2313.27	3205.31	2784.02			cd07306	pfam01459
1757	MSTRG_5518	105.586	-1.79407	5.34924e-05	157.156	172.201	160.639	44.0119	66.2026	33.3064			cl02107	pfam04777
1758	MSTRG_5734	66298.5	-1.79349	0.00092399	85847	168250	54634.8	30407	20418	38233.8			pfam00961	pfam00961
1759	MSTRG_12967	41.2931	-1.79209	0.037968	73.9792	93.1579	25.5153	15.8443	13.7922	25.4696				N/A
1760	MSTRG_4400	106.208	-1.79116	0.000421352	153.157	208.194	134.764	52.8143	27.5844	60.7352			pfam14033	pfam14033
1761	MSTRG_3508	37.3742	-1.79108	0.0402417	53.185	93.1579	27.6716	21.1257	19.3091	9.796				N/A
1762	MSTRG_11799	727.351	-1.79088	0.00172054	982.123	1803.17	599.79	362.658	416.525	199.838			cd05911	pfam00501
1763	MSTRG_4423	157825	-1.79018	0.00202469	182698	385449	166419	80286.6	34221.2	97877.8				N/A
1764	MSTRG_942	499.648	-1.78905	0.000704519	484.264	721.973	1116.93	133.796	311.704	229.226			cd14940	cl21561
1765	MSTRG_4129	62.8681	-1.78866	0.0421934	57.5838	57.8708	177.889	31.6886	11.0338	41.1432			pfam12505	pfam12505
1766	MSTRG_3286	221.036	-1.78769	0.0244548	165.153	184.904	678.133	58.0958	91.0286	148.899			cd02922;pfam00173	pfam00173;pfam01070
1767	MSTRG_10196	81.5769	-1.78455	0.00638385	83.9763	202.548	93.0771	45.7724	38.6182	25.4696				N/A
1768	MSTRG_8911	142.492	-1.78122	0.0177565	139.961	112.213	409.683	38.7305	66.2026	88.164			TIGR00907	pfam13520
1769	MSTRG_6290	936.717	-1.77957	0.000123096	838.964	2101.7	1410.89	397.868	524.104	346.779				N/A
1770	MSTRG_6609	97.4877	-1.77938	0.000811208	179.949	151.029	122.546	31.6886	33.1013	66.6128			cl02789;PRK12740	cl02789;pfam00679;pfam14492
1771	MSTRG_12670	249.361	-1.77811	0.0192529	374.295	659.868	124.342	146.12	126.888	64.6536			cl10459
1772	MSTRG_5359	36.9013	-1.77594	0.0408256	27.9921	78.3373	65.0461	22.8862	19.3091	7.8368				N/A
1773	MSTRG_4252	1723.13	-1.77591	0.017145	2430.52	4563.32	1009.47	667.221	375.148	1293.07				pfam05933
1774	MSTRG_4708	155.117	-1.77567	0.000188133	185.548	298.529	238.263	82.7425	41.3766	84.2456				N/A
1775	MSTRG_7939	167.754	-1.77532	0.00100645	192.746	390.981	194.06	65.1377	104.821	58.776				N/A
1776	MSTRG_13511	139.598	-1.77455	0.0353836	79.1777	450.969	118.592	75.7005	52.4104	60.7352				N/A
1777	MSTRG_3079	280.929	-1.77298	9.73389e-05	429.079	555.418	318.762	80.982	140.681	160.654					Secreted
1778	MSTRG_9062	139.628	-1.77296	2.21751e-05	168.353	213.134	265.935	52.8143	68.9611	68.572			cd06133	pfam00929
1779	MSTRG_10954	585.593	-1.77188	0.000753115	1192.86	1126.36	398.902	286.958	253.777	254.696			pfam05365	pfam05365
1780	MSTRG_2426	669.648	-1.77148	0.0109151	561.042	2057.94	489.104	260.551	273.086	376.167			cl02603	cl02603
1781	MSTRG_12126	347.667	-1.77125	0.0049328	635.821	635.167	343.559	272.874	124.13	74.4496				N/A
1782	MSTRG_7488	206.912	-1.77092	0.000827154	453.872	312.643	194.779	93.3053	63.4442	123.43			pfam07766;PTZ00121	pfam07766
1783	MSTRG_11591	95187.4	-1.77088	0.00173067	119861	241218	80617.7	41084.3	27559.6	60784.2			pfam00961	pfam00961
1784	MSTRG_14514	1602.28	-1.77085	0.000718143	2656.05	3651.51	1126.99	735.88	849.6	593.638			cl00365;pfam00231	pfam00231
1785	MSTRG_4163	115.301	-1.77053	0.00164202	195.945	210.311	129.014	73.9401	55.1688	27.4288				N/A
1786	MSTRG_10054	531.599	-1.76956	1.31709e-05	549.845	887.117	1028.52	186.611	259.294	278.207			pfam01204	pfam01204		GH37:25|3.2.1.28:1
1787	MSTRG_13720	29.7787	-1.76875	0.0235775	38.7891	65.6339	33.4215	10.5629	16.5507	13.7144				N/A
1788	MSTRG_501	168.708	-1.76859	0.00120343	159.155	239.952	382.73	52.8143	85.5117	92.0824			pfam06398	pfam06398
1789	MSTRG_4828	1154.11	-1.76798	0.00364312	996.119	3228.06	1129.5	690.107	491.003	389.881			cl00125	pfam00581
1790	MSTRG_13154	109.058	-1.76651	0.00524718	159.955	260.419	85.8897	44.0119	41.3766	62.6944			cd17323
1791	MSTRG_14493	5388.6	-1.76634	0.000793701	4692.28	14414.8	5880.39	2714.66	2278.47	2351.04			pfam14288	pfam14288		GT48:373|2.4.1.34:12
1792	MSTRG_11588	58.4832	-1.76555	0.011181	80.3774	139.031	52.4682	26.4072	19.3091	33.3064				N/A
1793	MSTRG_4860	43.6193	-1.7651	0.0402417	56.784	117.153	28.7497	22.8862	16.5507	19.592				N/A
1794	MSTRG_5130	615.503	-1.76466	0.00257785	810.572	1537.81	506.713	367.94	168.265	301.717			PRK09130	pfam10588;pfam13510
1795	MSTRG_8944	712.024	-1.76423	0.000515392	874.154	1764.35	663.039	406.67	289.636	274.288			cl21460	pfam16209
1796	MSTRG_211	94.5722	-1.76415	0.000690141	166.353	100.921	172.139	54.5748	30.3429	43.1024			TIGR02169
1797	MSTRG_5630	66.683	-1.76244	0.00785183	66.3813	110.801	131.889	42.2515	33.1013	15.6736				N/A
1798	MSTRG_4995	821.474	-1.75979	5.19278e-05	1041.31	1332.44	1433.89	566.874	256.535	297.799			pfam02936	pfam02936
1799	MSTRG_2053	636.186	-1.75905	7.35471e-05	762.985	955.574	1225.81	170.766	380.665	321.309			pfam01960	pfam01960
1800	MSTRG_5152	58.414	-1.75889	0.000706991	77.1783	85.3947	107.452	24.6467	30.3429	25.4696			PTZ00449
1801	MSTRG_12178	109951	-1.75773	0.00256602	134844	280918	93383.6	55643.4	28519.5	66395.4			pfam00961	pfam00961
1802	MSTRG_2061	477.241	-1.75557	0.00019611	610.628	1135.54	463.948	220.06	190.333	242.941			cl21454	pfam05834
1803	MSTRG_445	291.186	-1.75344	0.000239656	613.427	470.024	265.216	158.443	104.821	135.185			cl28885
1804	MSTRG_5718	96.3778	-1.74688	0.000115737	145.959	157.38	142.311	56.3353	46.8935	29.388				N/A
1805	MSTRG_10518	46.2081	-1.7461	0.0230703	50.7857	64.9282	98.827	21.1257	8.27533	33.3064				N/A
1806	MSTRG_5735	3146.52	-1.74373	0.00287609	3574.59	7967.11	2998.23	1580.91	783.398	1974.87			MTH00020;MTH00210;pfam00961;pfam03161;PRK06590	pfam00361;pfam00662;pfam00961;pfam03161;pfam06455
1807	MSTRG_12128	406.593	-1.74353	1.524e-10	639.42	647.871	592.243	174.287	168.265	217.471			pfam00067	pfam00067
1808	MSTRG_10007	376.195	-1.74335	0.000334641	721.797	371.926	645.43	249.988	140.681	127.348				N/A
1809	MSTRG_6588	327.726	-1.74313	0.00555152	630.223	670.454	212.029	105.629	220.675	127.348			pfam13465	pfam13465
1810	MSTRG_15533	79306.4	-1.74253	0.00111536	95941	203320	67095.6	35350.4	27341.7	46789.6			cl19115;cl21484;MTH00154;pfam00961;pfam02790;TIGR01453	pfam00116;pfam00499;pfam00961;pfam01541;pfam02790;pfam07460
1811	MSTRG_5606	66.5064	-1.74215	0.00739269	70.3802	159.498	76.9054	28.1676	38.6182	25.4696			pfam08580	pfam08580
1812	MSTRG_13126	88.5097	-1.74047	0.000360744	139.161	134.797	136.561	47.5329	22.0675	50.9392			pfam09335	pfam09335
1813	MSTRG_1266	436.143	-1.73956	0.000373126	603.03	903.349	507.072	251.748	239.984	111.674			cl00376
1814	MSTRG_5214	220.139	-1.73902	7.4788e-05	419.082	330.993	264.497	66.8982	129.647	109.715			COG0705	pfam01694
1815	MSTRG_7063	163.681	-1.73891	0.00317292	133.562	251.95	370.871	68.6586	55.1688	101.878				N/A
1816	MSTRG_1802	63.5124	-1.73745	0.016394	102.771	143.971	45.9995	21.1257	35.8597	31.3472				N/A
1817	MSTRG_6655	2104.36	-1.73585	3.4456e-07	4321.98	2862.49	2524.58	908.407	1130.96	877.722			COG0075	pfam00266
1818	MSTRG_10172	771.615	-1.73489	1.14539e-05	1016.91	1152.48	1387.53	244.706	504.795	323.268				N/A
1819	MSTRG_8136	552.094	-1.73365	0.00071526	769.383	1168.71	608.056	139.078	278.603	348.738			cl14607	cl14607
1820	MSTRG_10721	1289.56	-1.73329	1.19083e-12	1703.92	2182.86	2060.27	566.874	645.475	577.964			pfam00067	pfam00067
1821	MSTRG_15172	60.887	-1.73234	0.00154303	89.9747	90.3349	101.702	40.491	19.3091	23.5104			cd18596	cl00549
1822	MSTRG_15330	992.611	-1.73157	9.98262e-05	974.126	2255.55	1347.64	515.82	502.036	360.493			cd03024	pfam01323
1823	MSTRG_171	71.2425	-1.73123	0.0194745	73.9792	191.256	62.8899	24.6467	41.3766	33.3064				N/A
1824	MSTRG_9698	146.829	-1.73104	1.56e-05	274.323	220.897	182.56	66.8982	57.9273	78.368				N/A
1825	MSTRG_5720	365.474	-1.73092	0.000502136	388.291	599.174	696.102	176.048	237.226	96.0008				N/A
1826	MSTRG_9941	196.348	-1.72982	0.0127335	202.343	155.263	548.4	116.192	57.9273	97.96			pfam00503	pfam00503
1827	MSTRG_13560	324.052	-1.72783	2.86179e-06	642.619	370.514	480.838	158.443	135.164	156.736				N/A
1828	MSTRG_8514	277.206	-1.72669	1.71097e-05	308.313	422.033	547.681	154.922	118.613	111.674			cl17037	cl17037
1829	MSTRG_7083	144.778	-1.72564	0.00627147	282.32	118.565	265.216	35.2096	77.2364	90.1232			cl17068;cl25409	pfam00501;pfam07993
1830	MSTRG_12281	68.9722	-1.72485	0.00774129	108.769	137.62	71.5148	19.3653	27.5844	48.98			cl14782	pfam00075
1831	MSTRG_5488	179.486	-1.72334	0.00210764	238.333	225.837	364.043	135.557	52.4104	60.7352			pfam00153	pfam00153
1832	MSTRG_12482	152.202	-1.72134	0.000202068	271.524	274.533	154.889	59.8562	66.2026	86.2048			COG0431	pfam03358
1833	MSTRG_4994	30.3778	-1.72084	0.0346698	41.5883	57.165	39.8902	7.04191	24.826	11.7552				N/A
1834	MSTRG_13811	810.968	-1.72031	0.00308973	1402.01	1857.51	473.292	362.658	413.766	356.575			cl30284
1835	MSTRG_4099	22.4151	-1.71472	0.0426799	27.5922	28.2297	47.0776	8.80239	11.0338	11.7552			cl25409	pfam00106
1836	MSTRG_2293	173.124	-1.71423	0.00111362	202.343	393.098	201.248	63.3772	68.9611	109.715				N/A
1837	MSTRG_12639	878.21	-1.71321	7.2454e-06	918.541	1436.18	1683.65	357.377	364.114	509.392			PRK00094	cl21454;pfam07479
1838	MSTRG_8865	127.098	-1.71308	0.00143579	195.945	252.655	135.842	38.7305	55.1688	84.2456			cl00447	pfam00293
1839	MSTRG_10974	155.797	-1.71151	0.000822969	216.739	292.883	204.841	38.7305	99.3039	82.2864			pfam10203	pfam10203
1840	MSTRG_5119	341.563	-1.71139	0.01804	249.93	403.684	915.318	174.287	231.709	74.4496				N/A
1841	MSTRG_5247	327.23	-1.70971	0.025237	421.481	936.519	145.905	123.233	146.197	190.042			cd18596;TIGR00957	cl00549;pfam00005;pfam13304
1842	MSTRG_15304	92.3769	-1.70868	0.00510861	79.5776	210.311	135.123	40.491	35.8597	52.8984				N/A
1843	MSTRG_11296	381.164	-1.70826	4.27127e-07	615.427	503.194	634.649	225.341	137.922	170.45				N/A
1844	MSTRG_3423	1252.18	-1.7074	4.42514e-05	1509.97	2417.87	1824.53	785.173	601.34	374.207				N/A
1845	MSTRG_13448	226.97	-1.70707	9.02306e-05	417.482	364.868	261.622	100.347	74.4779	143.022			pfam09809	pfam09809
1846	MSTRG_5817	726.768	-1.70376	0.000520333	1026.51	1686.72	622.431	274.635	405.491	344.819				N/A
1847	MSTRG_4924	48.8691	-1.70322	0.0281326	61.1828	124.916	38.4527	21.1257	22.0675	25.4696				N/A
1848	MSTRG_5542	32.0795	-1.70276	0.0123687	48.7863	50.1076	47.437	12.3233	22.0675	11.7552			smart00320	pfam00400
1849	MSTRG_14839	199.539	-1.70004	0.000751219	269.524	362.045	284.622	139.078	91.0286	50.9392				N/A
1850	MSTRG_8117	18140.8	-1.70004	8.17293e-05	40321.4	25492.8	17415.5	10701.9	7409.18	7503.74			cl21460
1851	MSTRG_10481	110.789	-1.69635	0.00253949	142.36	235.718	129.014	54.5748	71.7195	31.3472				N/A
1852	MSTRG_6229	1246.91	-1.69632	1.28822e-06	1352.02	2458.1	1906.46	591.521	662.026	511.351			cl14603;pfam00168	pfam00168
1853	MSTRG_8160	544.324	-1.69516	0.0312458	933.737	1114.37	445.261	77.461	485.486	209.634				N/A
1854	MSTRG_4060	7311.65	-1.69446	0.000186962	7605.86	17429	8480.08	2788.6	3461.84	4104.53			PHA03247;COG5189
1855	MSTRG_2414	472.535	-1.69396	0.000118297	663.813	1017.68	483.713	169.006	248.26	252.737			COG0446
1856	MSTRG_5528	524.344	-1.69378	1.07257e-05	559.442	997.918	846.678	301.042	237.226	203.757			pfam12937	pfam12937
1857	MSTRG_1974	81.1495	-1.69281	0.0261078	82.7767	194.079	95.9521	28.1676	19.3091	66.6128			cl04955	cl04955		GH105:393
1858	MSTRG_3681	1882.02	-1.6906	5.85606e-06	2257.36	3936.63	2428.99	880.239	717.195	1071.68			cd01803	pfam00240
1859	MSTRG_2520	45.3684	-1.69003	0.014129	63.982	92.4521	52.4682	22.8862	11.0338	29.388			pfam00318	pfam00318
1860	MSTRG_1148	2929.72	-1.68568	0.000141486	3961.68	6546.46	2901.2	1024.6	1500.59	1643.77			cd02947	pfam00085
1861	MSTRG_6173	261.019	-1.68531	0.000897183	357.899	568.828	269.888	153.162	77.2364	139.103			cd11561;cl17013	pfam02020
1862	MSTRG_4852	121.217	-1.68385	0.000199139	149.558	207.488	199.092	58.0958	38.6182	74.4496			cd17956;cd18787	pfam00270;pfam00271
1863	MSTRG_1658	2044.97	-1.68311	2.60974e-11	2718.43	3280.29	3360.12	1068.61	827.533	1014.87				N/A
1864	MSTRG_14224	56.7963	-1.68257	0.00169241	77.1783	83.2775	98.4677	19.3653	33.1013	29.388				N/A
1865	MSTRG_4211	3290.83	-1.68217	4.05795e-05	6031.5	6103.96	2919.89	1783.36	1321.29	1584.99			PRK09280	pfam00006;pfam02874
1866	MSTRG_15531	95111.4	-1.68214	0.000650887	100813	235826	98449.3	41688.1	36458.3	57434			cd10445;pfam03161;TIGR01453	pfam03161
1867	MSTRG_7587	56.3532	-1.68197	0.00555267	103.571	69.8684	84.4522	36.97	27.5844	15.6736			cl00020	pfam01174
1868	MSTRG_2219	61.817	-1.68046	0.00159736	107.17	79.043	97.0302	26.4072	22.0675	39.184				N/A
1869	MSTRG_7042	29.7555	-1.67931	0.0442645	36.7896	57.8708	40.2496	7.04191	24.826	11.7552			cl02571	cl02571
1870	MSTRG_5788	429.651	-1.6773	3.73875e-05	847.361	695.155	421.542	184.85	195.849	233.145			pfam00067	pfam00067
1871	MSTRG_1311	68.3397	-1.67612	0.000708329	92.7739	126.328	93.4365	36.97	33.1013	27.4288			cl00400	pfam01521
1872	MSTRG_618	430.305	-1.67289	0.0248621	257.527	371.926	1336.14	225.341	179.299	211.594			pfam00734;pfam01341	pfam00734;pfam01341	Secreted	CBM1:69|GH6:62|3.2.1.91:20|AA9:2|CE16:1;GH6:110|CBM1:62|3.2.1.91:23|3.2.1.4:1
1873	MSTRG_10720	3456.18	-1.67253	3.77044e-08	5905.14	5829.42	4052.27	1589.71	1415.08	1945.49				N/A
1874	MSTRG_9874	121.009	-1.67129	0.00896682	178.75	244.186	130.811	96.8263	44.1351	31.3472				N/A
1875	MSTRG_9810	333.379	-1.67094	0.0381585	322.309	1031.09	169.623	151.401	110.338	215.512			pfam00146;TIGR01453	pfam00146;pfam01541
1876	MSTRG_4200	51.6678	-1.67054	0.0337476	61.1828	41.6387	132.608	17.6048	27.5844	29.388				N/A
1877	MSTRG_8782	235.951	-1.66998	0.000241256	302.315	496.136	279.95	147.88	99.3039	90.1232				N/A
1878	MSTRG_10624	148.115	-1.66728	0.00157914	211.141	134.091	330.621	79.2215	68.9611	64.6536			pfam00755	pfam00755
1879	MSTRG_11451	6796.79	-1.6664	0.00119135	12554.5	13537.5	4917.99	2337.91	4035.6	3397.25			cd03013	pfam08534
1880	MSTRG_36	193.243	-1.66457	6.64269e-05	240.732	261.124	380.933	103.868	68.9611	103.838			cd18596;TIGR00957
1881	MSTRG_2288	38.6575	-1.66353	0.008314	57.9837	46.5789	71.8742	19.3653	16.5507	19.592			pfam04031	pfam04031
1882	MSTRG_14992	726.957	-1.66255	0.00980441	1035.31	1798.93	480.479	211.257	342.047	493.719			cd17323	pfam07690
1883	MSTRG_15069	57.0598	-1.65865	0.0139878	72.3796	100.921	85.1709	12.3233	44.1351	27.4288				N/A
1884	MSTRG_15353	175.119	-1.65845	4.55431e-05	221.138	350.753	225.685	80.982	93.787	78.368			COG0612;pfam05193	pfam00675;pfam05193
1885	MSTRG_329	157.195	-1.65841	9.31555e-05	254.728	268.887	191.904	52.8143	82.7533	92.0824			smart00225
1886	MSTRG_10440	118.765	-1.65758	0.0403499	115.567	323.935	102.061	31.6886	41.3766	97.96				N/A
1887	MSTRG_6001	96.4614	-1.6566	0.004482	127.164	154.557	158.842	36.97	24.826	76.4088				N/A
1888	MSTRG_250	156.448	-1.65519	0.000282829	308.313	237.129	166.389	59.8562	82.7533	84.2456				N/A
1889	MSTRG_1788	100.259	-1.6551	0.00428346	167.153	160.909	129.374	33.4491	30.3429	80.3272			pfam05254	pfam05254
1890	MSTRG_3930	5025.91	-1.65145	9.21068e-07	7549.47	9209.92	6116.85	3135.41	2096.42	2047.36				N/A
1891	MSTRG_6184	33.7637	-1.65127	0.0241476	37.1895	49.4019	67.5617	15.8443	11.0338	21.5512				N/A
1892	MSTRG_9015	540.01	-1.65124	0.0038847	481.065	532.129	1444.67	278.155	231.709	272.329			cd07061;cl11399	pfam00328
1893	MSTRG_2487	246.592	-1.65032	1.19179e-06	358.699	333.11	431.605	144.359	102.062	109.715			pfam09631	pfam09631
1894	MSTRG_5199	176.834	-1.64873	0.00143513	274.723	347.93	181.482	103.868	102.062	50.9392				N/A
1895	MSTRG_15245	597.503	-1.64779	0.0424263	991.721	1544.16	181.842	320.407	325.496	221.39			cl17068;pfam03321;COG0318	pfam00501;pfam03321
1896	MSTRG_7960	360.527	-1.64727	0.000103902	375.494	784.784	480.12	184.85	165.507	172.41				N/A
1897	MSTRG_7989	39.2249	-1.64688	0.0123769	41.5883	64.2225	72.2336	17.6048	22.0675	17.6328				N/A
1898	MSTRG_13632	1313.08	-1.64571	3.73564e-05	1210.46	2079.82	2680.55	656.658	598.582	652.414			cl21460;PRK10671;PRK11033	pfam00403
1899	MSTRG_767	9446.17	-1.64535	8.46441e-06	10149.9	20508.8	12289.4	4480.42	4614.87	4633.51				N/A
1900	MSTRG_4765	660.581	-1.64508	2.90799e-07	793.377	1227.28	982.161	338.012	350.322	272.329			cd07599	pfam03114
1901	MSTRG_37	281.417	-1.64379	1.90239e-06	360.299	401.567	517.854	126.754	121.371	160.654			cd03244;cd18604;cl25403;PTZ00243	cl00549;pfam00005
1902	MSTRG_10626	234.676	-1.64325	7.19743e-05	469.868	322.524	272.763	93.3053	137.922	111.674			PRK05297
1903	MSTRG_4739	177.57	-1.64212	5.44756e-05	332.306	251.95	223.888	109.15	71.7195	76.4088			pfam10937	pfam10937
1904	MSTRG_8204	442.484	-1.64201	7.30957e-12	684.607	682.452	643.993	214.778	209.642	219.43			cl07889;cl10459	cl07889
1905	MSTRG_13047	2910.13	-1.64033	5.60887e-05	3077.53	3551.29	6591.58	1450.63	1290.95	1498.79				N/A
1906	MSTRG_363	139.428	-1.64024	0.006324	189.147	331.698	113.561	79.2215	52.4104	70.5312			PRK00359	pfam00830
1907	MSTRG_9437	133.944	-1.63975	0.00467934	130.363	159.498	318.403	77.461	68.9611	48.98			COG2948
1908	MSTRG_2328	1311.71	-1.63901	1.22286e-06	1793.09	2487.03	1675.39	494.694	769.605	650.455			PRK00279	pfam00406
1909	MSTRG_8947	752.273	-1.63885	3.01192e-05	962.929	1583.68	871.834	413.712	289.636	391.84			cl21460;pfam16212;TIGR01652	pfam16212
1910	MSTRG_3136	785.475	-1.63786	0.00121337	1566.36	1331.03	668.789	244.706	408.249	493.719			PRK00279	pfam00406
1911	MSTRG_13736	1113.19	-1.63664	8.08252e-08	1276.44	1795.41	1983.01	600.323	504.795	519.188				N/A
1912	MSTRG_13654	60.3126	-1.63657	0.0129175	111.968	96.6866	65.7649	21.1257	19.3091	47.0208			cl22851;pfam00415	pfam00415;pfam00628
1913	MSTRG_9978	1411.22	-1.63654	4.53093e-05	1402.41	2580.19	2426.11	867.916	532.379	658.291			cl00279;pfam16188	pfam00557;pfam16188
1914	MSTRG_5277	419.707	-1.63649	0.0249349	590.634	1111.54	204.123	198.934	140.681	272.329			pfam07699	pfam07699
1915	MSTRG_4057	92.5434	-1.63605	0.000467188	107.97	169.378	142.311	36.97	49.652	48.98				N/A
1916	MSTRG_11045	189.565	-1.63357	0.00175653	274.723	235.718	351.824	123.233	44.1351	107.756			pfam10224	pfam10224
1917	MSTRG_7438	845.24	-1.63331	0.0196836	990.521	2407.99	436.636	338.012	449.626	448.657			pfam00134	pfam00134
1918	MSTRG_1261	100.643	-1.63189	0.00544458	79.1777	187.727	189.389	49.2934	55.1688	43.1024				N/A
1919	MSTRG_11404	48.9347	-1.63166	0.00601905	61.1828	64.9282	96.3114	26.4072	19.3091	25.4696			cd12118	pfam00501
1920	MSTRG_6524	26.2994	-1.62965	0.0300542	34.3903	45.1674	39.1714	8.80239	16.5507	13.7144				N/A
1921	MSTRG_10747	30.9615	-1.62916	0.04266	43.9876	64.9282	30.9059	14.0838	22.0675	9.796				N/A
1922	MSTRG_3372	29.1801	-1.62838	0.0395084	34.3903	52.2249	45.2807	7.04191	16.5507	19.592				N/A
1923	MSTRG_2193	256.358	-1.62706	3.15412e-05	323.109	489.079	350.746	156.683	118.613	99.9192			cl17169	pfam00076
1924	MSTRG_7662	120.155	-1.62539	0.0339418	145.959	330.287	68.9992	66.8982	44.1351	64.6536			cl29895;COG1472	cl29895
1925	MSTRG_13193	2698.21	-1.625	0.000296583	2573.28	3294.4	6358.35	1425.99	1197.16	1340.09			PRK10811
1926	MSTRG_8575	3893.92	-1.62455	1.16088e-05	5103.36	4437.7	8101.3	2283.34	1837.12	1600.67				N/A
1927	MSTRG_4332	298.069	-1.62355	0.000296692	372.295	621.758	355.059	102.108	176.54	160.654			COG0612	pfam00675;pfam05193
1928	MSTRG_10043	52.5453	-1.62353	0.00505405	86.3757	87.5119	63.2493	17.6048	33.1013	27.4288			cl28888	pfam01070
1929	MSTRG_10495	63.5658	-1.62163	0.000926328	98.7722	103.038	85.1709	26.4072	38.6182	29.388				N/A
1930	MSTRG_15452	578.878	-1.62158	4.32186e-07	968.927	990.155	663.039	318.646	275.844	256.655			pfam05680	pfam05680
1931	MSTRG_9138	577.285	-1.6213	0.0312334	1647.94	681.746	283.544	186.611	364.114	299.758			PRK02866	pfam02560
1932	MSTRG_14620	388.075	-1.62058	0.0019084	442.675	925.227	390.277	249.988	165.507	154.777				N/A
1933	MSTRG_9767	4368.1	-1.62012	0.00196539	5491.65	10929.1	3355.09	1938.29	2096.42	2398.06			cl17037;pfam10712;PRK00290;PTZ00186	pfam00012;pfam10712
1934	MSTRG_8969	83.004	-1.61976	0.00480512	88.775	170.084	116.077	40.491	55.1688	27.4288				N/A
1935	MSTRG_8371	27.6789	-1.61858	0.0260393	37.9893	38.8158	48.8745	17.6048	11.0338	11.7552			cd18301;pfam00651	pfam00651
1936	MSTRG_8353	525.693	-1.61782	0.00143035	1033.71	966.16	378.777	228.862	284.12	262.533			cd03013	pfam08534
1937	MSTRG_11495	317.691	-1.61622	0.000155748	485.863	587.177	364.402	110.91	146.197	211.594				N/A
1938	MSTRG_3214	546.917	-1.61617	0.00174253	661.814	1241.4	571.041	330.97	311.704	164.573			COG0657	pfam07859
1939	MSTRG_7175	284.638	-1.61493	6.50533e-07	361.098	482.021	443.823	117.952	146.197	156.736				N/A
1940	MSTRG_9811	484.018	-1.61376	3.60682e-05	712.999	923.11	554.869	308.084	187.574	217.471			cd18182
1941	MSTRG_13606	62.0633	-1.61368	0.00783785	62.3824	103.744	114.639	22.8862	27.5844	41.1432			pfam05180	pfam05180
1942	MSTRG_14503	120.184	-1.6134	0.00827488	110.769	158.792	273.122	36.97	68.9611	72.4904				N/A
1943	MSTRG_10123	148.091	-1.61201	0.0083569	191.946	330.287	147.342	42.2515	68.9611	107.756			cl16912	pfam13602
1944	MSTRG_6424	2204.46	-1.61145	2.30194e-13	3422.64	3576.7	2967.69	1154.87	1023.38	1081.48			COG0466;TIGR00763	pfam00004;pfam02190;pfam05362
1945	MSTRG_14271	386.763	-1.6091	0.000262606	524.652	841.244	382.73	190.132	168.265	213.553			cd05674	pfam01546
1946	MSTRG_5048	2277.82	-1.60872	0.000501648	4431.95	3774.3	2086.15	815.101	1023.38	1536.01			pfam04911	pfam04911
1947	MSTRG_10151	28.8358	-1.60825	0.0331843	34.3903	38.8158	56.4212	12.3233	19.3091	11.7552				N/A
1948	MSTRG_7131	31967.6	-1.6071	0.000963634	38060.5	78902.6	27441.2	15148.9	15714.8	16537.6			pfam00961	pfam00961
1949	MSTRG_10716	105.472	-1.60587	0.0179661	233.534	139.737	104.577	72.1796	22.0675	60.7352			cl00342	pfam00291
1950	MSTRG_12102	281.885	-1.60545	0.000225523	457.471	506.017	309.778	177.808	146.197	94.0416			cl00473	pfam01027
1951	MSTRG_12125	563.166	-1.60308	4.39275e-06	825.767	932.284	781.991	281.676	361.356	195.92				N/A
1952	MSTRG_8720	949.683	-1.59947	0.00258884	629.423	1935.14	1720.31	448.922	413.766	550.535			cl21453	pfam00069
1953	MSTRG_2920	125.945	-1.59809	8.12751e-05	189.947	223.72	153.811	61.6167	71.7195	54.8576				N/A
1954	MSTRG_4504	3315.68	-1.59676	0.000342095	4517.93	6970.61	3460.38	1230.57	2278.47	1436.09				N/A
1955	MSTRG_6127	156.811	-1.5961	0.000265666	217.139	310.526	180.404	93.3053	68.9611	70.5312				N/A
1956	MSTRG_7358	30.3029	-1.59576	0.0419515	47.5866	41.6387	48.5151	22.8862	5.51688	15.6736				N/A
1957	MSTRG_4572	3949.57	-1.5957	0.00048688	7314.74	6218.29	4271.84	2260.45	2521.22	1110.87			pfam04568	pfam04568
1958	MSTRG_2992	846.998	-1.59561	0.00138241	996.919	750.203	2071.41	455.964	399.974	407.514				N/A
1959	MSTRG_24	38.9882	-1.59379	0.0182316	44.7874	63.5167	67.5617	14.0838	16.5507	27.4288				N/A
1960	MSTRG_11792	232.375	-1.59329	0.0360769	255.528	671.866	119.671	100.347	135.164	111.674			pfam00146;TIGR01453	pfam00146;pfam01541;pfam07460
1961	MSTRG_5027	474.978	-1.59302	0.00464093	495.86	853.947	791.335	369.7	223.434	115.593				N/A
1962	MSTRG_1657	1897.41	-1.59231	1.5663e-09	2583.67	3449.66	2515.24	924.251	1012.35	899.273			cl21455	pfam00350;pfam01926
1963	MSTRG_11140	8663.85	-1.59204	0.000218075	8136.51	19542.7	11356.5	4853.64	4294.89	3798.89			pfam00258;cl06868;COG0369	pfam00175;pfam00258;pfam00667
1964	MSTRG_1007	61.3886	-1.59191	0.00565255	107.17	101.627	67.9211	22.8862	27.5844	41.1432			PRK05743	pfam00133;pfam08264
1965	MSTRG_970	171.783	-1.58831	0.00106688	204.742	333.11	237.185	80.982	55.1688	119.511			TIGR00911	pfam13520
1966	MSTRG_1058	405.212	-1.58818	0.00123477	450.673	872.296	500.604	218.299	262.052	127.348					Secreted
1967	MSTRG_15523	125.751	-1.58469	0.014762	115.168	125.622	325.231	75.7005	57.9273	54.8576				N/A
1968	MSTRG_8103	347.396	-1.58323	0.000124106	516.255	622.464	423.698	116.192	176.54	229.226			cl01629;PRK09404
1969	MSTRG_14152	88.9328	-1.58303	0.00654078	102.371	189.139	107.811	28.1676	55.1688	50.9392				N/A
1970	MSTRG_11538	460.465	-1.58278	0.0218416	307.114	764.318	997.973	132.036	388.94	172.41			cl21494	pfam01738
1971	MSTRG_9621	142.884	-1.58205	0.00163812	144.359	276.651	222.091	91.5448	71.7195	50.9392			PRK11705	pfam02353
1972	MSTRG_13721	371.191	-1.58119	1.13498e-06	496.66	526.483	646.508	221.82	184.816	150.858			pfam10348;pfam10355	pfam10348;pfam10355
1973	MSTRG_782	92448.9	-1.58103	0.0132949	91471.8	167970	156294	61063.9	62120.1	15773.5				N/A
1974	MSTRG_9873	275.705	-1.58013	0.000580283	419.082	560.359	261.622	163.724	110.338	139.103			cd05674	pfam01546
1975	MSTRG_7431	385.063	-1.57975	0.0341545	606.629	949.928	175.732	276.395	135.164	166.532				pfam10342
1976	MSTRG_12012	53.1631	-1.57944	0.0238041	72.3796	98.098	69.718	24.6467	11.0338	43.1024				N/A
1977	MSTRG_1343	181.832	-1.5791	2.38927e-05	232.335	245.598	338.527	86.2634	102.062	86.2048			cd12148
1978	MSTRG_10693	250.699	-1.57891	2.48861e-06	406.286	412.859	306.903	124.994	143.439	109.715			cl02542	cl02542
1979	MSTRG_14026	77.0278	-1.5789	0.0004899	108.769	110.801	126.858	45.7724	38.6182	31.3472			cl02571
1980	MSTRG_4685	3338.94	-1.57889	2.42013e-06	3358.65	5884.47	5766.83	1723.51	1619.21	1680.99			pfam09606;pfam09770	pfam09606;pfam09770
1981	MSTRG_1629	211.319	-1.57843	4.22704e-05	374.694	347.93	227.482	109.15	104.821	103.838				N/A
1982	MSTRG_4472	359.504	-1.57797	0.00640792	497.46	867.356	251.919	195.413	148.956	195.92			cl21457;PRK03739	pfam00682
1983	MSTRG_13550	884.849	-1.57581	0.00389152	912.943	837.009	2224.51	323.928	513.07	497.637			pfam00083	pfam00083
1984	MSTRG_2163	420.34	-1.57431	0.00621839	362.698	1091.08	435.198	225.341	176.54	231.186			cl28890	pfam01363
1985	MSTRG_2890	78.8756	-1.57284	0.00944389	69.9803	165.143	119.671	49.2934	35.8597	33.3064			PRK07994
1986	MSTRG_13033	9939.7	-1.57108	2.97958e-08	16262.2	16771.2	11586.5	4330.78	5287.93	5399.56			cl15692	pfam01522	Secreted
1987	MSTRG_7054	534.451	-1.57045	0.00267739	603.83	1316.91	479.042	309.844	248.26	248.819			cd17048	cl28922
1988	MSTRG_7128	33646.9	-1.56972	0.000506883	36860	80108.7	34041.8	15601.4	16809.9	18459.6				N/A
1989	MSTRG_8006	195.912	-1.56957	8.46029e-05	352.701	302.763	222.451	80.982	118.613	97.96			PTZ00318
1990	MSTRG_5037	313.569	-1.56854	5.70359e-08	479.865	520.131	407.886	161.964	148.956	162.614			cd03108;pfam00709	pfam00709
1991	MSTRG_12145	55.4408	-1.5684	0.00611361	94.7733	84.689	68.9992	33.4491	33.1013	17.6328				N/A
1992	MSTRG_13342	56.9835	-1.56767	0.0312719	131.963	46.5789	76.1867	21.1257	38.6182	27.4288				N/A
1993	MSTRG_12481	4792.82	-1.56699	0.000793239	9714.06	7875.37	3911.03	1918.92	2267.44	3070.07			PTZ00169	pfam00153
1994	MSTRG_13287	1581.85	-1.56682	0.00013343	2151.39	3416.49	1529.12	869.676	717.195	807.191			pfam00067	pfam00067
1995	MSTRG_7015	523.774	-1.5666	0.00527779	635.021	882.177	830.147	248.227	427.559	119.511			cl00388	cl00388
1996	MSTRG_7516	215.229	-1.56477	0.0109677	253.529	527.895	184.357	84.5029	88.2702	152.818			cd17999;pfam12054	pfam00176;pfam12054
1997	MSTRG_4328	117.413	-1.56465	0.000196647	183.148	170.789	174.295	65.1377	38.6182	72.4904			pfam00153	pfam00153
1998	MSTRG_12131	2961.5	-1.56355	3.6845e-08	4861.03	4987.47	3427.32	1420.71	1671.62	1400.83				N/A
[truncated: 13,538 more rows]
