# Supplementary material for: Transcriptional profile of oil palm pathogen, Ganoderma boninense, reveals activation of lignin degradation machinery and possible evasion of host immune response
Source: BMC Genomics. 2021 May 5;22:326. doi: 10.1186/s12864-021-07644-9 (PMC8097845; doi:10.1186/s12864-021-07644-9)
Supplement: Supplementary file 2 — Additional file 2: Dataset S1. StringTie transcript gtf annotation. [file 12864_2021_7644_MOESM2_ESM.txt]

PJEW02000001.1	StringTie	transcript	197	548	1000	.	.	gene_id "MSTRG.1"; transcript_id "MSTRG.1.1";
PJEW02000001.1	StringTie	exon	197	548	1000	.	.	gene_id "MSTRG.1"; transcript_id "MSTRG.1.1"; exon_number "1";
PJEW02000001.1	StringTie	transcript	2009	2482	1000	+	.	gene_id "MSTRG.3"; transcript_id "MSTRG.3.1";
PJEW02000001.1	StringTie	exon	2009	2109	1000	+	.	gene_id "MSTRG.3"; transcript_id "MSTRG.3.1"; exon_number "1";
PJEW02000001.1	StringTie	exon	2164	2340	1000	+	.	gene_id "MSTRG.3"; transcript_id "MSTRG.3.1"; exon_number "2";
PJEW02000001.1	StringTie	exon	2405	2482	1000	+	.	gene_id "MSTRG.3"; transcript_id "MSTRG.3.1"; exon_number "3";
PJEW02000001.1	StringTie	exon	17832	18315	1000	.	.	gene_id "MSTRG.4"; transcript_id "MSTRG.4.1"; exon_number "1";
PJEW02000001.1	StringTie	transcript	17832	18315	1000	.	.	gene_id "MSTRG.4"; transcript_id "MSTRG.4.1";
PJEW02000001.1	StringTie	transcript	25196	26031	1000	-	.	gene_id "MSTRG.5"; transcript_id "MSTRG.5.1";
PJEW02000001.1	StringTie	exon	25196	25448	1000	-	.	gene_id "MSTRG.5"; transcript_id "MSTRG.5.1"; exon_number "1";
PJEW02000001.1	StringTie	exon	25529	25609	1000	-	.	gene_id "MSTRG.5"; transcript_id "MSTRG.5.1"; exon_number "2";
PJEW02000001.1	StringTie	exon	25672	25842	1000	-	.	gene_id "MSTRG.5"; transcript_id "MSTRG.5.1"; exon_number "3";
PJEW02000001.1	StringTie	exon	25900	26031	1000	-	.	gene_id "MSTRG.5"; transcript_id "MSTRG.5.1"; exon_number "4";
PJEW02000001.1	StringTie	transcript	45324	46131	1000	-	.	gene_id "MSTRG.6"; transcript_id "MSTRG.6.1";
PJEW02000001.1	StringTie	exon	45324	45409	1000	-	.	gene_id "MSTRG.6"; transcript_id "MSTRG.6.1"; exon_number "1";
PJEW02000001.1	StringTie	exon	45462	45703	1000	-	.	gene_id "MSTRG.6"; transcript_id "MSTRG.6.1"; exon_number "2";
PJEW02000001.1	StringTie	exon	45757	45849	1000	-	.	gene_id "MSTRG.6"; transcript_id "MSTRG.6.1"; exon_number "3";
PJEW02000001.1	StringTie	exon	45903	46020	1000	-	.	gene_id "MSTRG.6"; transcript_id "MSTRG.6.1"; exon_number "4";
PJEW02000001.1	StringTie	exon	46076	46131	1000	-	.	gene_id "MSTRG.6"; transcript_id "MSTRG.6.1"; exon_number "5";
PJEW02000001.1	StringTie	transcript	46726	47604	1000	+	.	gene_id "MSTRG.7"; transcript_id "MSTRG.7.1";
PJEW02000001.1	StringTie	exon	46726	47138	1000	+	.	gene_id "MSTRG.7"; transcript_id "MSTRG.7.1"; exon_number "1";
PJEW02000001.1	StringTie	exon	47197	47281	1000	+	.	gene_id "MSTRG.7"; transcript_id "MSTRG.7.1"; exon_number "2";
PJEW02000001.1	StringTie	exon	47343	47604	1000	+	.	gene_id "MSTRG.7"; transcript_id "MSTRG.7.1"; exon_number "3";
PJEW02000001.1	StringTie	exon	53669	53897	1000	.	.	gene_id "MSTRG.2"; transcript_id "MSTRG.2.1"; exon_number "1";
PJEW02000001.1	StringTie	transcript	53669	53897	1000	.	.	gene_id "MSTRG.2"; transcript_id "MSTRG.2.1";
PJEW02000001.1	StringTie	transcript	54535	57957	1000	+	.	gene_id "MSTRG.12"; transcript_id "MSTRG.12.1";
PJEW02000001.1	StringTie	exon	54535	54715	1000	+	.	gene_id "MSTRG.12"; transcript_id "MSTRG.12.1"; exon_number "1";
PJEW02000001.1	StringTie	transcript	54535	57957	1000	+	.	gene_id "MSTRG.12"; transcript_id "MSTRG.12.2";
PJEW02000001.1	StringTie	exon	54535	54715	1000	+	.	gene_id "MSTRG.12"; transcript_id "MSTRG.12.2"; exon_number "1";
PJEW02000001.1	StringTie	exon	54773	54851	1000	+	.	gene_id "MSTRG.12"; transcript_id "MSTRG.12.2"; exon_number "2";
PJEW02000001.1	StringTie	exon	54773	54851	1000	+	.	gene_id "MSTRG.12"; transcript_id "MSTRG.12.1"; exon_number "2";
PJEW02000001.1	StringTie	exon	54903	54986	1000	+	.	gene_id "MSTRG.12"; transcript_id "MSTRG.12.2"; exon_number "3";
PJEW02000001.1	StringTie	exon	54903	54986	1000	+	.	gene_id "MSTRG.12"; transcript_id "MSTRG.12.1"; exon_number "3";
PJEW02000001.1	StringTie	exon	55034	55105	1000	+	.	gene_id "MSTRG.12"; transcript_id "MSTRG.12.2"; exon_number "4";
PJEW02000001.1	StringTie	exon	55034	55105	1000	+	.	gene_id "MSTRG.12"; transcript_id "MSTRG.12.1"; exon_number "4";
PJEW02000001.1	StringTie	exon	55158	55198	1000	+	.	gene_id "MSTRG.12"; transcript_id "MSTRG.12.2"; exon_number "5";
PJEW02000001.1	StringTie	exon	55158	55198	1000	+	.	gene_id "MSTRG.12"; transcript_id "MSTRG.12.1"; exon_number "5";
PJEW02000001.1	StringTie	exon	55250	55307	1000	+	.	gene_id "MSTRG.12"; transcript_id "MSTRG.12.1"; exon_number "6";
PJEW02000001.1	StringTie	exon	55250	55307	1000	+	.	gene_id "MSTRG.12"; transcript_id "MSTRG.12.2"; exon_number "6";
PJEW02000001.1	StringTie	exon	55369	55480	1000	+	.	gene_id "MSTRG.12"; transcript_id "MSTRG.12.1"; exon_number "7";
PJEW02000001.1	StringTie	exon	55369	55480	1000	+	.	gene_id "MSTRG.12"; transcript_id "MSTRG.12.2"; exon_number "7";
PJEW02000001.1	StringTie	exon	55553	55609	1000	+	.	gene_id "MSTRG.12"; transcript_id "MSTRG.12.2"; exon_number "8";
PJEW02000001.1	StringTie	exon	55553	55609	1000	+	.	gene_id "MSTRG.12"; transcript_id "MSTRG.12.1"; exon_number "8";
PJEW02000001.1	StringTie	exon	55665	55735	1000	+	.	gene_id "MSTRG.12"; transcript_id "MSTRG.12.2"; exon_number "9";
PJEW02000001.1	StringTie	exon	55665	55735	1000	+	.	gene_id "MSTRG.12"; transcript_id "MSTRG.12.1"; exon_number "9";
PJEW02000001.1	StringTie	exon	55796	56115	1000	+	.	gene_id "MSTRG.12"; transcript_id "MSTRG.12.2"; exon_number "10";
PJEW02000001.1	StringTie	exon	55796	56115	1000	+	.	gene_id "MSTRG.12"; transcript_id "MSTRG.12.1"; exon_number "10";
PJEW02000001.1	StringTie	exon	56186	56358	1000	+	.	gene_id "MSTRG.12"; transcript_id "MSTRG.12.2"; exon_number "11";
PJEW02000001.1	StringTie	exon	56186	56358	1000	+	.	gene_id "MSTRG.12"; transcript_id "MSTRG.12.1"; exon_number "11";
PJEW02000001.1	StringTie	exon	56431	56670	1000	+	.	gene_id "MSTRG.12"; transcript_id "MSTRG.12.2"; exon_number "12";
PJEW02000001.1	StringTie	exon	56431	56670	1000	+	.	gene_id "MSTRG.12"; transcript_id "MSTRG.12.1"; exon_number "12";
PJEW02000001.1	StringTie	exon	56720	56882	1000	+	.	gene_id "MSTRG.12"; transcript_id "MSTRG.12.2"; exon_number "13";
PJEW02000001.1	StringTie	exon	56723	56882	1000	+	.	gene_id "MSTRG.12"; transcript_id "MSTRG.12.1"; exon_number "13";
PJEW02000001.1	StringTie	exon	56958	57017	1000	+	.	gene_id "MSTRG.12"; transcript_id "MSTRG.12.1"; exon_number "14";
PJEW02000001.1	StringTie	exon	56958	57017	1000	+	.	gene_id "MSTRG.12"; transcript_id "MSTRG.12.2"; exon_number "14";
PJEW02000001.1	StringTie	exon	57111	57957	1000	+	.	gene_id "MSTRG.12"; transcript_id "MSTRG.12.2"; exon_number "15";
PJEW02000001.1	StringTie	exon	57111	57957	1000	+	.	gene_id "MSTRG.12"; transcript_id "MSTRG.12.1"; exon_number "15";
PJEW02000001.1	StringTie	transcript	57473	57957	1000	+	.	gene_id "MSTRG.12"; transcript_id "MSTRG.12.3";
PJEW02000001.1	StringTie	exon	57473	57677	1000	+	.	gene_id "MSTRG.12"; transcript_id "MSTRG.12.3"; exon_number "1";
PJEW02000001.1	StringTie	exon	57741	57957	1000	+	.	gene_id "MSTRG.12"; transcript_id "MSTRG.12.3"; exon_number "2";
PJEW02000001.1	StringTie	exon	67031	67270	1000	-	.	gene_id "MSTRG.10"; transcript_id "MSTRG.10.1"; exon_number "1";
PJEW02000001.1	StringTie	transcript	67031	69405	1000	-	.	gene_id "MSTRG.10"; transcript_id "MSTRG.10.1";
PJEW02000001.1	StringTie	exon	67397	67689	1000	-	.	gene_id "MSTRG.10"; transcript_id "MSTRG.10.1"; exon_number "2";
PJEW02000001.1	StringTie	exon	67758	67816	1000	-	.	gene_id "MSTRG.10"; transcript_id "MSTRG.10.1"; exon_number "3";
PJEW02000001.1	StringTie	exon	67879	67921	1000	-	.	gene_id "MSTRG.10"; transcript_id "MSTRG.10.1"; exon_number "4";
PJEW02000001.1	StringTie	exon	67975	67990	1000	-	.	gene_id "MSTRG.10"; transcript_id "MSTRG.10.1"; exon_number "5";
PJEW02000001.1	StringTie	exon	68048	68395	1000	-	.	gene_id "MSTRG.10"; transcript_id "MSTRG.10.1"; exon_number "6";
PJEW02000001.1	StringTie	exon	68452	68549	1000	-	.	gene_id "MSTRG.10"; transcript_id "MSTRG.10.1"; exon_number "7";
PJEW02000001.1	StringTie	exon	68611	68672	1000	-	.	gene_id "MSTRG.10"; transcript_id "MSTRG.10.1"; exon_number "8";
PJEW02000001.1	StringTie	exon	68778	68952	1000	-	.	gene_id "MSTRG.10"; transcript_id "MSTRG.10.1"; exon_number "9";
PJEW02000001.1	StringTie	exon	69008	69042	1000	-	.	gene_id "MSTRG.10"; transcript_id "MSTRG.10.1"; exon_number "10";
PJEW02000001.1	StringTie	exon	69100	69405	1000	-	.	gene_id "MSTRG.10"; transcript_id "MSTRG.10.1"; exon_number "11";
PJEW02000001.1	StringTie	exon	69995	70072	1000	+	.	gene_id "MSTRG.8"; transcript_id "MSTRG.8.1"; exon_number "1";
PJEW02000001.1	StringTie	transcript	69995	70429	1000	+	.	gene_id "MSTRG.8"; transcript_id "MSTRG.8.1";
PJEW02000001.1	StringTie	exon	70158	70268	1000	+	.	gene_id "MSTRG.8"; transcript_id "MSTRG.8.1"; exon_number "2";
PJEW02000001.1	StringTie	exon	70328	70429	1000	+	.	gene_id "MSTRG.8"; transcript_id "MSTRG.8.1"; exon_number "3";
PJEW02000001.1	StringTie	transcript	82887	83370	1000	.	.	gene_id "MSTRG.9"; transcript_id "MSTRG.9.1";
PJEW02000001.1	StringTie	exon	82887	83370	1000	.	.	gene_id "MSTRG.9"; transcript_id "MSTRG.9.1"; exon_number "1";
PJEW02000001.1	StringTie	exon	91012	91191	1000	-	.	gene_id "MSTRG.11"; transcript_id "MSTRG.11.1"; exon_number "1";
PJEW02000001.1	StringTie	transcript	91012	91520	1000	-	.	gene_id "MSTRG.11"; transcript_id "MSTRG.11.1";
PJEW02000001.1	StringTie	exon	91258	91520	1000	-	.	gene_id "MSTRG.11"; transcript_id "MSTRG.11.1"; exon_number "2";
PJEW02000001.1	StringTie	transcript	105575	106078	1000	-	.	gene_id "MSTRG.13"; transcript_id "MSTRG.13.1";
PJEW02000001.1	StringTie	exon	105575	105680	1000	-	.	gene_id "MSTRG.13"; transcript_id "MSTRG.13.1"; exon_number "1";
PJEW02000001.1	StringTie	exon	105742	106078	1000	-	.	gene_id "MSTRG.13"; transcript_id "MSTRG.13.1"; exon_number "2";
PJEW02000001.1	StringTie	transcript	107122	108223	1000	-	.	gene_id "MSTRG.14"; transcript_id "MSTRG.14.1";
PJEW02000001.1	StringTie	exon	107122	107271	1000	-	.	gene_id "MSTRG.14"; transcript_id "MSTRG.14.1"; exon_number "1";
PJEW02000001.1	StringTie	exon	107343	107440	1000	-	.	gene_id "MSTRG.14"; transcript_id "MSTRG.14.1"; exon_number "2";
PJEW02000001.1	StringTie	exon	107496	107826	1000	-	.	gene_id "MSTRG.14"; transcript_id "MSTRG.14.1"; exon_number "3";
PJEW02000001.1	StringTie	exon	107913	108223	1000	-	.	gene_id "MSTRG.14"; transcript_id "MSTRG.14.1"; exon_number "4";
PJEW02000001.1	StringTie	transcript	111259	112332	1000	-	.	gene_id "MSTRG.15"; transcript_id "MSTRG.15.1";
PJEW02000001.1	StringTie	exon	111259	111532	1000	-	.	gene_id "MSTRG.15"; transcript_id "MSTRG.15.1"; exon_number "1";
PJEW02000001.1	StringTie	exon	111920	112013	1000	-	.	gene_id "MSTRG.15"; transcript_id "MSTRG.15.1"; exon_number "2";
PJEW02000001.1	StringTie	exon	112090	112177	1000	-	.	gene_id "MSTRG.15"; transcript_id "MSTRG.15.1"; exon_number "3";
PJEW02000001.1	StringTie	exon	112238	112332	1000	-	.	gene_id "MSTRG.15"; transcript_id "MSTRG.15.1"; exon_number "4";
PJEW02000001.1	StringTie	transcript	118481	118860	1000	.	.	gene_id "MSTRG.16"; transcript_id "MSTRG.16.1";
PJEW02000001.1	StringTie	exon	118481	118860	1000	.	.	gene_id "MSTRG.16"; transcript_id "MSTRG.16.1"; exon_number "1";
PJEW02000001.1	StringTie	exon	120048	120366	1000	.	.	gene_id "MSTRG.17"; transcript_id "MSTRG.17.1"; exon_number "1";
PJEW02000001.1	StringTie	transcript	120048	120366	1000	.	.	gene_id "MSTRG.17"; transcript_id "MSTRG.17.1";
PJEW02000001.1	StringTie	transcript	123566	124981	1000	+	.	gene_id "MSTRG.19"; transcript_id "MSTRG.19.1";
PJEW02000001.1	StringTie	exon	123566	123723	1000	+	.	gene_id "MSTRG.19"; transcript_id "MSTRG.19.1"; exon_number "1";
PJEW02000001.1	StringTie	exon	123788	124004	1000	+	.	gene_id "MSTRG.19"; transcript_id "MSTRG.19.1"; exon_number "2";
PJEW02000001.1	StringTie	exon	124065	124152	1000	+	.	gene_id "MSTRG.19"; transcript_id "MSTRG.19.1"; exon_number "3";
PJEW02000001.1	StringTie	exon	124203	124323	1000	+	.	gene_id "MSTRG.19"; transcript_id "MSTRG.19.1"; exon_number "4";
PJEW02000001.1	StringTie	exon	124708	124981	1000	+	.	gene_id "MSTRG.19"; transcript_id "MSTRG.19.1"; exon_number "5";
PJEW02000001.1	StringTie	transcript	127999	128304	1000	.	.	gene_id "MSTRG.18"; transcript_id "MSTRG.18.1";
PJEW02000001.1	StringTie	exon	127999	128304	1000	.	.	gene_id "MSTRG.18"; transcript_id "MSTRG.18.1"; exon_number "1";
PJEW02000494.1	StringTie	transcript	8856	9184	1000	-	.	gene_id "MSTRG.15476"; transcript_id "MSTRG.15476.1";
PJEW02000494.1	StringTie	exon	8856	9065	1000	-	.	gene_id "MSTRG.15476"; transcript_id "MSTRG.15476.1"; exon_number "1";
PJEW02000494.1	StringTie	exon	9134	9184	1000	-	.	gene_id "MSTRG.15476"; transcript_id "MSTRG.15476.1"; exon_number "2";
PJEW02000494.1	StringTie	transcript	13480	13848	1000	-	.	gene_id "MSTRG.15479"; transcript_id "MSTRG.15479.1";
PJEW02000494.1	StringTie	exon	13480	13736	1000	-	.	gene_id "MSTRG.15479"; transcript_id "MSTRG.15479.1"; exon_number "1";
PJEW02000494.1	StringTie	exon	13808	13848	1000	-	.	gene_id "MSTRG.15479"; transcript_id "MSTRG.15479.1"; exon_number "2";
PJEW02000494.1	StringTie	transcript	15691	15906	1000	.	.	gene_id "MSTRG.15477"; transcript_id "MSTRG.15477.1";
PJEW02000494.1	StringTie	exon	15691	15906	1000	.	.	gene_id "MSTRG.15477"; transcript_id "MSTRG.15477.1"; exon_number "1";
PJEW02000494.1	StringTie	transcript	21265	22058	1000	+	.	gene_id "MSTRG.15481"; transcript_id "MSTRG.15481.1";
PJEW02000494.1	StringTie	exon	21265	21483	1000	+	.	gene_id "MSTRG.15481"; transcript_id "MSTRG.15481.1"; exon_number "1";
PJEW02000494.1	StringTie	exon	21544	21571	1000	+	.	gene_id "MSTRG.15481"; transcript_id "MSTRG.15481.1"; exon_number "2";
PJEW02000494.1	StringTie	exon	21651	21755	1000	+	.	gene_id "MSTRG.15481"; transcript_id "MSTRG.15481.1"; exon_number "3";
PJEW02000494.1	StringTie	exon	22020	22058	1000	+	.	gene_id "MSTRG.15481"; transcript_id "MSTRG.15481.1"; exon_number "4";
PJEW02000494.1	StringTie	transcript	22361	22737	1000	.	.	gene_id "MSTRG.15480"; transcript_id "MSTRG.15480.1";
PJEW02000494.1	StringTie	exon	22361	22737	1000	.	.	gene_id "MSTRG.15480"; transcript_id "MSTRG.15480.1"; exon_number "1";
PJEW02000494.1	StringTie	exon	28026	28137	1000	-	.	gene_id "MSTRG.15482"; transcript_id "MSTRG.15482.1"; exon_number "1";
PJEW02000494.1	StringTie	transcript	28026	31634	1000	-	.	gene_id "MSTRG.15482"; transcript_id "MSTRG.15482.1";
PJEW02000494.1	StringTie	exon	31493	31634	1000	-	.	gene_id "MSTRG.15482"; transcript_id "MSTRG.15482.1"; exon_number "2";
PJEW02000494.1	StringTie	transcript	34976	36089	1000	-	.	gene_id "MSTRG.15483"; transcript_id "MSTRG.15483.1";
PJEW02000494.1	StringTie	exon	34976	35048	1000	-	.	gene_id "MSTRG.15483"; transcript_id "MSTRG.15483.1"; exon_number "1";
PJEW02000494.1	StringTie	exon	35120	36089	1000	-	.	gene_id "MSTRG.15483"; transcript_id "MSTRG.15483.1"; exon_number "2";
PJEW02000494.1	StringTie	transcript	46644	47155	1000	-	.	gene_id "MSTRG.15484"; transcript_id "MSTRG.15484.1";
PJEW02000494.1	StringTie	exon	46644	46860	1000	-	.	gene_id "MSTRG.15484"; transcript_id "MSTRG.15484.1"; exon_number "1";
PJEW02000494.1	StringTie	exon	47116	47155	1000	-	.	gene_id "MSTRG.15484"; transcript_id "MSTRG.15484.1"; exon_number "2";
PJEW02000494.1	StringTie	transcript	72639	73337	1000	+	.	gene_id "MSTRG.15485"; transcript_id "MSTRG.15485.1";
PJEW02000494.1	StringTie	exon	72639	72865	1000	+	.	gene_id "MSTRG.15485"; transcript_id "MSTRG.15485.1"; exon_number "1";
PJEW02000494.1	StringTie	exon	72923	73041	1000	+	.	gene_id "MSTRG.15485"; transcript_id "MSTRG.15485.1"; exon_number "2";
PJEW02000494.1	StringTie	exon	73114	73337	1000	+	.	gene_id "MSTRG.15485"; transcript_id "MSTRG.15485.1"; exon_number "3";
PJEW02000494.1	StringTie	transcript	81583	82782	1000	-	.	gene_id "MSTRG.15486"; transcript_id "MSTRG.15486.1";
PJEW02000494.1	StringTie	exon	81583	82022	1000	-	.	gene_id "MSTRG.15486"; transcript_id "MSTRG.15486.1"; exon_number "1";
PJEW02000494.1	StringTie	exon	82081	82782	1000	-	.	gene_id "MSTRG.15486"; transcript_id "MSTRG.15486.1"; exon_number "2";
PJEW02000494.1	StringTie	transcript	84921	86135	1000	-	.	gene_id "MSTRG.15487"; transcript_id "MSTRG.15487.1";
PJEW02000494.1	StringTie	exon	84921	85003	1000	-	.	gene_id "MSTRG.15487"; transcript_id "MSTRG.15487.1"; exon_number "1";
PJEW02000494.1	StringTie	exon	85073	85180	1000	-	.	gene_id "MSTRG.15487"; transcript_id "MSTRG.15487.1"; exon_number "2";
PJEW02000494.1	StringTie	exon	85272	85597	1000	-	.	gene_id "MSTRG.15487"; transcript_id "MSTRG.15487.1"; exon_number "3";
PJEW02000494.1	StringTie	exon	85679	85716	1000	-	.	gene_id "MSTRG.15487"; transcript_id "MSTRG.15487.1"; exon_number "4";
PJEW02000494.1	StringTie	exon	85764	85870	1000	-	.	gene_id "MSTRG.15487"; transcript_id "MSTRG.15487.1"; exon_number "5";
PJEW02000494.1	StringTie	exon	85944	86135	1000	-	.	gene_id "MSTRG.15487"; transcript_id "MSTRG.15487.1"; exon_number "6";
PJEW02000494.1	StringTie	exon	90482	90858	1000	-	.	gene_id "MSTRG.15489"; transcript_id "MSTRG.15489.1"; exon_number "1";
PJEW02000494.1	StringTie	transcript	90482	90858	1000	-	.	gene_id "MSTRG.15489"; transcript_id "MSTRG.15489.1";
PJEW02000494.1	StringTie	exon	91052	91123	1000	-	.	gene_id "MSTRG.15490"; transcript_id "MSTRG.15490.1"; exon_number "1";
PJEW02000494.1	StringTie	transcript	91052	92753	1000	-	.	gene_id "MSTRG.15490"; transcript_id "MSTRG.15490.1";
PJEW02000494.1	StringTie	exon	91186	91277	1000	-	.	gene_id "MSTRG.15490"; transcript_id "MSTRG.15490.1"; exon_number "2";
PJEW02000494.1	StringTie	exon	91333	91355	1000	-	.	gene_id "MSTRG.15490"; transcript_id "MSTRG.15490.1"; exon_number "3";
PJEW02000494.1	StringTie	exon	91416	91442	1000	-	.	gene_id "MSTRG.15490"; transcript_id "MSTRG.15490.1"; exon_number "4";
PJEW02000494.1	StringTie	exon	91574	91805	1000	-	.	gene_id "MSTRG.15490"; transcript_id "MSTRG.15490.1"; exon_number "5";
PJEW02000494.1	StringTie	exon	91886	91899	1000	-	.	gene_id "MSTRG.15490"; transcript_id "MSTRG.15490.1"; exon_number "6";
PJEW02000494.1	StringTie	exon	91960	92043	1000	-	.	gene_id "MSTRG.15490"; transcript_id "MSTRG.15490.1"; exon_number "7";
PJEW02000494.1	StringTie	exon	92099	92257	1000	-	.	gene_id "MSTRG.15490"; transcript_id "MSTRG.15490.1"; exon_number "8";
PJEW02000494.1	StringTie	exon	92321	92540	1000	-	.	gene_id "MSTRG.15490"; transcript_id "MSTRG.15490.1"; exon_number "9";
PJEW02000494.1	StringTie	exon	92592	92753	1000	-	.	gene_id "MSTRG.15490"; transcript_id "MSTRG.15490.1"; exon_number "10";
PJEW02000494.1	StringTie	exon	93106	93457	1000	-	.	gene_id "MSTRG.15488"; transcript_id "MSTRG.15488.1"; exon_number "1";
PJEW02000494.1	StringTie	transcript	93106	95787	1000	-	.	gene_id "MSTRG.15488"; transcript_id "MSTRG.15488.1";
PJEW02000494.1	StringTie	exon	93514	93568	1000	-	.	gene_id "MSTRG.15488"; transcript_id "MSTRG.15488.1"; exon_number "2";
PJEW02000494.1	StringTie	exon	93623	94626	1000	-	.	gene_id "MSTRG.15488"; transcript_id "MSTRG.15488.1"; exon_number "3";
PJEW02000494.1	StringTie	exon	95378	95787	1000	-	.	gene_id "MSTRG.15488"; transcript_id "MSTRG.15488.1"; exon_number "4";
PJEW02000494.1	StringTie	transcript	103693	104375	1000	-	.	gene_id "MSTRG.15491"; transcript_id "MSTRG.15491.1";
PJEW02000494.1	StringTie	exon	103693	104375	1000	-	.	gene_id "MSTRG.15491"; transcript_id "MSTRG.15491.1"; exon_number "1";
PJEW02000494.1	StringTie	transcript	104539	105533	1000	-	.	gene_id "MSTRG.15492"; transcript_id "MSTRG.15492.1";
PJEW02000494.1	StringTie	exon	104539	104878	1000	-	.	gene_id "MSTRG.15492"; transcript_id "MSTRG.15492.1"; exon_number "1";
PJEW02000494.1	StringTie	exon	104937	105165	1000	-	.	gene_id "MSTRG.15492"; transcript_id "MSTRG.15492.1"; exon_number "2";
PJEW02000494.1	StringTie	exon	105221	105309	1000	-	.	gene_id "MSTRG.15492"; transcript_id "MSTRG.15492.1"; exon_number "3";
PJEW02000494.1	StringTie	exon	105370	105533	1000	-	.	gene_id "MSTRG.15492"; transcript_id "MSTRG.15492.1"; exon_number "4";
PJEW02000494.1	StringTie	transcript	149862	150575	1000	-	.	gene_id "MSTRG.15493"; transcript_id "MSTRG.15493.1";
PJEW02000494.1	StringTie	exon	149862	149955	1000	-	.	gene_id "MSTRG.15493"; transcript_id "MSTRG.15493.1"; exon_number "1";
PJEW02000494.1	StringTie	exon	150013	150364	1000	-	.	gene_id "MSTRG.15493"; transcript_id "MSTRG.15493.1"; exon_number "2";
PJEW02000494.1	StringTie	exon	150426	150575	1000	-	.	gene_id "MSTRG.15493"; transcript_id "MSTRG.15493.1"; exon_number "3";
PJEW02000494.1	StringTie	transcript	150864	152032	1000	-	.	gene_id "MSTRG.15495"; transcript_id "MSTRG.15495.1";
PJEW02000494.1	StringTie	exon	150864	151077	1000	-	.	gene_id "MSTRG.15495"; transcript_id "MSTRG.15495.1"; exon_number "1";
PJEW02000494.1	StringTie	exon	151129	151329	1000	-	.	gene_id "MSTRG.15495"; transcript_id "MSTRG.15495.1"; exon_number "2";
PJEW02000494.1	StringTie	exon	151715	151833	1000	-	.	gene_id "MSTRG.15495"; transcript_id "MSTRG.15495.1"; exon_number "3";
PJEW02000494.1	StringTie	exon	151885	152032	1000	-	.	gene_id "MSTRG.15495"; transcript_id "MSTRG.15495.1"; exon_number "4";
PJEW02000494.1	StringTie	transcript	157982	158183	1000	.	.	gene_id "MSTRG.15494"; transcript_id "MSTRG.15494.1";
PJEW02000494.1	StringTie	exon	157982	158183	1000	.	.	gene_id "MSTRG.15494"; transcript_id "MSTRG.15494.1"; exon_number "1";
PJEW02000494.1	StringTie	exon	161649	161713	1000	-	.	gene_id "MSTRG.15496"; transcript_id "MSTRG.15496.1"; exon_number "1";
PJEW02000494.1	StringTie	transcript	161649	162055	1000	-	.	gene_id "MSTRG.15496"; transcript_id "MSTRG.15496.1";
PJEW02000494.1	StringTie	exon	161771	162055	1000	-	.	gene_id "MSTRG.15496"; transcript_id "MSTRG.15496.1"; exon_number "2";
PJEW02000494.1	StringTie	transcript	162422	163168	1000	+	.	gene_id "MSTRG.15497"; transcript_id "MSTRG.15497.1";
PJEW02000494.1	StringTie	exon	162422	162513	1000	+	.	gene_id "MSTRG.15497"; transcript_id "MSTRG.15497.1"; exon_number "1";
PJEW02000494.1	StringTie	exon	162568	162689	1000	+	.	gene_id "MSTRG.15497"; transcript_id "MSTRG.15497.1"; exon_number "2";
PJEW02000494.1	StringTie	exon	162755	163168	1000	+	.	gene_id "MSTRG.15497"; transcript_id "MSTRG.15497.1"; exon_number "3";
PJEW02000494.1	StringTie	transcript	167133	168120	1000	.	.	gene_id "MSTRG.15498"; transcript_id "MSTRG.15498.1";
PJEW02000494.1	StringTie	exon	167133	168120	1000	.	.	gene_id "MSTRG.15498"; transcript_id "MSTRG.15498.1"; exon_number "1";
PJEW02000494.1	StringTie	transcript	195894	197120	1000	-	.	gene_id "MSTRG.15499"; transcript_id "MSTRG.15499.1";
PJEW02000494.1	StringTie	exon	195894	196236	1000	-	.	gene_id "MSTRG.15499"; transcript_id "MSTRG.15499.1"; exon_number "1";
PJEW02000494.1	StringTie	exon	196298	196567	1000	-	.	gene_id "MSTRG.15499"; transcript_id "MSTRG.15499.1"; exon_number "2";
PJEW02000494.1	StringTie	transcript	196528	197120	1000	-	.	gene_id "MSTRG.15499"; transcript_id "MSTRG.15499.2";
PJEW02000494.1	StringTie	exon	196528	197120	1000	-	.	gene_id "MSTRG.15499"; transcript_id "MSTRG.15499.2"; exon_number "1";
PJEW02000494.1	StringTie	exon	196637	197120	1000	-	.	gene_id "MSTRG.15499"; transcript_id "MSTRG.15499.1"; exon_number "3";
PJEW02000494.1	StringTie	exon	216220	216298	1000	+	.	gene_id "MSTRG.15500"; transcript_id "MSTRG.15500.1"; exon_number "1";
PJEW02000494.1	StringTie	transcript	216220	216725	1000	+	.	gene_id "MSTRG.15500"; transcript_id "MSTRG.15500.1";
PJEW02000494.1	StringTie	exon	216350	216549	1000	+	.	gene_id "MSTRG.15500"; transcript_id "MSTRG.15500.1"; exon_number "2";
PJEW02000494.1	StringTie	exon	216606	216725	1000	+	.	gene_id "MSTRG.15500"; transcript_id "MSTRG.15500.1"; exon_number "3";
PJEW02000494.1	StringTie	transcript	223003	226258	1000	-	.	gene_id "MSTRG.15501"; transcript_id "MSTRG.15501.1";
PJEW02000494.1	StringTie	exon	223003	223212	1000	-	.	gene_id "MSTRG.15501"; transcript_id "MSTRG.15501.1"; exon_number "1";
PJEW02000494.1	StringTie	exon	223283	223380	1000	-	.	gene_id "MSTRG.15501"; transcript_id "MSTRG.15501.1"; exon_number "2";
PJEW02000494.1	StringTie	exon	223435	223531	1000	-	.	gene_id "MSTRG.15501"; transcript_id "MSTRG.15501.1"; exon_number "3";
PJEW02000494.1	StringTie	exon	223590	223763	1000	-	.	gene_id "MSTRG.15501"; transcript_id "MSTRG.15501.1"; exon_number "4";
PJEW02000494.1	StringTie	exon	223819	224338	1000	-	.	gene_id "MSTRG.15501"; transcript_id "MSTRG.15501.1"; exon_number "5";
PJEW02000494.1	StringTie	exon	224144	224448	1000	-	.	gene_id "MSTRG.15501"; transcript_id "MSTRG.15501.2"; exon_number "1";
PJEW02000494.1	StringTie	transcript	224144	226636	1000	-	.	gene_id "MSTRG.15501"; transcript_id "MSTRG.15501.2";
PJEW02000494.1	StringTie	exon	224236	224754	1000	-	.	gene_id "MSTRG.15501"; transcript_id "MSTRG.15501.3"; exon_number "1";
PJEW02000494.1	StringTie	transcript	224236	225181	1000	-	.	gene_id "MSTRG.15501"; transcript_id "MSTRG.15501.3";
PJEW02000494.1	StringTie	exon	224409	224448	1000	-	.	gene_id "MSTRG.15501"; transcript_id "MSTRG.15501.1"; exon_number "6";
PJEW02000494.1	StringTie	exon	224517	224748	1000	-	.	gene_id "MSTRG.15501"; transcript_id "MSTRG.15501.1"; exon_number "7";
PJEW02000494.1	StringTie	exon	224517	224748	1000	-	.	gene_id "MSTRG.15501"; transcript_id "MSTRG.15501.2"; exon_number "2";
PJEW02000494.1	StringTie	exon	224822	224983	1000	-	.	gene_id "MSTRG.15501"; transcript_id "MSTRG.15501.3"; exon_number "2";
PJEW02000494.1	StringTie	exon	224822	224983	1000	-	.	gene_id "MSTRG.15501"; transcript_id "MSTRG.15501.1"; exon_number "8";
PJEW02000494.1	StringTie	exon	224822	224983	1000	-	.	gene_id "MSTRG.15501"; transcript_id "MSTRG.15501.2"; exon_number "3";
PJEW02000494.1	StringTie	exon	225091	225181	1000	-	.	gene_id "MSTRG.15501"; transcript_id "MSTRG.15501.3"; exon_number "3";
PJEW02000494.1	StringTie	exon	225091	225180	1000	-	.	gene_id "MSTRG.15501"; transcript_id "MSTRG.15501.2"; exon_number "4";
PJEW02000494.1	StringTie	exon	225091	225180	1000	-	.	gene_id "MSTRG.15501"; transcript_id "MSTRG.15501.1"; exon_number "9";
PJEW02000494.1	StringTie	exon	225271	225326	1000	-	.	gene_id "MSTRG.15501"; transcript_id "MSTRG.15501.2"; exon_number "5";
PJEW02000494.1	StringTie	exon	225271	225326	1000	-	.	gene_id "MSTRG.15501"; transcript_id "MSTRG.15501.1"; exon_number "10";
PJEW02000494.1	StringTie	exon	225462	225537	1000	-	.	gene_id "MSTRG.15501"; transcript_id "MSTRG.15501.2"; exon_number "6";
PJEW02000494.1	StringTie	exon	225462	225537	1000	-	.	gene_id "MSTRG.15501"; transcript_id "MSTRG.15501.1"; exon_number "11";
PJEW02000494.1	StringTie	exon	225682	225949	1000	-	.	gene_id "MSTRG.15501"; transcript_id "MSTRG.15501.2"; exon_number "7";
PJEW02000494.1	StringTie	exon	225682	225949	1000	-	.	gene_id "MSTRG.15501"; transcript_id "MSTRG.15501.1"; exon_number "12";
PJEW02000494.1	StringTie	exon	226039	226241	1000	-	.	gene_id "MSTRG.15501"; transcript_id "MSTRG.15501.2"; exon_number "8";
PJEW02000494.1	StringTie	exon	226039	226258	1000	-	.	gene_id "MSTRG.15501"; transcript_id "MSTRG.15501.1"; exon_number "13";
PJEW02000494.1	StringTie	exon	226301	226335	1000	-	.	gene_id "MSTRG.15501"; transcript_id "MSTRG.15501.2"; exon_number "9";
PJEW02000494.1	StringTie	exon	226410	226636	1000	-	.	gene_id "MSTRG.15501"; transcript_id "MSTRG.15501.2"; exon_number "10";
PJEW02000494.1	StringTie	exon	227899	228048	1000	+	.	gene_id "MSTRG.15507"; transcript_id "MSTRG.15507.1"; exon_number "1";
PJEW02000494.1	StringTie	transcript	227899	229952	1000	+	.	gene_id "MSTRG.15507"; transcript_id "MSTRG.15507.1";
PJEW02000494.1	StringTie	exon	228110	228194	1000	+	.	gene_id "MSTRG.15507"; transcript_id "MSTRG.15507.1"; exon_number "2";
PJEW02000494.1	StringTie	exon	228254	228267	1000	+	.	gene_id "MSTRG.15507"; transcript_id "MSTRG.15507.1"; exon_number "3";
PJEW02000494.1	StringTie	exon	228332	228430	1000	+	.	gene_id "MSTRG.15507"; transcript_id "MSTRG.15507.1"; exon_number "4";
PJEW02000494.1	StringTie	exon	228486	228495	1000	+	.	gene_id "MSTRG.15507"; transcript_id "MSTRG.15507.1"; exon_number "5";
PJEW02000494.1	StringTie	exon	228564	228581	1000	+	.	gene_id "MSTRG.15507"; transcript_id "MSTRG.15507.1"; exon_number "6";
PJEW02000494.1	StringTie	exon	228647	228672	1000	+	.	gene_id "MSTRG.15507"; transcript_id "MSTRG.15507.1"; exon_number "7";
PJEW02000494.1	StringTie	exon	228736	228761	1000	+	.	gene_id "MSTRG.15507"; transcript_id "MSTRG.15507.1"; exon_number "8";
PJEW02000494.1	StringTie	exon	228821	228855	1000	+	.	gene_id "MSTRG.15507"; transcript_id "MSTRG.15507.1"; exon_number "9";
PJEW02000494.1	StringTie	exon	228913	228937	1000	+	.	gene_id "MSTRG.15507"; transcript_id "MSTRG.15507.1"; exon_number "10";
PJEW02000494.1	StringTie	exon	229001	229105	1000	+	.	gene_id "MSTRG.15507"; transcript_id "MSTRG.15507.1"; exon_number "11";
PJEW02000494.1	StringTie	exon	229172	229318	1000	+	.	gene_id "MSTRG.15507"; transcript_id "MSTRG.15507.1"; exon_number "12";
PJEW02000494.1	StringTie	exon	229396	229455	1000	+	.	gene_id "MSTRG.15507"; transcript_id "MSTRG.15507.1"; exon_number "13";
PJEW02000494.1	StringTie	exon	229537	229564	1000	+	.	gene_id "MSTRG.15507"; transcript_id "MSTRG.15507.1"; exon_number "14";
PJEW02000494.1	StringTie	exon	229623	229680	1000	+	.	gene_id "MSTRG.15507"; transcript_id "MSTRG.15507.1"; exon_number "15";
PJEW02000494.1	StringTie	exon	229742	229766	1000	+	.	gene_id "MSTRG.15507"; transcript_id "MSTRG.15507.1"; exon_number "16";
PJEW02000494.1	StringTie	exon	229824	229952	1000	+	.	gene_id "MSTRG.15507"; transcript_id "MSTRG.15507.1"; exon_number "17";
PJEW02000494.1	StringTie	exon	247406	247786	1000	-	.	gene_id "MSTRG.15502"; transcript_id "MSTRG.15502.1"; exon_number "1";
PJEW02000494.1	StringTie	transcript	247406	247985	1000	-	.	gene_id "MSTRG.15502"; transcript_id "MSTRG.15502.1";
PJEW02000494.1	StringTie	exon	247868	247985	1000	-	.	gene_id "MSTRG.15502"; transcript_id "MSTRG.15502.1"; exon_number "2";
PJEW02000494.1	StringTie	transcript	248494	248907	1000	-	.	gene_id "MSTRG.15503"; transcript_id "MSTRG.15503.1";
PJEW02000494.1	StringTie	exon	248494	248643	1000	-	.	gene_id "MSTRG.15503"; transcript_id "MSTRG.15503.1"; exon_number "1";
PJEW02000494.1	StringTie	exon	248715	248907	1000	-	.	gene_id "MSTRG.15503"; transcript_id "MSTRG.15503.1"; exon_number "2";
PJEW02000494.1	StringTie	exon	250065	250163	1000	+	.	gene_id "MSTRG.15504"; transcript_id "MSTRG.15504.1"; exon_number "1";
PJEW02000494.1	StringTie	transcript	250065	250688	1000	+	.	gene_id "MSTRG.15504"; transcript_id "MSTRG.15504.1";
PJEW02000494.1	StringTie	exon	250213	250688	1000	+	.	gene_id "MSTRG.15504"; transcript_id "MSTRG.15504.1"; exon_number "2";
PJEW02000494.1	StringTie	exon	262019	262261	1000	-	.	gene_id "MSTRG.15505"; transcript_id "MSTRG.15505.1"; exon_number "1";
PJEW02000494.1	StringTie	transcript	262019	262261	1000	-	.	gene_id "MSTRG.15505"; transcript_id "MSTRG.15505.1";
PJEW02000494.1	StringTie	exon	262432	262543	1000	-	.	gene_id "MSTRG.15506"; transcript_id "MSTRG.15506.1"; exon_number "1";
PJEW02000494.1	StringTie	transcript	262432	262850	1000	-	.	gene_id "MSTRG.15506"; transcript_id "MSTRG.15506.1";
PJEW02000494.1	StringTie	exon	262608	262642	1000	-	.	gene_id "MSTRG.15506"; transcript_id "MSTRG.15506.1"; exon_number "2";
PJEW02000494.1	StringTie	exon	262725	262850	1000	-	.	gene_id "MSTRG.15506"; transcript_id "MSTRG.15506.1"; exon_number "3";
PJEW02000494.1	StringTie	exon	263206	263351	1000	+	.	gene_id "MSTRG.15508"; transcript_id "MSTRG.15508.1"; exon_number "1";
PJEW02000494.1	StringTie	transcript	263206	263733	1000	+	.	gene_id "MSTRG.15508"; transcript_id "MSTRG.15508.1";
PJEW02000494.1	StringTie	exon	263411	263733	1000	+	.	gene_id "MSTRG.15508"; transcript_id "MSTRG.15508.1"; exon_number "2";
PJEW02000494.1	StringTie	transcript	266746	267529	1000	-	.	gene_id "MSTRG.15509"; transcript_id "MSTRG.15509.1";
PJEW02000494.1	StringTie	exon	266746	266956	1000	-	.	gene_id "MSTRG.15509"; transcript_id "MSTRG.15509.1"; exon_number "1";
PJEW02000494.1	StringTie	exon	267034	267103	1000	-	.	gene_id "MSTRG.15509"; transcript_id "MSTRG.15509.1"; exon_number "2";
PJEW02000494.1	StringTie	exon	267164	267529	1000	-	.	gene_id "MSTRG.15509"; transcript_id "MSTRG.15509.1"; exon_number "3";
PJEW02000494.1	StringTie	exon	283030	283651	1000	-	.	gene_id "MSTRG.15514"; transcript_id "MSTRG.15514.1"; exon_number "1";
PJEW02000494.1	StringTie	transcript	283030	284585	1000	-	.	gene_id "MSTRG.15514"; transcript_id "MSTRG.15514.1";
PJEW02000494.1	StringTie	exon	283702	283886	1000	-	.	gene_id "MSTRG.15514"; transcript_id "MSTRG.15514.1"; exon_number "2";
PJEW02000494.1	StringTie	exon	283947	284585	1000	-	.	gene_id "MSTRG.15514"; transcript_id "MSTRG.15514.1"; exon_number "3";
PJEW02000494.1	StringTie	exon	284734	285035	1000	+	.	gene_id "MSTRG.15515"; transcript_id "MSTRG.15515.1"; exon_number "1";
PJEW02000494.1	StringTie	transcript	284734	286403	1000	+	.	gene_id "MSTRG.15515"; transcript_id "MSTRG.15515.1";
PJEW02000494.1	StringTie	exon	284734	285035	1000	+	.	gene_id "MSTRG.15515"; transcript_id "MSTRG.15515.2"; exon_number "1";
PJEW02000494.1	StringTie	transcript	284734	286403	1000	+	.	gene_id "MSTRG.15515"; transcript_id "MSTRG.15515.2";
PJEW02000494.1	StringTie	exon	285083	285147	1000	+	.	gene_id "MSTRG.15515"; transcript_id "MSTRG.15515.1"; exon_number "2";
PJEW02000494.1	StringTie	exon	285083	285147	1000	+	.	gene_id "MSTRG.15515"; transcript_id "MSTRG.15515.2"; exon_number "2";
PJEW02000494.1	StringTie	exon	285209	285258	1000	+	.	gene_id "MSTRG.15515"; transcript_id "MSTRG.15515.1"; exon_number "3";
PJEW02000494.1	StringTie	exon	285209	285258	1000	+	.	gene_id "MSTRG.15515"; transcript_id "MSTRG.15515.2"; exon_number "3";
PJEW02000494.1	StringTie	exon	285531	286403	1000	+	.	gene_id "MSTRG.15515"; transcript_id "MSTRG.15515.1"; exon_number "4";
PJEW02000494.1	StringTie	exon	285531	286011	1000	+	.	gene_id "MSTRG.15515"; transcript_id "MSTRG.15515.2"; exon_number "4";
PJEW02000494.1	StringTie	exon	286113	286403	1000	+	.	gene_id "MSTRG.15515"; transcript_id "MSTRG.15515.2"; exon_number "5";
PJEW02000494.1	StringTie	transcript	286867	287106	1000	.	.	gene_id "MSTRG.15516"; transcript_id "MSTRG.15516.1";
PJEW02000494.1	StringTie	exon	286867	287106	1000	.	.	gene_id "MSTRG.15516"; transcript_id "MSTRG.15516.1"; exon_number "1";
PJEW02000494.1	StringTie	exon	296651	296857	1000	+	.	gene_id "MSTRG.15510"; transcript_id "MSTRG.15510.1"; exon_number "1";
PJEW02000494.1	StringTie	transcript	296651	297022	1000	+	.	gene_id "MSTRG.15510"; transcript_id "MSTRG.15510.1";
PJEW02000494.1	StringTie	exon	296930	297022	1000	+	.	gene_id "MSTRG.15510"; transcript_id "MSTRG.15510.1"; exon_number "2";
PJEW02000494.1	StringTie	exon	297166	297397	1000	+	.	gene_id "MSTRG.15511"; transcript_id "MSTRG.15511.1"; exon_number "1";
PJEW02000494.1	StringTie	transcript	297166	298124	1000	+	.	gene_id "MSTRG.15511"; transcript_id "MSTRG.15511.1";
PJEW02000494.1	StringTie	exon	297459	297704	1000	+	.	gene_id "MSTRG.15511"; transcript_id "MSTRG.15511.1"; exon_number "2";
PJEW02000494.1	StringTie	exon	297763	298124	1000	+	.	gene_id "MSTRG.15511"; transcript_id "MSTRG.15511.1"; exon_number "3";
PJEW02000494.1	StringTie	exon	299931	300044	1000	+	.	gene_id "MSTRG.15513"; transcript_id "MSTRG.15513.1"; exon_number "1";
PJEW02000494.1	StringTie	transcript	299931	300480	1000	+	.	gene_id "MSTRG.15513"; transcript_id "MSTRG.15513.1";
PJEW02000494.1	StringTie	exon	300106	300480	1000	+	.	gene_id "MSTRG.15513"; transcript_id "MSTRG.15513.1"; exon_number "2";
PJEW02000494.1	StringTie	exon	301383	301842	1000	.	.	gene_id "MSTRG.15512"; transcript_id "MSTRG.15512.1"; exon_number "1";
PJEW02000494.1	StringTie	transcript	301383	301842	1000	.	.	gene_id "MSTRG.15512"; transcript_id "MSTRG.15512.1";
PJEW02000494.1	StringTie	transcript	302122	302570	1000	+	.	gene_id "MSTRG.15517"; transcript_id "MSTRG.15517.1";
PJEW02000494.1	StringTie	exon	302122	302218	1000	+	.	gene_id "MSTRG.15517"; transcript_id "MSTRG.15517.1"; exon_number "1";
PJEW02000494.1	StringTie	exon	302302	302570	1000	+	.	gene_id "MSTRG.15517"; transcript_id "MSTRG.15517.1"; exon_number "2";
PJEW02000494.1	StringTie	exon	307063	307450	1000	-	.	gene_id "MSTRG.15518"; transcript_id "MSTRG.15518.1"; exon_number "1";
PJEW02000494.1	StringTie	transcript	307063	307769	1000	-	.	gene_id "MSTRG.15518"; transcript_id "MSTRG.15518.1";
PJEW02000494.1	StringTie	exon	307511	307769	1000	-	.	gene_id "MSTRG.15518"; transcript_id "MSTRG.15518.1"; exon_number "2";
PJEW02000494.1	StringTie	exon	318015	319121	1000	-	.	gene_id "MSTRG.15522"; transcript_id "MSTRG.15522.1"; exon_number "1";
PJEW02000494.1	StringTie	transcript	318015	322121	1000	-	.	gene_id "MSTRG.15522"; transcript_id "MSTRG.15522.1";
PJEW02000494.1	StringTie	exon	319169	319579	1000	-	.	gene_id "MSTRG.15522"; transcript_id "MSTRG.15522.1"; exon_number "2";
PJEW02000494.1	StringTie	exon	319942	320091	1000	-	.	gene_id "MSTRG.15522"; transcript_id "MSTRG.15522.1"; exon_number "3";
PJEW02000494.1	StringTie	exon	320147	320458	1000	-	.	gene_id "MSTRG.15522"; transcript_id "MSTRG.15522.1"; exon_number "4";
PJEW02000494.1	StringTie	exon	320514	320603	1000	-	.	gene_id "MSTRG.15522"; transcript_id "MSTRG.15522.1"; exon_number "5";
PJEW02000494.1	StringTie	exon	320656	320736	1000	-	.	gene_id "MSTRG.15522"; transcript_id "MSTRG.15522.1"; exon_number "6";
PJEW02000494.1	StringTie	exon	320791	321081	1000	-	.	gene_id "MSTRG.15522"; transcript_id "MSTRG.15522.1"; exon_number "7";
PJEW02000494.1	StringTie	exon	321139	321285	1000	-	.	gene_id "MSTRG.15522"; transcript_id "MSTRG.15522.1"; exon_number "8";
PJEW02000494.1	StringTie	exon	321401	321780	1000	-	.	gene_id "MSTRG.15522"; transcript_id "MSTRG.15522.1"; exon_number "9";
PJEW02000494.1	StringTie	exon	321550	321791	1000	+	.	gene_id "MSTRG.15523"; transcript_id "MSTRG.15523.1"; exon_number "1";
PJEW02000494.1	StringTie	transcript	321550	322832	1000	+	.	gene_id "MSTRG.15523"; transcript_id "MSTRG.15523.1";
PJEW02000494.1	StringTie	exon	321838	321882	1000	-	.	gene_id "MSTRG.15522"; transcript_id "MSTRG.15522.1"; exon_number "10";
PJEW02000494.1	StringTie	exon	321850	321966	1000	+	.	gene_id "MSTRG.15523"; transcript_id "MSTRG.15523.1"; exon_number "2";
PJEW02000494.1	StringTie	exon	321929	321961	1000	-	.	gene_id "MSTRG.15522"; transcript_id "MSTRG.15522.1"; exon_number "11";
PJEW02000494.1	StringTie	exon	322015	322121	1000	-	.	gene_id "MSTRG.15522"; transcript_id "MSTRG.15522.1"; exon_number "12";
PJEW02000494.1	StringTie	exon	322033	322263	1000	+	.	gene_id "MSTRG.15523"; transcript_id "MSTRG.15523.1"; exon_number "3";
PJEW02000494.1	StringTie	transcript	322157	322832	1000	+	.	gene_id "MSTRG.15523"; transcript_id "MSTRG.15523.2";
PJEW02000494.1	StringTie	exon	322157	322263	1000	+	.	gene_id "MSTRG.15523"; transcript_id "MSTRG.15523.2"; exon_number "1";
PJEW02000494.1	StringTie	exon	322318	322832	1000	+	.	gene_id "MSTRG.15523"; transcript_id "MSTRG.15523.1"; exon_number "4";
PJEW02000494.1	StringTie	exon	322323	322832	1000	+	.	gene_id "MSTRG.15523"; transcript_id "MSTRG.15523.2"; exon_number "2";
PJEW02000494.1	StringTie	exon	322926	323263	1000	+	.	gene_id "MSTRG.15524"; transcript_id "MSTRG.15524.1"; exon_number "1";
PJEW02000494.1	StringTie	transcript	322926	323431	1000	+	.	gene_id "MSTRG.15524"; transcript_id "MSTRG.15524.1";
PJEW02000494.1	StringTie	exon	323317	323431	1000	+	.	gene_id "MSTRG.15524"; transcript_id "MSTRG.15524.1"; exon_number "2";
PJEW02000494.1	StringTie	transcript	363217	363602	1000	-	.	gene_id "MSTRG.15519"; transcript_id "MSTRG.15519.1";
PJEW02000494.1	StringTie	exon	363217	363333	1000	-	.	gene_id "MSTRG.15519"; transcript_id "MSTRG.15519.1"; exon_number "1";
PJEW02000494.1	StringTie	exon	363401	363602	1000	-	.	gene_id "MSTRG.15519"; transcript_id "MSTRG.15519.1"; exon_number "2";
PJEW02000494.1	StringTie	exon	363709	363929	1000	.	.	gene_id "MSTRG.15520"; transcript_id "MSTRG.15520.1"; exon_number "1";
PJEW02000494.1	StringTie	transcript	363709	363929	1000	.	.	gene_id "MSTRG.15520"; transcript_id "MSTRG.15520.1";
PJEW02000494.1	StringTie	exon	364551	364707	1000	+	.	gene_id "MSTRG.15521"; transcript_id "MSTRG.15521.1"; exon_number "1";
PJEW02000494.1	StringTie	transcript	364551	365526	1000	+	.	gene_id "MSTRG.15521"; transcript_id "MSTRG.15521.1";
PJEW02000494.1	StringTie	exon	364802	365021	1000	+	.	gene_id "MSTRG.15521"; transcript_id "MSTRG.15521.1"; exon_number "2";
PJEW02000494.1	StringTie	exon	365385	365526	1000	+	.	gene_id "MSTRG.15521"; transcript_id "MSTRG.15521.1"; exon_number "3";
PJEW02000494.1	StringTie	transcript	366781	367628	1000	+	.	gene_id "MSTRG.15525"; transcript_id "MSTRG.15525.1";
PJEW02000494.1	StringTie	exon	366781	366930	1000	+	.	gene_id "MSTRG.15525"; transcript_id "MSTRG.15525.1"; exon_number "1";
PJEW02000494.1	StringTie	exon	366992	367628	1000	+	.	gene_id "MSTRG.15525"; transcript_id "MSTRG.15525.1"; exon_number "2";
PJEW02000493.1	StringTie	transcript	3995	5320	1000	+	.	gene_id "MSTRG.15353"; transcript_id "MSTRG.15353.1";
PJEW02000493.1	StringTie	exon	3995	4253	1000	+	.	gene_id "MSTRG.15353"; transcript_id "MSTRG.15353.1"; exon_number "1";
PJEW02000493.1	StringTie	exon	4313	5115	1000	+	.	gene_id "MSTRG.15353"; transcript_id "MSTRG.15353.1"; exon_number "2";
PJEW02000493.1	StringTie	exon	5184	5320	1000	+	.	gene_id "MSTRG.15353"; transcript_id "MSTRG.15353.1"; exon_number "3";
PJEW02000493.1	StringTie	transcript	7619	10107	1000	-	.	gene_id "MSTRG.15355"; transcript_id "MSTRG.15355.1";
PJEW02000493.1	StringTie	exon	7619	8528	1000	-	.	gene_id "MSTRG.15355"; transcript_id "MSTRG.15355.1"; exon_number "1";
PJEW02000493.1	StringTie	exon	8582	9100	1000	-	.	gene_id "MSTRG.15355"; transcript_id "MSTRG.15355.1"; exon_number "2";
PJEW02000493.1	StringTie	exon	9155	10107	1000	-	.	gene_id "MSTRG.15355"; transcript_id "MSTRG.15355.1"; exon_number "3";
PJEW02000493.1	StringTie	exon	10950	10989	1000	+	.	gene_id "MSTRG.15356"; transcript_id "MSTRG.15356.1"; exon_number "1";
PJEW02000493.1	StringTie	transcript	10950	11776	1000	+	.	gene_id "MSTRG.15356"; transcript_id "MSTRG.15356.1";
PJEW02000493.1	StringTie	exon	11049	11123	1000	+	.	gene_id "MSTRG.15356"; transcript_id "MSTRG.15356.1"; exon_number "2";
PJEW02000493.1	StringTie	exon	11172	11385	1000	+	.	gene_id "MSTRG.15356"; transcript_id "MSTRG.15356.1"; exon_number "3";
PJEW02000493.1	StringTie	exon	11446	11562	1000	+	.	gene_id "MSTRG.15356"; transcript_id "MSTRG.15356.1"; exon_number "4";
PJEW02000493.1	StringTie	exon	11627	11776	1000	+	.	gene_id "MSTRG.15356"; transcript_id "MSTRG.15356.1"; exon_number "5";
PJEW02000493.1	StringTie	exon	14134	14354	1000	.	.	gene_id "MSTRG.15354"; transcript_id "MSTRG.15354.1"; exon_number "1";
PJEW02000493.1	StringTie	transcript	14134	14354	1000	.	.	gene_id "MSTRG.15354"; transcript_id "MSTRG.15354.1";
PJEW02000493.1	StringTie	transcript	16476	20721	1000	-	.	gene_id "MSTRG.15357"; transcript_id "MSTRG.15357.1";
PJEW02000493.1	StringTie	exon	16476	16722	1000	-	.	gene_id "MSTRG.15357"; transcript_id "MSTRG.15357.1"; exon_number "1";
PJEW02000493.1	StringTie	exon	16776	19389	1000	-	.	gene_id "MSTRG.15357"; transcript_id "MSTRG.15357.1"; exon_number "2";
PJEW02000493.1	StringTie	exon	19442	20356	1000	-	.	gene_id "MSTRG.15357"; transcript_id "MSTRG.15357.1"; exon_number "3";
PJEW02000493.1	StringTie	exon	20418	20509	1000	-	.	gene_id "MSTRG.15357"; transcript_id "MSTRG.15357.1"; exon_number "4";
PJEW02000493.1	StringTie	exon	20562	20721	1000	-	.	gene_id "MSTRG.15357"; transcript_id "MSTRG.15357.1"; exon_number "5";
PJEW02000493.1	StringTie	exon	22849	23229	1000	+	.	gene_id "MSTRG.15358"; transcript_id "MSTRG.15358.1"; exon_number "1";
PJEW02000493.1	StringTie	transcript	22849	23431	1000	+	.	gene_id "MSTRG.15358"; transcript_id "MSTRG.15358.1";
PJEW02000493.1	StringTie	exon	23292	23431	1000	+	.	gene_id "MSTRG.15358"; transcript_id "MSTRG.15358.1"; exon_number "2";
PJEW02000493.1	StringTie	exon	25550	25615	1000	-	.	gene_id "MSTRG.15360"; transcript_id "MSTRG.15360.1"; exon_number "1";
PJEW02000493.1	StringTie	transcript	25550	27234	1000	-	.	gene_id "MSTRG.15360"; transcript_id "MSTRG.15360.1";
PJEW02000493.1	StringTie	exon	25702	26113	1000	-	.	gene_id "MSTRG.15360"; transcript_id "MSTRG.15360.1"; exon_number "2";
PJEW02000493.1	StringTie	exon	26166	26404	1000	-	.	gene_id "MSTRG.15360"; transcript_id "MSTRG.15360.1"; exon_number "3";
PJEW02000493.1	StringTie	exon	26458	26592	1000	-	.	gene_id "MSTRG.15360"; transcript_id "MSTRG.15360.1"; exon_number "4";
PJEW02000493.1	StringTie	exon	26647	26745	1000	-	.	gene_id "MSTRG.15360"; transcript_id "MSTRG.15360.1"; exon_number "5";
PJEW02000493.1	StringTie	exon	26799	27234	1000	-	.	gene_id "MSTRG.15360"; transcript_id "MSTRG.15360.1"; exon_number "6";
PJEW02000493.1	StringTie	exon	27336	27479	1000	-	.	gene_id "MSTRG.15361"; transcript_id "MSTRG.15361.1"; exon_number "1";
PJEW02000493.1	StringTie	transcript	27336	28809	1000	-	.	gene_id "MSTRG.15361"; transcript_id "MSTRG.15361.1";
PJEW02000493.1	StringTie	exon	27533	27666	1000	-	.	gene_id "MSTRG.15361"; transcript_id "MSTRG.15361.1"; exon_number "2";
PJEW02000493.1	StringTie	exon	27723	28186	1000	-	.	gene_id "MSTRG.15361"; transcript_id "MSTRG.15361.1"; exon_number "3";
PJEW02000493.1	StringTie	exon	28273	28431	1000	-	.	gene_id "MSTRG.15361"; transcript_id "MSTRG.15361.1"; exon_number "4";
PJEW02000493.1	StringTie	exon	28508	28809	1000	-	.	gene_id "MSTRG.15361"; transcript_id "MSTRG.15361.1"; exon_number "5";
PJEW02000493.1	StringTie	exon	28899	30294	1000	-	.	gene_id "MSTRG.15362"; transcript_id "MSTRG.15362.1"; exon_number "1";
PJEW02000493.1	StringTie	transcript	28899	32013	1000	-	.	gene_id "MSTRG.15362"; transcript_id "MSTRG.15362.1";
PJEW02000493.1	StringTie	transcript	28899	32013	1000	-	.	gene_id "MSTRG.15362"; transcript_id "MSTRG.15362.2";
PJEW02000493.1	StringTie	exon	28899	30269	1000	-	.	gene_id "MSTRG.15362"; transcript_id "MSTRG.15362.2"; exon_number "1";
PJEW02000493.1	StringTie	transcript	28899	32013	1000	-	.	gene_id "MSTRG.15362"; transcript_id "MSTRG.15362.3";
PJEW02000493.1	StringTie	exon	28899	30294	1000	-	.	gene_id "MSTRG.15362"; transcript_id "MSTRG.15362.3"; exon_number "1";
PJEW02000493.1	StringTie	exon	28955	30269	1000	-	.	gene_id "MSTRG.15362"; transcript_id "MSTRG.15362.4"; exon_number "1";
PJEW02000493.1	StringTie	transcript	28955	32013	1000	-	.	gene_id "MSTRG.15362"; transcript_id "MSTRG.15362.4";
PJEW02000493.1	StringTie	exon	30325	31336	1000	-	.	gene_id "MSTRG.15362"; transcript_id "MSTRG.15362.4"; exon_number "2";
PJEW02000493.1	StringTie	exon	30325	31336	1000	-	.	gene_id "MSTRG.15362"; transcript_id "MSTRG.15362.2"; exon_number "2";
PJEW02000493.1	StringTie	exon	30347	31336	1000	-	.	gene_id "MSTRG.15362"; transcript_id "MSTRG.15362.3"; exon_number "2";
PJEW02000493.1	StringTie	exon	30347	31336	1000	-	.	gene_id "MSTRG.15362"; transcript_id "MSTRG.15362.1"; exon_number "2";
PJEW02000493.1	StringTie	exon	31064	31336	1000	-	.	gene_id "MSTRG.15362"; transcript_id "MSTRG.15362.5"; exon_number "1";
PJEW02000493.1	StringTie	transcript	31064	32013	1000	-	.	gene_id "MSTRG.15362"; transcript_id "MSTRG.15362.5";
PJEW02000493.1	StringTie	exon	31389	31634	1000	-	.	gene_id "MSTRG.15362"; transcript_id "MSTRG.15362.5"; exon_number "2";
PJEW02000493.1	StringTie	exon	31389	31493	1000	-	.	gene_id "MSTRG.15362"; transcript_id "MSTRG.15362.4"; exon_number "3";
PJEW02000493.1	StringTie	exon	31389	31493	1000	-	.	gene_id "MSTRG.15362"; transcript_id "MSTRG.15362.3"; exon_number "3";
PJEW02000493.1	StringTie	exon	31389	31493	1000	-	.	gene_id "MSTRG.15362"; transcript_id "MSTRG.15362.2"; exon_number "3";
PJEW02000493.1	StringTie	exon	31389	31493	1000	-	.	gene_id "MSTRG.15362"; transcript_id "MSTRG.15362.1"; exon_number "3";
PJEW02000493.1	StringTie	exon	31860	32013	1000	-	.	gene_id "MSTRG.15362"; transcript_id "MSTRG.15362.4"; exon_number "4";
PJEW02000493.1	StringTie	exon	31860	32013	1000	-	.	gene_id "MSTRG.15362"; transcript_id "MSTRG.15362.3"; exon_number "4";
PJEW02000493.1	StringTie	exon	31864	32013	1000	-	.	gene_id "MSTRG.15362"; transcript_id "MSTRG.15362.5"; exon_number "3";
PJEW02000493.1	StringTie	exon	31864	32013	1000	-	.	gene_id "MSTRG.15362"; transcript_id "MSTRG.15362.2"; exon_number "4";
PJEW02000493.1	StringTie	exon	31864	32013	1000	-	.	gene_id "MSTRG.15362"; transcript_id "MSTRG.15362.1"; exon_number "4";
PJEW02000493.1	StringTie	exon	33436	34363	1000	+	.	gene_id "MSTRG.15359"; transcript_id "MSTRG.15359.1"; exon_number "1";
PJEW02000493.1	StringTie	transcript	33436	37501	1000	+	.	gene_id "MSTRG.15359"; transcript_id "MSTRG.15359.1";
PJEW02000493.1	StringTie	exon	34450	34591	1000	+	.	gene_id "MSTRG.15359"; transcript_id "MSTRG.15359.1"; exon_number "2";
PJEW02000493.1	StringTie	exon	34645	34715	1000	+	.	gene_id "MSTRG.15359"; transcript_id "MSTRG.15359.1"; exon_number "3";
PJEW02000493.1	StringTie	exon	34769	34876	1000	+	.	gene_id "MSTRG.15359"; transcript_id "MSTRG.15359.1"; exon_number "4";
PJEW02000493.1	StringTie	exon	34932	34978	1000	+	.	gene_id "MSTRG.15359"; transcript_id "MSTRG.15359.1"; exon_number "5";
PJEW02000493.1	StringTie	exon	35036	35098	1000	+	.	gene_id "MSTRG.15359"; transcript_id "MSTRG.15359.1"; exon_number "6";
PJEW02000493.1	StringTie	exon	35152	35264	1000	+	.	gene_id "MSTRG.15359"; transcript_id "MSTRG.15359.1"; exon_number "7";
PJEW02000493.1	StringTie	exon	35334	35520	1000	+	.	gene_id "MSTRG.15359"; transcript_id "MSTRG.15359.1"; exon_number "8";
PJEW02000493.1	StringTie	exon	35587	35659	1000	+	.	gene_id "MSTRG.15359"; transcript_id "MSTRG.15359.1"; exon_number "9";
PJEW02000493.1	StringTie	exon	35713	36250	1000	+	.	gene_id "MSTRG.15359"; transcript_id "MSTRG.15359.1"; exon_number "10";
PJEW02000493.1	StringTie	exon	36306	36451	1000	+	.	gene_id "MSTRG.15359"; transcript_id "MSTRG.15359.1"; exon_number "11";
PJEW02000493.1	StringTie	exon	36513	36527	1000	+	.	gene_id "MSTRG.15359"; transcript_id "MSTRG.15359.1"; exon_number "12";
PJEW02000493.1	StringTie	exon	36587	36992	1000	+	.	gene_id "MSTRG.15359"; transcript_id "MSTRG.15359.1"; exon_number "13";
PJEW02000493.1	StringTie	exon	37161	37501	1000	+	.	gene_id "MSTRG.15359"; transcript_id "MSTRG.15359.1"; exon_number "14";
PJEW02000493.1	StringTie	transcript	38470	39803	1000	+	.	gene_id "MSTRG.15363"; transcript_id "MSTRG.15363.1";
PJEW02000493.1	StringTie	exon	38470	39020	1000	+	.	gene_id "MSTRG.15363"; transcript_id "MSTRG.15363.1"; exon_number "1";
PJEW02000493.1	StringTie	exon	39169	39235	1000	+	.	gene_id "MSTRG.15363"; transcript_id "MSTRG.15363.1"; exon_number "2";
PJEW02000493.1	StringTie	exon	39310	39803	1000	+	.	gene_id "MSTRG.15363"; transcript_id "MSTRG.15363.1"; exon_number "3";
PJEW02000493.1	StringTie	exon	40117	40281	1000	+	.	gene_id "MSTRG.15364"; transcript_id "MSTRG.15364.1"; exon_number "1";
PJEW02000493.1	StringTie	transcript	40117	41973	1000	+	.	gene_id "MSTRG.15364"; transcript_id "MSTRG.15364.1";
PJEW02000493.1	StringTie	exon	40409	40631	1000	+	.	gene_id "MSTRG.15364"; transcript_id "MSTRG.15364.1"; exon_number "2";
PJEW02000493.1	StringTie	exon	40753	40814	1000	+	.	gene_id "MSTRG.15364"; transcript_id "MSTRG.15364.1"; exon_number "3";
PJEW02000493.1	StringTie	transcript	41021	41973	1000	+	.	gene_id "MSTRG.15364"; transcript_id "MSTRG.15364.2";
PJEW02000493.1	StringTie	exon	41021	41137	1000	+	.	gene_id "MSTRG.15364"; transcript_id "MSTRG.15364.2"; exon_number "1";
PJEW02000493.1	StringTie	exon	41044	41973	1000	+	.	gene_id "MSTRG.15364"; transcript_id "MSTRG.15364.1"; exon_number "4";
PJEW02000493.1	StringTie	exon	41341	41973	1000	+	.	gene_id "MSTRG.15364"; transcript_id "MSTRG.15364.2"; exon_number "2";
PJEW02000493.1	StringTie	transcript	42295	45249	1000	+	.	gene_id "MSTRG.15365"; transcript_id "MSTRG.15365.1";
PJEW02000493.1	StringTie	exon	42295	42975	1000	+	.	gene_id "MSTRG.15365"; transcript_id "MSTRG.15365.1"; exon_number "1";
PJEW02000493.1	StringTie	transcript	42295	44746	1000	+	.	gene_id "MSTRG.15365"; transcript_id "MSTRG.15365.2";
PJEW02000493.1	StringTie	exon	42295	42511	1000	+	.	gene_id "MSTRG.15365"; transcript_id "MSTRG.15365.2"; exon_number "1";
PJEW02000493.1	StringTie	exon	42580	42975	1000	+	.	gene_id "MSTRG.15365"; transcript_id "MSTRG.15365.2"; exon_number "2";
PJEW02000493.1	StringTie	exon	43052	43471	1000	+	.	gene_id "MSTRG.15365"; transcript_id "MSTRG.15365.1"; exon_number "2";
PJEW02000493.1	StringTie	exon	43052	43471	1000	+	.	gene_id "MSTRG.15365"; transcript_id "MSTRG.15365.2"; exon_number "3";
PJEW02000493.1	StringTie	exon	43647	44746	1000	+	.	gene_id "MSTRG.15365"; transcript_id "MSTRG.15365.2"; exon_number "4";
PJEW02000493.1	StringTie	exon	43647	44746	1000	+	.	gene_id "MSTRG.15365"; transcript_id "MSTRG.15365.1"; exon_number "3";
PJEW02000493.1	StringTie	exon	44856	45249	1000	+	.	gene_id "MSTRG.15365"; transcript_id "MSTRG.15365.1"; exon_number "4";
PJEW02000493.1	StringTie	transcript	48117	50981	1000	+	.	gene_id "MSTRG.15367"; transcript_id "MSTRG.15367.1";
PJEW02000493.1	StringTie	exon	48117	48347	1000	+	.	gene_id "MSTRG.15367"; transcript_id "MSTRG.15367.1"; exon_number "1";
PJEW02000493.1	StringTie	exon	48404	48501	1000	+	.	gene_id "MSTRG.15367"; transcript_id "MSTRG.15367.1"; exon_number "2";
PJEW02000493.1	StringTie	exon	48567	48800	1000	+	.	gene_id "MSTRG.15367"; transcript_id "MSTRG.15367.1"; exon_number "3";
PJEW02000493.1	StringTie	exon	48853	49552	1000	+	.	gene_id "MSTRG.15367"; transcript_id "MSTRG.15367.1"; exon_number "4";
PJEW02000493.1	StringTie	exon	49607	50767	1000	+	.	gene_id "MSTRG.15367"; transcript_id "MSTRG.15367.1"; exon_number "5";
PJEW02000493.1	StringTie	exon	50820	50981	1000	+	.	gene_id "MSTRG.15367"; transcript_id "MSTRG.15367.1"; exon_number "6";
PJEW02000493.1	StringTie	transcript	51411	53964	1000	+	.	gene_id "MSTRG.15368"; transcript_id "MSTRG.15368.1";
PJEW02000493.1	StringTie	exon	51411	51968	1000	+	.	gene_id "MSTRG.15368"; transcript_id "MSTRG.15368.1"; exon_number "1";
PJEW02000493.1	StringTie	exon	52021	52062	1000	+	.	gene_id "MSTRG.15368"; transcript_id "MSTRG.15368.1"; exon_number "2";
PJEW02000493.1	StringTie	exon	52115	52358	1000	+	.	gene_id "MSTRG.15368"; transcript_id "MSTRG.15368.1"; exon_number "3";
PJEW02000493.1	StringTie	exon	52424	52475	1000	+	.	gene_id "MSTRG.15368"; transcript_id "MSTRG.15368.1"; exon_number "4";
PJEW02000493.1	StringTie	exon	52528	52679	1000	+	.	gene_id "MSTRG.15368"; transcript_id "MSTRG.15368.1"; exon_number "5";
PJEW02000493.1	StringTie	exon	52734	52763	1000	+	.	gene_id "MSTRG.15368"; transcript_id "MSTRG.15368.1"; exon_number "6";
PJEW02000493.1	StringTie	exon	52819	52933	1000	+	.	gene_id "MSTRG.15368"; transcript_id "MSTRG.15368.1"; exon_number "7";
PJEW02000493.1	StringTie	exon	52987	53061	1000	+	.	gene_id "MSTRG.15368"; transcript_id "MSTRG.15368.1"; exon_number "8";
PJEW02000493.1	StringTie	exon	53117	53130	1000	+	.	gene_id "MSTRG.15368"; transcript_id "MSTRG.15368.1"; exon_number "9";
PJEW02000493.1	StringTie	exon	53182	53428	1000	+	.	gene_id "MSTRG.15368"; transcript_id "MSTRG.15368.1"; exon_number "10";
PJEW02000493.1	StringTie	exon	53480	53555	1000	+	.	gene_id "MSTRG.15368"; transcript_id "MSTRG.15368.1"; exon_number "11";
PJEW02000493.1	StringTie	exon	53613	53831	1000	+	.	gene_id "MSTRG.15368"; transcript_id "MSTRG.15368.1"; exon_number "12";
PJEW02000493.1	StringTie	exon	53880	53964	1000	+	.	gene_id "MSTRG.15368"; transcript_id "MSTRG.15368.1"; exon_number "13";
PJEW02000493.1	StringTie	exon	54373	54614	1000	+	.	gene_id "MSTRG.15366"; transcript_id "MSTRG.15366.1"; exon_number "1";
PJEW02000493.1	StringTie	transcript	54373	54756	1000	+	.	gene_id "MSTRG.15366"; transcript_id "MSTRG.15366.1";
PJEW02000493.1	StringTie	exon	54669	54756	1000	+	.	gene_id "MSTRG.15366"; transcript_id "MSTRG.15366.1"; exon_number "2";
PJEW02000493.1	StringTie	transcript	55387	55946	1000	+	.	gene_id "MSTRG.15369"; transcript_id "MSTRG.15369.1";
PJEW02000493.1	StringTie	exon	55387	55444	1000	+	.	gene_id "MSTRG.15369"; transcript_id "MSTRG.15369.1"; exon_number "1";
PJEW02000493.1	StringTie	transcript	55391	55946	1000	+	.	gene_id "MSTRG.15369"; transcript_id "MSTRG.15369.2";
PJEW02000493.1	StringTie	exon	55391	55444	1000	+	.	gene_id "MSTRG.15369"; transcript_id "MSTRG.15369.2"; exon_number "1";
PJEW02000493.1	StringTie	exon	55495	55575	1000	+	.	gene_id "MSTRG.15369"; transcript_id "MSTRG.15369.1"; exon_number "2";
PJEW02000493.1	StringTie	exon	55495	55575	1000	+	.	gene_id "MSTRG.15369"; transcript_id "MSTRG.15369.2"; exon_number "2";
PJEW02000493.1	StringTie	exon	55624	55735	1000	+	.	gene_id "MSTRG.15369"; transcript_id "MSTRG.15369.1"; exon_number "3";
PJEW02000493.1	StringTie	exon	55637	55735	1000	+	.	gene_id "MSTRG.15369"; transcript_id "MSTRG.15369.2"; exon_number "3";
PJEW02000493.1	StringTie	exon	55790	55946	1000	+	.	gene_id "MSTRG.15369"; transcript_id "MSTRG.15369.2"; exon_number "4";
PJEW02000493.1	StringTie	exon	55790	55946	1000	+	.	gene_id "MSTRG.15369"; transcript_id "MSTRG.15369.1"; exon_number "4";
PJEW02000493.1	StringTie	transcript	56231	57983	1000	+	.	gene_id "MSTRG.15370"; transcript_id "MSTRG.15370.1";
PJEW02000493.1	StringTie	exon	56231	56709	1000	+	.	gene_id "MSTRG.15370"; transcript_id "MSTRG.15370.1"; exon_number "1";
PJEW02000493.1	StringTie	exon	56774	56864	1000	+	.	gene_id "MSTRG.15370"; transcript_id "MSTRG.15370.1"; exon_number "2";
PJEW02000493.1	StringTie	exon	56935	57009	1000	+	.	gene_id "MSTRG.15370"; transcript_id "MSTRG.15370.1"; exon_number "3";
PJEW02000493.1	StringTie	exon	57083	57249	1000	+	.	gene_id "MSTRG.15370"; transcript_id "MSTRG.15370.1"; exon_number "4";
PJEW02000493.1	StringTie	exon	57302	57824	1000	+	.	gene_id "MSTRG.15370"; transcript_id "MSTRG.15370.1"; exon_number "5";
PJEW02000493.1	StringTie	exon	57887	57983	1000	+	.	gene_id "MSTRG.15370"; transcript_id "MSTRG.15370.1"; exon_number "6";
PJEW02000493.1	StringTie	exon	59103	59200	1000	+	.	gene_id "MSTRG.15372"; transcript_id "MSTRG.15372.1"; exon_number "1";
PJEW02000493.1	StringTie	transcript	59103	59983	1000	+	.	gene_id "MSTRG.15372"; transcript_id "MSTRG.15372.1";
PJEW02000493.1	StringTie	transcript	59103	59983	1000	+	.	gene_id "MSTRG.15372"; transcript_id "MSTRG.15372.2";
PJEW02000493.1	StringTie	exon	59103	59200	1000	+	.	gene_id "MSTRG.15372"; transcript_id "MSTRG.15372.2"; exon_number "1";
PJEW02000493.1	StringTie	exon	59259	59333	1000	+	.	gene_id "MSTRG.15372"; transcript_id "MSTRG.15372.1"; exon_number "2";
PJEW02000493.1	StringTie	exon	59259	59333	1000	+	.	gene_id "MSTRG.15372"; transcript_id "MSTRG.15372.2"; exon_number "2";
PJEW02000493.1	StringTie	exon	59406	59517	1000	+	.	gene_id "MSTRG.15372"; transcript_id "MSTRG.15372.2"; exon_number "3";
PJEW02000493.1	StringTie	exon	59406	59517	1000	+	.	gene_id "MSTRG.15372"; transcript_id "MSTRG.15372.1"; exon_number "3";
PJEW02000493.1	StringTie	exon	59583	59712	1000	+	.	gene_id "MSTRG.15372"; transcript_id "MSTRG.15372.2"; exon_number "4";
PJEW02000493.1	StringTie	exon	59583	59983	1000	+	.	gene_id "MSTRG.15372"; transcript_id "MSTRG.15372.1"; exon_number "4";
PJEW02000493.1	StringTie	exon	59854	59983	1000	+	.	gene_id "MSTRG.15372"; transcript_id "MSTRG.15372.2"; exon_number "5";
PJEW02000493.1	StringTie	transcript	60121	62366	1000	+	.	gene_id "MSTRG.15373"; transcript_id "MSTRG.15373.1";
PJEW02000493.1	StringTie	exon	60121	61710	1000	+	.	gene_id "MSTRG.15373"; transcript_id "MSTRG.15373.1"; exon_number "1";
PJEW02000493.1	StringTie	exon	61782	62366	1000	+	.	gene_id "MSTRG.15373"; transcript_id "MSTRG.15373.1"; exon_number "2";
PJEW02000493.1	StringTie	transcript	63111	64257	1000	-	.	gene_id "MSTRG.15374"; transcript_id "MSTRG.15374.1";
PJEW02000493.1	StringTie	exon	63111	64037	1000	-	.	gene_id "MSTRG.15374"; transcript_id "MSTRG.15374.1"; exon_number "1";
PJEW02000493.1	StringTie	exon	64093	64257	1000	-	.	gene_id "MSTRG.15374"; transcript_id "MSTRG.15374.1"; exon_number "2";
PJEW02000493.1	StringTie	transcript	64336	64966	1000	-	.	gene_id "MSTRG.15375"; transcript_id "MSTRG.15375.1";
PJEW02000493.1	StringTie	exon	64336	64563	1000	-	.	gene_id "MSTRG.15375"; transcript_id "MSTRG.15375.1"; exon_number "1";
PJEW02000493.1	StringTie	exon	64697	64751	1000	-	.	gene_id "MSTRG.15375"; transcript_id "MSTRG.15375.1"; exon_number "2";
PJEW02000493.1	StringTie	exon	64814	64869	1000	-	.	gene_id "MSTRG.15375"; transcript_id "MSTRG.15375.1"; exon_number "3";
PJEW02000493.1	StringTie	exon	64933	64966	1000	-	.	gene_id "MSTRG.15375"; transcript_id "MSTRG.15375.1"; exon_number "4";
PJEW02000493.1	StringTie	exon	65356	65399	1000	+	.	gene_id "MSTRG.15371"; transcript_id "MSTRG.15371.1"; exon_number "1";
PJEW02000493.1	StringTie	transcript	65356	66265	1000	+	.	gene_id "MSTRG.15371"; transcript_id "MSTRG.15371.1";
PJEW02000493.1	StringTie	exon	65455	65478	1000	+	.	gene_id "MSTRG.15371"; transcript_id "MSTRG.15371.1"; exon_number "2";
PJEW02000493.1	StringTie	exon	65533	65554	1000	+	.	gene_id "MSTRG.15371"; transcript_id "MSTRG.15371.1"; exon_number "3";
PJEW02000493.1	StringTie	exon	65535	65731	1000	+	.	gene_id "MSTRG.15371"; transcript_id "MSTRG.15371.2"; exon_number "1";
PJEW02000493.1	StringTie	transcript	65535	68218	1000	+	.	gene_id "MSTRG.15371"; transcript_id "MSTRG.15371.2";
PJEW02000493.1	StringTie	exon	65608	65731	1000	+	.	gene_id "MSTRG.15371"; transcript_id "MSTRG.15371.1"; exon_number "4";
PJEW02000493.1	StringTie	exon	65792	67603	1000	+	.	gene_id "MSTRG.15371"; transcript_id "MSTRG.15371.2"; exon_number "2";
PJEW02000493.1	StringTie	exon	65792	66265	1000	+	.	gene_id "MSTRG.15371"; transcript_id "MSTRG.15371.1"; exon_number "5";
PJEW02000493.1	StringTie	exon	66561	67245	1000	+	.	gene_id "MSTRG.15371"; transcript_id "MSTRG.15371.3"; exon_number "1";
PJEW02000493.1	StringTie	transcript	66561	67603	1000	+	.	gene_id "MSTRG.15371"; transcript_id "MSTRG.15371.3";
PJEW02000493.1	StringTie	exon	67331	67603	1000	+	.	gene_id "MSTRG.15371"; transcript_id "MSTRG.15371.3"; exon_number "2";
PJEW02000493.1	StringTie	exon	67655	68218	1000	+	.	gene_id "MSTRG.15371"; transcript_id "MSTRG.15371.2"; exon_number "3";
PJEW02000493.1	StringTie	transcript	69144	71452	1000	-	.	gene_id "MSTRG.15376"; transcript_id "MSTRG.15376.1";
PJEW02000493.1	StringTie	exon	69144	70287	1000	-	.	gene_id "MSTRG.15376"; transcript_id "MSTRG.15376.1"; exon_number "1";
PJEW02000493.1	StringTie	exon	70347	70638	1000	-	.	gene_id "MSTRG.15376"; transcript_id "MSTRG.15376.1"; exon_number "2";
PJEW02000493.1	StringTie	exon	70695	70855	1000	-	.	gene_id "MSTRG.15376"; transcript_id "MSTRG.15376.1"; exon_number "3";
PJEW02000493.1	StringTie	exon	70907	70982	1000	-	.	gene_id "MSTRG.15376"; transcript_id "MSTRG.15376.1"; exon_number "4";
PJEW02000493.1	StringTie	exon	71037	71051	1000	-	.	gene_id "MSTRG.15376"; transcript_id "MSTRG.15376.1"; exon_number "5";
PJEW02000493.1	StringTie	exon	71111	71201	1000	-	.	gene_id "MSTRG.15376"; transcript_id "MSTRG.15376.1"; exon_number "6";
PJEW02000493.1	StringTie	exon	71272	71452	1000	-	.	gene_id "MSTRG.15376"; transcript_id "MSTRG.15376.1"; exon_number "7";
PJEW02000493.1	StringTie	transcript	74670	75103	1000	+	.	gene_id "MSTRG.15377"; transcript_id "MSTRG.15377.1";
PJEW02000493.1	StringTie	exon	74670	74985	1000	+	.	gene_id "MSTRG.15377"; transcript_id "MSTRG.15377.1"; exon_number "1";
PJEW02000493.1	StringTie	exon	75051	75103	1000	+	.	gene_id "MSTRG.15377"; transcript_id "MSTRG.15377.1"; exon_number "2";
PJEW02000493.1	StringTie	transcript	75177	76218	1000	+	.	gene_id "MSTRG.15378"; transcript_id "MSTRG.15378.1";
PJEW02000493.1	StringTie	exon	75177	75295	1000	+	.	gene_id "MSTRG.15378"; transcript_id "MSTRG.15378.1"; exon_number "1";
PJEW02000493.1	StringTie	exon	75353	75466	1000	+	.	gene_id "MSTRG.15378"; transcript_id "MSTRG.15378.1"; exon_number "2";
PJEW02000493.1	StringTie	exon	75521	75584	1000	+	.	gene_id "MSTRG.15378"; transcript_id "MSTRG.15378.1"; exon_number "3";
PJEW02000493.1	StringTie	exon	75647	75742	1000	+	.	gene_id "MSTRG.15378"; transcript_id "MSTRG.15378.1"; exon_number "4";
PJEW02000493.1	StringTie	exon	75805	75961	1000	+	.	gene_id "MSTRG.15378"; transcript_id "MSTRG.15378.1"; exon_number "5";
PJEW02000493.1	StringTie	exon	76020	76218	1000	+	.	gene_id "MSTRG.15378"; transcript_id "MSTRG.15378.1"; exon_number "6";
PJEW02000493.1	StringTie	transcript	76412	77139	1000	+	.	gene_id "MSTRG.15379"; transcript_id "MSTRG.15379.1";
PJEW02000493.1	StringTie	exon	76412	76618	1000	+	.	gene_id "MSTRG.15379"; transcript_id "MSTRG.15379.1"; exon_number "1";
PJEW02000493.1	StringTie	exon	76686	77139	1000	+	.	gene_id "MSTRG.15379"; transcript_id "MSTRG.15379.1"; exon_number "2";
PJEW02000493.1	StringTie	exon	78852	79686	1000	-	.	gene_id "MSTRG.15380"; transcript_id "MSTRG.15380.1"; exon_number "1";
PJEW02000493.1	StringTie	transcript	78852	80214	1000	-	.	gene_id "MSTRG.15380"; transcript_id "MSTRG.15380.1";
PJEW02000493.1	StringTie	exon	79772	79872	1000	-	.	gene_id "MSTRG.15380"; transcript_id "MSTRG.15380.1"; exon_number "2";
PJEW02000493.1	StringTie	exon	79924	79929	1000	-	.	gene_id "MSTRG.15380"; transcript_id "MSTRG.15380.1"; exon_number "3";
PJEW02000493.1	StringTie	exon	79985	80214	1000	-	.	gene_id "MSTRG.15380"; transcript_id "MSTRG.15380.1"; exon_number "4";
PJEW02000493.1	StringTie	transcript	83121	84731	1000	+	.	gene_id "MSTRG.15381"; transcript_id "MSTRG.15381.1";
PJEW02000493.1	StringTie	exon	83121	83351	1000	+	.	gene_id "MSTRG.15381"; transcript_id "MSTRG.15381.1"; exon_number "1";
PJEW02000493.1	StringTie	exon	83436	83627	1000	+	.	gene_id "MSTRG.15381"; transcript_id "MSTRG.15381.1"; exon_number "2";
PJEW02000493.1	StringTie	exon	83817	84279	1000	+	.	gene_id "MSTRG.15381"; transcript_id "MSTRG.15381.1"; exon_number "3";
PJEW02000493.1	StringTie	exon	84338	84731	1000	+	.	gene_id "MSTRG.15381"; transcript_id "MSTRG.15381.1"; exon_number "4";
PJEW02000493.1	StringTie	transcript	88238	90648	1000	-	.	gene_id "MSTRG.15383"; transcript_id "MSTRG.15383.1";
PJEW02000493.1	StringTie	exon	88238	88632	1000	-	.	gene_id "MSTRG.15383"; transcript_id "MSTRG.15383.1"; exon_number "1";
PJEW02000493.1	StringTie	exon	88695	89039	1000	-	.	gene_id "MSTRG.15383"; transcript_id "MSTRG.15383.1"; exon_number "2";
PJEW02000493.1	StringTie	exon	89107	89903	1000	-	.	gene_id "MSTRG.15383"; transcript_id "MSTRG.15383.1"; exon_number "3";
PJEW02000493.1	StringTie	exon	89958	90010	1000	-	.	gene_id "MSTRG.15383"; transcript_id "MSTRG.15383.1"; exon_number "4";
PJEW02000493.1	StringTie	exon	90063	90449	1000	-	.	gene_id "MSTRG.15383"; transcript_id "MSTRG.15383.1"; exon_number "5";
PJEW02000493.1	StringTie	exon	90499	90648	1000	-	.	gene_id "MSTRG.15383"; transcript_id "MSTRG.15383.1"; exon_number "6";
PJEW02000493.1	StringTie	exon	92126	92215	1000	+	.	gene_id "MSTRG.15382"; transcript_id "MSTRG.15382.1"; exon_number "1";
PJEW02000493.1	StringTie	transcript	92126	92529	1000	+	.	gene_id "MSTRG.15382"; transcript_id "MSTRG.15382.1";
PJEW02000493.1	StringTie	exon	92264	92335	1000	+	.	gene_id "MSTRG.15382"; transcript_id "MSTRG.15382.1"; exon_number "2";
PJEW02000493.1	StringTie	exon	92388	92529	1000	+	.	gene_id "MSTRG.15382"; transcript_id "MSTRG.15382.1"; exon_number "3";
PJEW02000493.1	StringTie	transcript	95791	96295	1000	-	.	gene_id "MSTRG.15384"; transcript_id "MSTRG.15384.1";
PJEW02000493.1	StringTie	exon	95791	96095	1000	-	.	gene_id "MSTRG.15384"; transcript_id "MSTRG.15384.1"; exon_number "1";
PJEW02000493.1	StringTie	exon	96157	96295	1000	-	.	gene_id "MSTRG.15384"; transcript_id "MSTRG.15384.1"; exon_number "2";
PJEW02000493.1	StringTie	transcript	96462	96892	1000	-	.	gene_id "MSTRG.15385"; transcript_id "MSTRG.15385.1";
PJEW02000493.1	StringTie	exon	96462	96497	1000	-	.	gene_id "MSTRG.15385"; transcript_id "MSTRG.15385.1"; exon_number "1";
PJEW02000493.1	StringTie	exon	96554	96892	1000	-	.	gene_id "MSTRG.15385"; transcript_id "MSTRG.15385.1"; exon_number "2";
PJEW02000493.1	StringTie	transcript	97818	98622	1000	-	.	gene_id "MSTRG.15386"; transcript_id "MSTRG.15386.1";
PJEW02000493.1	StringTie	exon	97818	98083	1000	-	.	gene_id "MSTRG.15386"; transcript_id "MSTRG.15386.1"; exon_number "1";
PJEW02000493.1	StringTie	exon	98135	98216	1000	-	.	gene_id "MSTRG.15386"; transcript_id "MSTRG.15386.1"; exon_number "2";
PJEW02000493.1	StringTie	exon	98275	98354	1000	-	.	gene_id "MSTRG.15386"; transcript_id "MSTRG.15386.1"; exon_number "3";
PJEW02000493.1	StringTie	exon	98422	98622	1000	-	.	gene_id "MSTRG.15386"; transcript_id "MSTRG.15386.1"; exon_number "4";
PJEW02000493.1	StringTie	exon	99201	99636	1000	+	.	gene_id "MSTRG.15387"; transcript_id "MSTRG.15387.1"; exon_number "1";
PJEW02000493.1	StringTie	transcript	99201	99752	1000	+	.	gene_id "MSTRG.15387"; transcript_id "MSTRG.15387.1";
PJEW02000493.1	StringTie	exon	99708	99752	1000	+	.	gene_id "MSTRG.15387"; transcript_id "MSTRG.15387.1"; exon_number "2";
PJEW02000493.1	StringTie	transcript	143274	143649	1000	+	.	gene_id "MSTRG.15388"; transcript_id "MSTRG.15388.1";
PJEW02000493.1	StringTie	exon	143274	143398	1000	+	.	gene_id "MSTRG.15388"; transcript_id "MSTRG.15388.1"; exon_number "1";
PJEW02000493.1	StringTie	exon	143452	143649	1000	+	.	gene_id "MSTRG.15388"; transcript_id "MSTRG.15388.1"; exon_number "2";
PJEW02000493.1	StringTie	transcript	149522	150167	1000	+	.	gene_id "MSTRG.15389"; transcript_id "MSTRG.15389.1";
PJEW02000493.1	StringTie	exon	149522	149743	1000	+	.	gene_id "MSTRG.15389"; transcript_id "MSTRG.15389.1"; exon_number "1";
PJEW02000493.1	StringTie	exon	149798	150003	1000	+	.	gene_id "MSTRG.15389"; transcript_id "MSTRG.15389.1"; exon_number "2";
PJEW02000493.1	StringTie	exon	150060	150167	1000	+	.	gene_id "MSTRG.15389"; transcript_id "MSTRG.15389.1"; exon_number "3";
PJEW02000493.1	StringTie	exon	152341	152460	1000	-	.	gene_id "MSTRG.15390"; transcript_id "MSTRG.15390.2"; exon_number "1";
PJEW02000493.1	StringTie	transcript	152341	153833	1000	-	.	gene_id "MSTRG.15390"; transcript_id "MSTRG.15390.2";
PJEW02000493.1	StringTie	exon	152341	152460	1000	-	.	gene_id "MSTRG.15390"; transcript_id "MSTRG.15390.1"; exon_number "1";
PJEW02000493.1	StringTie	transcript	152341	153833	1000	-	.	gene_id "MSTRG.15390"; transcript_id "MSTRG.15390.1";
PJEW02000493.1	StringTie	exon	152514	153422	1000	-	.	gene_id "MSTRG.15390"; transcript_id "MSTRG.15390.1"; exon_number "2";
PJEW02000493.1	StringTie	exon	152514	152961	1000	-	.	gene_id "MSTRG.15390"; transcript_id "MSTRG.15390.2"; exon_number "2";
PJEW02000493.1	StringTie	exon	153021	153833	1000	-	.	gene_id "MSTRG.15390"; transcript_id "MSTRG.15390.2"; exon_number "3";
PJEW02000493.1	StringTie	exon	153475	153833	1000	-	.	gene_id "MSTRG.15390"; transcript_id "MSTRG.15390.1"; exon_number "3";
PJEW02000493.1	StringTie	transcript	153933	154582	1000	-	.	gene_id "MSTRG.15391"; transcript_id "MSTRG.15391.1";
PJEW02000493.1	StringTie	exon	153933	154298	1000	-	.	gene_id "MSTRG.15391"; transcript_id "MSTRG.15391.1"; exon_number "1";
PJEW02000493.1	StringTie	transcript	153933	154582	1000	-	.	gene_id "MSTRG.15391"; transcript_id "MSTRG.15391.2";
PJEW02000493.1	StringTie	exon	153933	154295	1000	-	.	gene_id "MSTRG.15391"; transcript_id "MSTRG.15391.2"; exon_number "1";
PJEW02000493.1	StringTie	exon	154362	154582	1000	-	.	gene_id "MSTRG.15391"; transcript_id "MSTRG.15391.1"; exon_number "2";
PJEW02000493.1	StringTie	exon	154362	154582	1000	-	.	gene_id "MSTRG.15391"; transcript_id "MSTRG.15391.2"; exon_number "2";
PJEW02000493.1	StringTie	transcript	154951	156991	1000	-	.	gene_id "MSTRG.15392"; transcript_id "MSTRG.15392.1";
PJEW02000493.1	StringTie	exon	154951	156746	1000	-	.	gene_id "MSTRG.15392"; transcript_id "MSTRG.15392.1"; exon_number "1";
PJEW02000493.1	StringTie	exon	156820	156991	1000	-	.	gene_id "MSTRG.15392"; transcript_id "MSTRG.15392.1"; exon_number "2";
PJEW02000493.1	StringTie	exon	157258	157405	1000	-	.	gene_id "MSTRG.15393"; transcript_id "MSTRG.15393.1"; exon_number "1";
PJEW02000493.1	StringTie	transcript	157258	158014	1000	-	.	gene_id "MSTRG.15393"; transcript_id "MSTRG.15393.1";
PJEW02000493.1	StringTie	transcript	157266	158014	1000	-	.	gene_id "MSTRG.15393"; transcript_id "MSTRG.15393.2";
PJEW02000493.1	StringTie	exon	157266	157372	1000	-	.	gene_id "MSTRG.15393"; transcript_id "MSTRG.15393.2"; exon_number "1";
PJEW02000493.1	StringTie	exon	157506	158014	1000	-	.	gene_id "MSTRG.15393"; transcript_id "MSTRG.15393.1"; exon_number "2";
PJEW02000493.1	StringTie	exon	157506	158014	1000	-	.	gene_id "MSTRG.15393"; transcript_id "MSTRG.15393.2"; exon_number "2";
PJEW02000493.1	StringTie	transcript	158121	158873	1000	+	.	gene_id "MSTRG.15394"; transcript_id "MSTRG.15394.1";
PJEW02000493.1	StringTie	exon	158121	158731	1000	+	.	gene_id "MSTRG.15394"; transcript_id "MSTRG.15394.1"; exon_number "1";
PJEW02000493.1	StringTie	exon	158802	158873	1000	+	.	gene_id "MSTRG.15394"; transcript_id "MSTRG.15394.1"; exon_number "2";
PJEW02000493.1	StringTie	exon	161100	161159	1000	-	.	gene_id "MSTRG.15398"; transcript_id "MSTRG.15398.1"; exon_number "1";
PJEW02000493.1	StringTie	transcript	161100	162544	1000	-	.	gene_id "MSTRG.15398"; transcript_id "MSTRG.15398.1";
PJEW02000493.1	StringTie	exon	161223	161349	1000	-	.	gene_id "MSTRG.15398"; transcript_id "MSTRG.15398.1"; exon_number "2";
PJEW02000493.1	StringTie	exon	161432	161948	1000	-	.	gene_id "MSTRG.15398"; transcript_id "MSTRG.15398.1"; exon_number "3";
PJEW02000493.1	StringTie	exon	162002	162400	1000	-	.	gene_id "MSTRG.15398"; transcript_id "MSTRG.15398.1"; exon_number "4";
PJEW02000493.1	StringTie	exon	162464	162544	1000	-	.	gene_id "MSTRG.15398"; transcript_id "MSTRG.15398.1"; exon_number "5";
PJEW02000493.1	StringTie	exon	162650	162721	1000	-	.	gene_id "MSTRG.15399"; transcript_id "MSTRG.15399.1"; exon_number "1";
PJEW02000493.1	StringTie	transcript	162650	164051	1000	-	.	gene_id "MSTRG.15399"; transcript_id "MSTRG.15399.1";
PJEW02000493.1	StringTie	exon	162773	162936	1000	-	.	gene_id "MSTRG.15399"; transcript_id "MSTRG.15399.1"; exon_number "2";
PJEW02000493.1	StringTie	exon	162995	163315	1000	-	.	gene_id "MSTRG.15399"; transcript_id "MSTRG.15399.1"; exon_number "3";
PJEW02000493.1	StringTie	exon	163365	163549	1000	-	.	gene_id "MSTRG.15399"; transcript_id "MSTRG.15399.1"; exon_number "4";
PJEW02000493.1	StringTie	exon	163605	163891	1000	-	.	gene_id "MSTRG.15399"; transcript_id "MSTRG.15399.1"; exon_number "5";
PJEW02000493.1	StringTie	exon	163948	164051	1000	-	.	gene_id "MSTRG.15399"; transcript_id "MSTRG.15399.1"; exon_number "6";
PJEW02000493.1	StringTie	transcript	164483	164817	1000	-	.	gene_id "MSTRG.15400"; transcript_id "MSTRG.15400.1";
PJEW02000493.1	StringTie	exon	164483	164599	1000	-	.	gene_id "MSTRG.15400"; transcript_id "MSTRG.15400.1"; exon_number "1";
PJEW02000493.1	StringTie	exon	164658	164817	1000	-	.	gene_id "MSTRG.15400"; transcript_id "MSTRG.15400.1"; exon_number "2";
PJEW02000493.1	StringTie	transcript	164974	165754	1000	+	.	gene_id "MSTRG.15401"; transcript_id "MSTRG.15401.1";
PJEW02000493.1	StringTie	exon	164974	165119	1000	+	.	gene_id "MSTRG.15401"; transcript_id "MSTRG.15401.1"; exon_number "1";
PJEW02000493.1	StringTie	exon	165202	165264	1000	+	.	gene_id "MSTRG.15401"; transcript_id "MSTRG.15401.1"; exon_number "2";
PJEW02000493.1	StringTie	exon	165321	165325	1000	+	.	gene_id "MSTRG.15401"; transcript_id "MSTRG.15401.1"; exon_number "3";
PJEW02000493.1	StringTie	exon	165381	165660	1000	+	.	gene_id "MSTRG.15401"; transcript_id "MSTRG.15401.1"; exon_number "4";
PJEW02000493.1	StringTie	exon	165716	165754	1000	+	.	gene_id "MSTRG.15401"; transcript_id "MSTRG.15401.1"; exon_number "5";
PJEW02000493.1	StringTie	transcript	165814	166322	1000	+	.	gene_id "MSTRG.15402"; transcript_id "MSTRG.15402.1";
PJEW02000493.1	StringTie	exon	165814	165959	1000	+	.	gene_id "MSTRG.15402"; transcript_id "MSTRG.15402.1"; exon_number "1";
PJEW02000493.1	StringTie	exon	165814	165888	1000	+	.	gene_id "MSTRG.15402"; transcript_id "MSTRG.15402.2"; exon_number "1";
PJEW02000493.1	StringTie	transcript	165814	166322	1000	+	.	gene_id "MSTRG.15402"; transcript_id "MSTRG.15402.2";
PJEW02000493.1	StringTie	exon	165942	165959	1000	+	.	gene_id "MSTRG.15402"; transcript_id "MSTRG.15402.2"; exon_number "2";
PJEW02000493.1	StringTie	exon	166015	166145	1000	+	.	gene_id "MSTRG.15402"; transcript_id "MSTRG.15402.2"; exon_number "3";
PJEW02000493.1	StringTie	exon	166015	166145	1000	+	.	gene_id "MSTRG.15402"; transcript_id "MSTRG.15402.1"; exon_number "2";
PJEW02000493.1	StringTie	exon	166208	166322	1000	+	.	gene_id "MSTRG.15402"; transcript_id "MSTRG.15402.2"; exon_number "4";
PJEW02000493.1	StringTie	exon	166208	166322	1000	+	.	gene_id "MSTRG.15402"; transcript_id "MSTRG.15402.1"; exon_number "3";
PJEW02000493.1	StringTie	exon	167661	167794	1000	-	.	gene_id "MSTRG.15395"; transcript_id "MSTRG.15395.1"; exon_number "1";
PJEW02000493.1	StringTie	transcript	167661	168463	1000	-	.	gene_id "MSTRG.15395"; transcript_id "MSTRG.15395.1";
PJEW02000493.1	StringTie	exon	167842	168168	1000	-	.	gene_id "MSTRG.15395"; transcript_id "MSTRG.15395.1"; exon_number "2";
PJEW02000493.1	StringTie	exon	168223	168463	1000	-	.	gene_id "MSTRG.15395"; transcript_id "MSTRG.15395.1"; exon_number "3";
PJEW02000493.1	StringTie	exon	168921	169000	1000	+	.	gene_id "MSTRG.15397"; transcript_id "MSTRG.15397.2"; exon_number "1";
PJEW02000493.1	StringTie	transcript	168921	169892	1000	+	.	gene_id "MSTRG.15397"; transcript_id "MSTRG.15397.2";
PJEW02000493.1	StringTie	transcript	168921	169892	1000	+	.	gene_id "MSTRG.15397"; transcript_id "MSTRG.15397.1";
PJEW02000493.1	StringTie	exon	168921	169133	1000	+	.	gene_id "MSTRG.15397"; transcript_id "MSTRG.15397.1"; exon_number "1";
PJEW02000493.1	StringTie	exon	169052	169133	1000	+	.	gene_id "MSTRG.15397"; transcript_id "MSTRG.15397.3"; exon_number "1";
PJEW02000493.1	StringTie	transcript	169052	169892	1000	+	.	gene_id "MSTRG.15397"; transcript_id "MSTRG.15397.3";
PJEW02000493.1	StringTie	exon	169060	169133	1000	+	.	gene_id "MSTRG.15397"; transcript_id "MSTRG.15397.2"; exon_number "2";
PJEW02000493.1	StringTie	exon	169203	169309	1000	+	.	gene_id "MSTRG.15397"; transcript_id "MSTRG.15397.1"; exon_number "2";
PJEW02000493.1	StringTie	exon	169203	169266	1000	+	.	gene_id "MSTRG.15397"; transcript_id "MSTRG.15397.3"; exon_number "2";
PJEW02000493.1	StringTie	exon	169203	169309	1000	+	.	gene_id "MSTRG.15397"; transcript_id "MSTRG.15397.2"; exon_number "3";
PJEW02000493.1	StringTie	exon	169373	169435	1000	+	.	gene_id "MSTRG.15397"; transcript_id "MSTRG.15397.1"; exon_number "3";
PJEW02000493.1	StringTie	exon	169373	169435	1000	+	.	gene_id "MSTRG.15397"; transcript_id "MSTRG.15397.3"; exon_number "3";
PJEW02000493.1	StringTie	exon	169373	169435	1000	+	.	gene_id "MSTRG.15397"; transcript_id "MSTRG.15397.2"; exon_number "4";
PJEW02000493.1	StringTie	exon	169492	169649	1000	+	.	gene_id "MSTRG.15397"; transcript_id "MSTRG.15397.3"; exon_number "4";
PJEW02000493.1	StringTie	exon	169492	169649	1000	+	.	gene_id "MSTRG.15397"; transcript_id "MSTRG.15397.2"; exon_number "5";
PJEW02000493.1	StringTie	exon	169492	169649	1000	+	.	gene_id "MSTRG.15397"; transcript_id "MSTRG.15397.1"; exon_number "4";
PJEW02000493.1	StringTie	exon	169707	169752	1000	+	.	gene_id "MSTRG.15397"; transcript_id "MSTRG.15397.3"; exon_number "5";
PJEW02000493.1	StringTie	exon	169707	169752	1000	+	.	gene_id "MSTRG.15397"; transcript_id "MSTRG.15397.2"; exon_number "6";
PJEW02000493.1	StringTie	exon	169707	169752	1000	+	.	gene_id "MSTRG.15397"; transcript_id "MSTRG.15397.1"; exon_number "5";
PJEW02000493.1	StringTie	exon	169809	169892	1000	+	.	gene_id "MSTRG.15397"; transcript_id "MSTRG.15397.3"; exon_number "6";
PJEW02000493.1	StringTie	exon	169809	169892	1000	+	.	gene_id "MSTRG.15397"; transcript_id "MSTRG.15397.2"; exon_number "7";
PJEW02000493.1	StringTie	exon	169809	169892	1000	+	.	gene_id "MSTRG.15397"; transcript_id "MSTRG.15397.1"; exon_number "6";
PJEW02000493.1	StringTie	exon	170106	170843	1000	.	.	gene_id "MSTRG.15396"; transcript_id "MSTRG.15396.1"; exon_number "1";
PJEW02000493.1	StringTie	transcript	170106	170843	1000	.	.	gene_id "MSTRG.15396"; transcript_id "MSTRG.15396.1";
PJEW02000493.1	StringTie	transcript	172119	172796	1000	-	.	gene_id "MSTRG.15403"; transcript_id "MSTRG.15403.1";
PJEW02000493.1	StringTie	exon	172119	172380	1000	-	.	gene_id "MSTRG.15403"; transcript_id "MSTRG.15403.1"; exon_number "1";
PJEW02000493.1	StringTie	exon	172453	172622	1000	-	.	gene_id "MSTRG.15403"; transcript_id "MSTRG.15403.1"; exon_number "2";
PJEW02000493.1	StringTie	exon	172681	172796	1000	-	.	gene_id "MSTRG.15403"; transcript_id "MSTRG.15403.1"; exon_number "3";
PJEW02000493.1	StringTie	transcript	174498	175498	1000	+	.	gene_id "MSTRG.15404"; transcript_id "MSTRG.15404.1";
PJEW02000493.1	StringTie	exon	174498	174838	1000	+	.	gene_id "MSTRG.15404"; transcript_id "MSTRG.15404.1"; exon_number "1";
PJEW02000493.1	StringTie	exon	174894	174910	1000	+	.	gene_id "MSTRG.15404"; transcript_id "MSTRG.15404.1"; exon_number "2";
PJEW02000493.1	StringTie	exon	174964	175001	1000	+	.	gene_id "MSTRG.15404"; transcript_id "MSTRG.15404.1"; exon_number "3";
PJEW02000493.1	StringTie	exon	175057	175282	1000	+	.	gene_id "MSTRG.15404"; transcript_id "MSTRG.15404.1"; exon_number "4";
PJEW02000493.1	StringTie	exon	175342	175498	1000	+	.	gene_id "MSTRG.15404"; transcript_id "MSTRG.15404.1"; exon_number "5";
PJEW02000493.1	StringTie	transcript	176285	177127	1000	+	.	gene_id "MSTRG.15405"; transcript_id "MSTRG.15405.1";
PJEW02000493.1	StringTie	exon	176285	176434	1000	+	.	gene_id "MSTRG.15405"; transcript_id "MSTRG.15405.1"; exon_number "1";
PJEW02000493.1	StringTie	exon	176503	176573	1000	+	.	gene_id "MSTRG.15405"; transcript_id "MSTRG.15405.1"; exon_number "2";
PJEW02000493.1	StringTie	exon	176640	177127	1000	+	.	gene_id "MSTRG.15405"; transcript_id "MSTRG.15405.1"; exon_number "3";
PJEW02000493.1	StringTie	transcript	178483	180001	1000	+	.	gene_id "MSTRG.15406"; transcript_id "MSTRG.15406.1";
PJEW02000493.1	StringTie	exon	178483	179411	1000	+	.	gene_id "MSTRG.15406"; transcript_id "MSTRG.15406.1"; exon_number "1";
PJEW02000493.1	StringTie	exon	179469	180001	1000	+	.	gene_id "MSTRG.15406"; transcript_id "MSTRG.15406.1"; exon_number "2";
PJEW02000493.1	StringTie	transcript	185449	188063	1000	-	.	gene_id "MSTRG.15407"; transcript_id "MSTRG.15407.1";
PJEW02000493.1	StringTie	exon	185449	186649	1000	-	.	gene_id "MSTRG.15407"; transcript_id "MSTRG.15407.1"; exon_number "1";
PJEW02000493.1	StringTie	exon	186378	186649	1000	-	.	gene_id "MSTRG.15407"; transcript_id "MSTRG.15407.2"; exon_number "1";
PJEW02000493.1	StringTie	transcript	186378	186998	1000	-	.	gene_id "MSTRG.15407"; transcript_id "MSTRG.15407.2";
PJEW02000493.1	StringTie	exon	186705	186859	1000	-	.	gene_id "MSTRG.15407"; transcript_id "MSTRG.15407.1"; exon_number "2";
PJEW02000493.1	StringTie	exon	186705	186998	1000	-	.	gene_id "MSTRG.15407"; transcript_id "MSTRG.15407.2"; exon_number "2";
PJEW02000493.1	StringTie	exon	186913	186998	1000	-	.	gene_id "MSTRG.15407"; transcript_id "MSTRG.15407.1"; exon_number "3";
PJEW02000493.1	StringTie	exon	187064	187111	1000	-	.	gene_id "MSTRG.15407"; transcript_id "MSTRG.15407.1"; exon_number "4";
PJEW02000493.1	StringTie	exon	187166	187217	1000	-	.	gene_id "MSTRG.15407"; transcript_id "MSTRG.15407.1"; exon_number "5";
PJEW02000493.1	StringTie	exon	187267	187356	1000	-	.	gene_id "MSTRG.15407"; transcript_id "MSTRG.15407.1"; exon_number "6";
PJEW02000493.1	StringTie	exon	187421	187711	1000	-	.	gene_id "MSTRG.15407"; transcript_id "MSTRG.15407.1"; exon_number "7";
PJEW02000493.1	StringTie	exon	187774	187860	1000	-	.	gene_id "MSTRG.15407"; transcript_id "MSTRG.15407.1"; exon_number "8";
PJEW02000493.1	StringTie	exon	187917	188063	1000	-	.	gene_id "MSTRG.15407"; transcript_id "MSTRG.15407.1"; exon_number "9";
PJEW02000493.1	StringTie	transcript	189778	191913	1000	+	.	gene_id "MSTRG.15408"; transcript_id "MSTRG.15408.1";
PJEW02000493.1	StringTie	exon	189778	190227	1000	+	.	gene_id "MSTRG.15408"; transcript_id "MSTRG.15408.1"; exon_number "1";
PJEW02000493.1	StringTie	exon	190404	190532	1000	+	.	gene_id "MSTRG.15408"; transcript_id "MSTRG.15408.1"; exon_number "2";
PJEW02000493.1	StringTie	exon	190595	190687	1000	+	.	gene_id "MSTRG.15408"; transcript_id "MSTRG.15408.1"; exon_number "3";
PJEW02000493.1	StringTie	exon	190751	191517	1000	+	.	gene_id "MSTRG.15408"; transcript_id "MSTRG.15408.1"; exon_number "4";
PJEW02000493.1	StringTie	exon	191572	191913	1000	+	.	gene_id "MSTRG.15408"; transcript_id "MSTRG.15408.1"; exon_number "5";
PJEW02000493.1	StringTie	transcript	192507	194086	1000	+	.	gene_id "MSTRG.15409"; transcript_id "MSTRG.15409.1";
PJEW02000493.1	StringTie	exon	192507	192574	1000	+	.	gene_id "MSTRG.15409"; transcript_id "MSTRG.15409.1"; exon_number "1";
PJEW02000493.1	StringTie	exon	192630	192668	1000	+	.	gene_id "MSTRG.15409"; transcript_id "MSTRG.15409.1"; exon_number "2";
PJEW02000493.1	StringTie	exon	192849	193102	1000	+	.	gene_id "MSTRG.15409"; transcript_id "MSTRG.15409.1"; exon_number "3";
PJEW02000493.1	StringTie	exon	193260	193699	1000	+	.	gene_id "MSTRG.15409"; transcript_id "MSTRG.15409.1"; exon_number "4";
PJEW02000493.1	StringTie	exon	193769	193878	1000	+	.	gene_id "MSTRG.15409"; transcript_id "MSTRG.15409.1"; exon_number "5";
PJEW02000493.1	StringTie	exon	193937	194086	1000	+	.	gene_id "MSTRG.15409"; transcript_id "MSTRG.15409.1"; exon_number "6";
PJEW02000493.1	StringTie	transcript	194152	198957	1000	-	.	gene_id "MSTRG.15410"; transcript_id "MSTRG.15410.1";
PJEW02000493.1	StringTie	exon	194152	194295	1000	-	.	gene_id "MSTRG.15410"; transcript_id "MSTRG.15410.1"; exon_number "1";
PJEW02000493.1	StringTie	exon	194375	195434	1000	-	.	gene_id "MSTRG.15410"; transcript_id "MSTRG.15410.1"; exon_number "2";
PJEW02000493.1	StringTie	exon	195487	195673	1000	-	.	gene_id "MSTRG.15410"; transcript_id "MSTRG.15410.1"; exon_number "3";
PJEW02000493.1	StringTie	exon	195726	195836	1000	-	.	gene_id "MSTRG.15410"; transcript_id "MSTRG.15410.1"; exon_number "4";
PJEW02000493.1	StringTie	exon	195891	195986	1000	-	.	gene_id "MSTRG.15410"; transcript_id "MSTRG.15410.1"; exon_number "5";
PJEW02000493.1	StringTie	exon	196047	196123	1000	-	.	gene_id "MSTRG.15410"; transcript_id "MSTRG.15410.1"; exon_number "6";
PJEW02000493.1	StringTie	exon	196173	196326	1000	-	.	gene_id "MSTRG.15410"; transcript_id "MSTRG.15410.1"; exon_number "7";
PJEW02000493.1	StringTie	exon	196388	196739	1000	-	.	gene_id "MSTRG.15410"; transcript_id "MSTRG.15410.1"; exon_number "8";
PJEW02000493.1	StringTie	exon	196836	198232	1000	-	.	gene_id "MSTRG.15410"; transcript_id "MSTRG.15410.1"; exon_number "9";
PJEW02000493.1	StringTie	exon	198286	198543	1000	-	.	gene_id "MSTRG.15410"; transcript_id "MSTRG.15410.1"; exon_number "10";
PJEW02000493.1	StringTie	exon	198677	198957	1000	-	.	gene_id "MSTRG.15410"; transcript_id "MSTRG.15410.1"; exon_number "11";
PJEW02000493.1	StringTie	transcript	206920	207456	1000	-	.	gene_id "MSTRG.15411"; transcript_id "MSTRG.15411.1";
PJEW02000493.1	StringTie	exon	206920	206983	1000	-	.	gene_id "MSTRG.15411"; transcript_id "MSTRG.15411.1"; exon_number "1";
PJEW02000493.1	StringTie	exon	207046	207174	1000	-	.	gene_id "MSTRG.15411"; transcript_id "MSTRG.15411.1"; exon_number "2";
PJEW02000493.1	StringTie	exon	207226	207248	1000	-	.	gene_id "MSTRG.15411"; transcript_id "MSTRG.15411.1"; exon_number "3";
PJEW02000493.1	StringTie	exon	207307	207456	1000	-	.	gene_id "MSTRG.15411"; transcript_id "MSTRG.15411.1"; exon_number "4";
PJEW02000493.1	StringTie	transcript	207510	208284	1000	+	.	gene_id "MSTRG.15412"; transcript_id "MSTRG.15412.1";
PJEW02000493.1	StringTie	exon	207510	207723	1000	+	.	gene_id "MSTRG.15412"; transcript_id "MSTRG.15412.1"; exon_number "1";
PJEW02000493.1	StringTie	exon	207785	207856	1000	+	.	gene_id "MSTRG.15412"; transcript_id "MSTRG.15412.1"; exon_number "2";
PJEW02000493.1	StringTie	exon	207911	208047	1000	+	.	gene_id "MSTRG.15412"; transcript_id "MSTRG.15412.1"; exon_number "3";
PJEW02000493.1	StringTie	exon	208103	208284	1000	+	.	gene_id "MSTRG.15412"; transcript_id "MSTRG.15412.1"; exon_number "4";
PJEW02000493.1	StringTie	exon	217101	217169	1000	+	.	gene_id "MSTRG.15414"; transcript_id "MSTRG.15414.1"; exon_number "1";
PJEW02000493.1	StringTie	transcript	217101	218101	1000	+	.	gene_id "MSTRG.15414"; transcript_id "MSTRG.15414.1";
PJEW02000493.1	StringTie	exon	217226	217709	1000	+	.	gene_id "MSTRG.15414"; transcript_id "MSTRG.15414.1"; exon_number "2";
PJEW02000493.1	StringTie	exon	217765	217824	1000	+	.	gene_id "MSTRG.15414"; transcript_id "MSTRG.15414.1"; exon_number "3";
PJEW02000493.1	StringTie	exon	217877	218123	1000	+	.	gene_id "MSTRG.15414"; transcript_id "MSTRG.15414.2"; exon_number "1";
PJEW02000493.1	StringTie	transcript	217877	219549	1000	+	.	gene_id "MSTRG.15414"; transcript_id "MSTRG.15414.2";
PJEW02000493.1	StringTie	exon	217892	217911	1000	+	.	gene_id "MSTRG.15414"; transcript_id "MSTRG.15414.1"; exon_number "4";
PJEW02000493.1	StringTie	exon	217973	218101	1000	+	.	gene_id "MSTRG.15414"; transcript_id "MSTRG.15414.1"; exon_number "5";
PJEW02000493.1	StringTie	exon	218176	218203	1000	+	.	gene_id "MSTRG.15414"; transcript_id "MSTRG.15414.2"; exon_number "2";
PJEW02000493.1	StringTie	exon	218263	218376	1000	+	.	gene_id "MSTRG.15414"; transcript_id "MSTRG.15414.2"; exon_number "3";
PJEW02000493.1	StringTie	exon	218430	218447	1000	+	.	gene_id "MSTRG.15414"; transcript_id "MSTRG.15414.2"; exon_number "4";
PJEW02000493.1	StringTie	exon	218499	218593	1000	+	.	gene_id "MSTRG.15414"; transcript_id "MSTRG.15414.2"; exon_number "5";
PJEW02000493.1	StringTie	exon	218661	218784	1000	+	.	gene_id "MSTRG.15414"; transcript_id "MSTRG.15414.2"; exon_number "6";
PJEW02000493.1	StringTie	exon	218833	218992	1000	+	.	gene_id "MSTRG.15414"; transcript_id "MSTRG.15414.2"; exon_number "7";
PJEW02000493.1	StringTie	exon	219044	219390	1000	+	.	gene_id "MSTRG.15414"; transcript_id "MSTRG.15414.2"; exon_number "8";
PJEW02000493.1	StringTie	exon	219445	219549	1000	+	.	gene_id "MSTRG.15414"; transcript_id "MSTRG.15414.2"; exon_number "9";
PJEW02000493.1	StringTie	exon	221968	222927	1000	-	.	gene_id "MSTRG.15413"; transcript_id "MSTRG.15413.1"; exon_number "1";
PJEW02000493.1	StringTie	transcript	221968	223522	1000	-	.	gene_id "MSTRG.15413"; transcript_id "MSTRG.15413.1";
PJEW02000493.1	StringTie	exon	222982	223169	1000	-	.	gene_id "MSTRG.15413"; transcript_id "MSTRG.15413.1"; exon_number "2";
PJEW02000493.1	StringTie	exon	223239	223413	1000	-	.	gene_id "MSTRG.15413"; transcript_id "MSTRG.15413.1"; exon_number "3";
PJEW02000493.1	StringTie	exon	223470	223522	1000	-	.	gene_id "MSTRG.15413"; transcript_id "MSTRG.15413.1"; exon_number "4";
PJEW02000493.1	StringTie	exon	223763	224807	1000	-	.	gene_id "MSTRG.15416"; transcript_id "MSTRG.15416.1"; exon_number "1";
PJEW02000493.1	StringTie	transcript	223763	226646	1000	-	.	gene_id "MSTRG.15416"; transcript_id "MSTRG.15416.1";
PJEW02000493.1	StringTie	exon	224865	225150	1000	-	.	gene_id "MSTRG.15416"; transcript_id "MSTRG.15416.1"; exon_number "2";
PJEW02000493.1	StringTie	exon	225212	225434	1000	-	.	gene_id "MSTRG.15416"; transcript_id "MSTRG.15416.1"; exon_number "3";
PJEW02000493.1	StringTie	exon	225486	225566	1000	-	.	gene_id "MSTRG.15416"; transcript_id "MSTRG.15416.1"; exon_number "4";
PJEW02000493.1	StringTie	exon	225622	225912	1000	-	.	gene_id "MSTRG.15416"; transcript_id "MSTRG.15416.1"; exon_number "5";
PJEW02000493.1	StringTie	exon	225968	226099	1000	-	.	gene_id "MSTRG.15416"; transcript_id "MSTRG.15416.1"; exon_number "6";
PJEW02000493.1	StringTie	exon	226316	226646	1000	-	.	gene_id "MSTRG.15416"; transcript_id "MSTRG.15416.1"; exon_number "7";
PJEW02000493.1	StringTie	transcript	226810	228876	1000	-	.	gene_id "MSTRG.15417"; transcript_id "MSTRG.15417.1";
PJEW02000493.1	StringTie	exon	226810	226986	1000	-	.	gene_id "MSTRG.15417"; transcript_id "MSTRG.15417.1"; exon_number "1";
PJEW02000493.1	StringTie	exon	227056	227136	1000	-	.	gene_id "MSTRG.15417"; transcript_id "MSTRG.15417.1"; exon_number "2";
PJEW02000493.1	StringTie	exon	227195	227303	1000	-	.	gene_id "MSTRG.15417"; transcript_id "MSTRG.15417.1"; exon_number "3";
PJEW02000493.1	StringTie	exon	227363	227584	1000	-	.	gene_id "MSTRG.15417"; transcript_id "MSTRG.15417.1"; exon_number "4";
PJEW02000493.1	StringTie	exon	227634	227730	1000	-	.	gene_id "MSTRG.15417"; transcript_id "MSTRG.15417.1"; exon_number "5";
PJEW02000493.1	StringTie	exon	227804	227950	1000	-	.	gene_id "MSTRG.15417"; transcript_id "MSTRG.15417.1"; exon_number "6";
PJEW02000493.1	StringTie	exon	228075	228374	1000	-	.	gene_id "MSTRG.15417"; transcript_id "MSTRG.15417.1"; exon_number "7";
PJEW02000493.1	StringTie	exon	228440	228578	1000	-	.	gene_id "MSTRG.15417"; transcript_id "MSTRG.15417.1"; exon_number "8";
PJEW02000493.1	StringTie	exon	228683	228876	1000	-	.	gene_id "MSTRG.15417"; transcript_id "MSTRG.15417.1"; exon_number "9";
PJEW02000493.1	StringTie	transcript	229355	230430	1000	+	.	gene_id "MSTRG.15415"; transcript_id "MSTRG.15415.1";
PJEW02000493.1	StringTie	exon	229355	229504	1000	+	.	gene_id "MSTRG.15415"; transcript_id "MSTRG.15415.1"; exon_number "1";
PJEW02000493.1	StringTie	exon	229561	229912	1000	+	.	gene_id "MSTRG.15415"; transcript_id "MSTRG.15415.1"; exon_number "2";
PJEW02000493.1	StringTie	exon	229978	230048	1000	+	.	gene_id "MSTRG.15415"; transcript_id "MSTRG.15415.1"; exon_number "3";
PJEW02000493.1	StringTie	exon	230207	230430	1000	+	.	gene_id "MSTRG.15415"; transcript_id "MSTRG.15415.1"; exon_number "4";
PJEW02000493.1	StringTie	transcript	232423	236096	1000	+	.	gene_id "MSTRG.15418"; transcript_id "MSTRG.15418.1";
PJEW02000493.1	StringTie	exon	232423	232880	1000	+	.	gene_id "MSTRG.15418"; transcript_id "MSTRG.15418.1"; exon_number "1";
PJEW02000493.1	StringTie	exon	232934	233982	1000	+	.	gene_id "MSTRG.15418"; transcript_id "MSTRG.15418.1"; exon_number "2";
PJEW02000493.1	StringTie	exon	234114	235852	1000	+	.	gene_id "MSTRG.15418"; transcript_id "MSTRG.15418.1"; exon_number "3";
PJEW02000493.1	StringTie	exon	235925	236096	1000	+	.	gene_id "MSTRG.15418"; transcript_id "MSTRG.15418.1"; exon_number "4";
PJEW02000493.1	StringTie	transcript	239988	245826	1000	+	.	gene_id "MSTRG.15419"; transcript_id "MSTRG.15419.1";
PJEW02000493.1	StringTie	exon	239988	240119	1000	+	.	gene_id "MSTRG.15419"; transcript_id "MSTRG.15419.1"; exon_number "1";
PJEW02000493.1	StringTie	exon	240176	241980	1000	+	.	gene_id "MSTRG.15419"; transcript_id "MSTRG.15419.1"; exon_number "2";
PJEW02000493.1	StringTie	exon	242042	242554	1000	+	.	gene_id "MSTRG.15419"; transcript_id "MSTRG.15419.1"; exon_number "3";
PJEW02000493.1	StringTie	exon	242604	243144	1000	+	.	gene_id "MSTRG.15419"; transcript_id "MSTRG.15419.1"; exon_number "4";
PJEW02000493.1	StringTie	exon	243194	243240	1000	+	.	gene_id "MSTRG.15419"; transcript_id "MSTRG.15419.1"; exon_number "5";
PJEW02000493.1	StringTie	exon	243291	243354	1000	+	.	gene_id "MSTRG.15419"; transcript_id "MSTRG.15419.1"; exon_number "6";
PJEW02000493.1	StringTie	exon	243404	243484	1000	+	.	gene_id "MSTRG.15419"; transcript_id "MSTRG.15419.1"; exon_number "7";
PJEW02000493.1	StringTie	exon	243534	245278	1000	+	.	gene_id "MSTRG.15419"; transcript_id "MSTRG.15419.1"; exon_number "8";
PJEW02000493.1	StringTie	exon	245333	245826	1000	+	.	gene_id "MSTRG.15419"; transcript_id "MSTRG.15419.1"; exon_number "9";
PJEW02000493.1	StringTie	transcript	246064	246551	1000	-	.	gene_id "MSTRG.15420"; transcript_id "MSTRG.15420.1";
PJEW02000493.1	StringTie	exon	246064	246160	1000	-	.	gene_id "MSTRG.15420"; transcript_id "MSTRG.15420.1"; exon_number "1";
PJEW02000493.1	StringTie	exon	246219	246329	1000	-	.	gene_id "MSTRG.15420"; transcript_id "MSTRG.15420.1"; exon_number "2";
PJEW02000493.1	StringTie	exon	246402	246551	1000	-	.	gene_id "MSTRG.15420"; transcript_id "MSTRG.15420.1"; exon_number "3";
PJEW02000493.1	StringTie	transcript	273204	274022	1000	-	.	gene_id "MSTRG.15422"; transcript_id "MSTRG.15422.1";
PJEW02000493.1	StringTie	exon	273204	273650	1000	-	.	gene_id "MSTRG.15422"; transcript_id "MSTRG.15422.1"; exon_number "1";
PJEW02000493.1	StringTie	exon	273723	274022	1000	-	.	gene_id "MSTRG.15422"; transcript_id "MSTRG.15422.1"; exon_number "2";
PJEW02000493.1	StringTie	transcript	274306	275772	1000	+	.	gene_id "MSTRG.15423"; transcript_id "MSTRG.15423.1";
PJEW02000493.1	StringTie	exon	274306	274619	1000	+	.	gene_id "MSTRG.15423"; transcript_id "MSTRG.15423.1"; exon_number "1";
PJEW02000493.1	StringTie	exon	274682	274816	1000	+	.	gene_id "MSTRG.15423"; transcript_id "MSTRG.15423.1"; exon_number "2";
PJEW02000493.1	StringTie	exon	274891	274952	1000	+	.	gene_id "MSTRG.15423"; transcript_id "MSTRG.15423.1"; exon_number "3";
PJEW02000493.1	StringTie	exon	275004	275090	1000	+	.	gene_id "MSTRG.15423"; transcript_id "MSTRG.15423.1"; exon_number "4";
PJEW02000493.1	StringTie	exon	275231	275313	1000	+	.	gene_id "MSTRG.15423"; transcript_id "MSTRG.15423.1"; exon_number "5";
PJEW02000493.1	StringTie	exon	275524	275772	1000	+	.	gene_id "MSTRG.15423"; transcript_id "MSTRG.15423.1"; exon_number "6";
PJEW02000493.1	StringTie	exon	277456	277576	1000	-	.	gene_id "MSTRG.15421"; transcript_id "MSTRG.15421.1"; exon_number "1";
PJEW02000493.1	StringTie	transcript	277456	278075	1000	-	.	gene_id "MSTRG.15421"; transcript_id "MSTRG.15421.1";
PJEW02000493.1	StringTie	exon	277984	278075	1000	-	.	gene_id "MSTRG.15421"; transcript_id "MSTRG.15421.1"; exon_number "2";
PJEW02000493.1	StringTie	transcript	278377	278930	1000	-	.	gene_id "MSTRG.15425"; transcript_id "MSTRG.15425.1";
PJEW02000493.1	StringTie	exon	278377	278438	1000	-	.	gene_id "MSTRG.15425"; transcript_id "MSTRG.15425.1"; exon_number "1";
PJEW02000493.1	StringTie	exon	278494	278622	1000	-	.	gene_id "MSTRG.15425"; transcript_id "MSTRG.15425.1"; exon_number "2";
PJEW02000493.1	StringTie	exon	278678	278930	1000	-	.	gene_id "MSTRG.15425"; transcript_id "MSTRG.15425.1"; exon_number "3";
PJEW02000493.1	StringTie	exon	279295	279630	1000	+	.	gene_id "MSTRG.15426"; transcript_id "MSTRG.15426.1"; exon_number "1";
PJEW02000493.1	StringTie	transcript	279295	284170	1000	+	.	gene_id "MSTRG.15426"; transcript_id "MSTRG.15426.1";
PJEW02000493.1	StringTie	exon	279697	279781	1000	+	.	gene_id "MSTRG.15426"; transcript_id "MSTRG.15426.1"; exon_number "2";
PJEW02000493.1	StringTie	exon	279840	279935	1000	+	.	gene_id "MSTRG.15426"; transcript_id "MSTRG.15426.1"; exon_number "3";
PJEW02000493.1	StringTie	exon	279998	280075	1000	+	.	gene_id "MSTRG.15426"; transcript_id "MSTRG.15426.1"; exon_number "4";
PJEW02000493.1	StringTie	exon	280125	280191	1000	+	.	gene_id "MSTRG.15426"; transcript_id "MSTRG.15426.1"; exon_number "5";
PJEW02000493.1	StringTie	exon	280247	280357	1000	+	.	gene_id "MSTRG.15426"; transcript_id "MSTRG.15426.1"; exon_number "6";
PJEW02000493.1	StringTie	exon	280416	280653	1000	+	.	gene_id "MSTRG.15426"; transcript_id "MSTRG.15426.1"; exon_number "7";
PJEW02000493.1	StringTie	exon	280706	281080	1000	+	.	gene_id "MSTRG.15426"; transcript_id "MSTRG.15426.1"; exon_number "8";
PJEW02000493.1	StringTie	exon	281144	281836	1000	+	.	gene_id "MSTRG.15426"; transcript_id "MSTRG.15426.1"; exon_number "9";
PJEW02000493.1	StringTie	exon	281927	282131	1000	+	.	gene_id "MSTRG.15426"; transcript_id "MSTRG.15426.1"; exon_number "10";
PJEW02000493.1	StringTie	exon	282220	282309	1000	+	.	gene_id "MSTRG.15426"; transcript_id "MSTRG.15426.1"; exon_number "11";
PJEW02000493.1	StringTie	exon	282364	282410	1000	+	.	gene_id "MSTRG.15426"; transcript_id "MSTRG.15426.1"; exon_number "12";
PJEW02000493.1	StringTie	exon	282462	282583	1000	+	.	gene_id "MSTRG.15426"; transcript_id "MSTRG.15426.1"; exon_number "13";
PJEW02000493.1	StringTie	exon	282639	282759	1000	+	.	gene_id "MSTRG.15426"; transcript_id "MSTRG.15426.1"; exon_number "14";
PJEW02000493.1	StringTie	exon	282814	282832	1000	+	.	gene_id "MSTRG.15426"; transcript_id "MSTRG.15426.1"; exon_number "15";
PJEW02000493.1	StringTie	exon	282881	283183	1000	+	.	gene_id "MSTRG.15426"; transcript_id "MSTRG.15426.1"; exon_number "16";
PJEW02000493.1	StringTie	exon	283249	283296	1000	+	.	gene_id "MSTRG.15426"; transcript_id "MSTRG.15426.1"; exon_number "17";
PJEW02000493.1	StringTie	exon	283366	283438	1000	+	.	gene_id "MSTRG.15426"; transcript_id "MSTRG.15426.1"; exon_number "18";
PJEW02000493.1	StringTie	exon	283510	283637	1000	+	.	gene_id "MSTRG.15426"; transcript_id "MSTRG.15426.1"; exon_number "19";
PJEW02000493.1	StringTie	exon	283710	283945	1000	+	.	gene_id "MSTRG.15426"; transcript_id "MSTRG.15426.1"; exon_number "20";
PJEW02000493.1	StringTie	exon	284033	284170	1000	+	.	gene_id "MSTRG.15426"; transcript_id "MSTRG.15426.1"; exon_number "21";
PJEW02000493.1	StringTie	transcript	284566	285478	1000	+	.	gene_id "MSTRG.15424"; transcript_id "MSTRG.15424.1";
PJEW02000493.1	StringTie	exon	284566	284666	1000	+	.	gene_id "MSTRG.15424"; transcript_id "MSTRG.15424.1"; exon_number "1";
PJEW02000493.1	StringTie	exon	284757	284791	1000	+	.	gene_id "MSTRG.15424"; transcript_id "MSTRG.15424.1"; exon_number "2";
PJEW02000493.1	StringTie	exon	284859	284942	1000	+	.	gene_id "MSTRG.15424"; transcript_id "MSTRG.15424.1"; exon_number "3";
PJEW02000493.1	StringTie	exon	285025	285478	1000	+	.	gene_id "MSTRG.15424"; transcript_id "MSTRG.15424.1"; exon_number "4";
PJEW02000493.1	StringTie	exon	285769	285838	1000	+	.	gene_id "MSTRG.15427"; transcript_id "MSTRG.15427.4"; exon_number "1";
PJEW02000493.1	StringTie	transcript	285769	288606	1000	+	.	gene_id "MSTRG.15427"; transcript_id "MSTRG.15427.4";
PJEW02000493.1	StringTie	exon	285769	285838	1000	+	.	gene_id "MSTRG.15427"; transcript_id "MSTRG.15427.3"; exon_number "1";
PJEW02000493.1	StringTie	transcript	285769	288606	1000	+	.	gene_id "MSTRG.15427"; transcript_id "MSTRG.15427.3";
PJEW02000493.1	StringTie	exon	285769	285838	1000	+	.	gene_id "MSTRG.15427"; transcript_id "MSTRG.15427.2"; exon_number "1";
PJEW02000493.1	StringTie	transcript	285769	288606	1000	+	.	gene_id "MSTRG.15427"; transcript_id "MSTRG.15427.2";
PJEW02000493.1	StringTie	exon	285769	285838	1000	+	.	gene_id "MSTRG.15427"; transcript_id "MSTRG.15427.1"; exon_number "1";
PJEW02000493.1	StringTie	transcript	285769	288606	1000	+	.	gene_id "MSTRG.15427"; transcript_id "MSTRG.15427.1";
PJEW02000493.1	StringTie	transcript	285770	288606	1000	+	.	gene_id "MSTRG.15427"; transcript_id "MSTRG.15427.5";
PJEW02000493.1	StringTie	exon	285770	285838	1000	+	.	gene_id "MSTRG.15427"; transcript_id "MSTRG.15427.5"; exon_number "1";
PJEW02000493.1	StringTie	exon	285900	286389	1000	+	.	gene_id "MSTRG.15427"; transcript_id "MSTRG.15427.5"; exon_number "2";
PJEW02000493.1	StringTie	exon	285900	286389	1000	+	.	gene_id "MSTRG.15427"; transcript_id "MSTRG.15427.2"; exon_number "2";
PJEW02000493.1	StringTie	exon	285900	286389	1000	+	.	gene_id "MSTRG.15427"; transcript_id "MSTRG.15427.1"; exon_number "2";
PJEW02000493.1	StringTie	exon	285900	286389	1000	+	.	gene_id "MSTRG.15427"; transcript_id "MSTRG.15427.3"; exon_number "2";
PJEW02000493.1	StringTie	exon	285900	286389	1000	+	.	gene_id "MSTRG.15427"; transcript_id "MSTRG.15427.4"; exon_number "2";
PJEW02000493.1	StringTie	exon	286455	286498	1000	+	.	gene_id "MSTRG.15427"; transcript_id "MSTRG.15427.2"; exon_number "3";
PJEW02000493.1	StringTie	exon	286455	286654	1000	+	.	gene_id "MSTRG.15427"; transcript_id "MSTRG.15427.5"; exon_number "3";
PJEW02000493.1	StringTie	exon	286455	286654	1000	+	.	gene_id "MSTRG.15427"; transcript_id "MSTRG.15427.1"; exon_number "3";
PJEW02000493.1	StringTie	exon	286455	286498	1000	+	.	gene_id "MSTRG.15427"; transcript_id "MSTRG.15427.3"; exon_number "3";
PJEW02000493.1	StringTie	exon	286455	286498	1000	+	.	gene_id "MSTRG.15427"; transcript_id "MSTRG.15427.4"; exon_number "3";
PJEW02000493.1	StringTie	exon	286552	286654	1000	+	.	gene_id "MSTRG.15427"; transcript_id "MSTRG.15427.2"; exon_number "4";
PJEW02000493.1	StringTie	exon	286552	286654	1000	+	.	gene_id "MSTRG.15427"; transcript_id "MSTRG.15427.4"; exon_number "4";
PJEW02000493.1	StringTie	exon	286552	286654	1000	+	.	gene_id "MSTRG.15427"; transcript_id "MSTRG.15427.3"; exon_number "4";
PJEW02000493.1	StringTie	exon	286727	287111	1000	+	.	gene_id "MSTRG.15427"; transcript_id "MSTRG.15427.4"; exon_number "5";
PJEW02000493.1	StringTie	exon	286727	287111	1000	+	.	gene_id "MSTRG.15427"; transcript_id "MSTRG.15427.5"; exon_number "4";
PJEW02000493.1	StringTie	exon	286727	287111	1000	+	.	gene_id "MSTRG.15427"; transcript_id "MSTRG.15427.3"; exon_number "5";
PJEW02000493.1	StringTie	exon	286727	287111	1000	+	.	gene_id "MSTRG.15427"; transcript_id "MSTRG.15427.2"; exon_number "5";
PJEW02000493.1	StringTie	exon	286727	287111	1000	+	.	gene_id "MSTRG.15427"; transcript_id "MSTRG.15427.1"; exon_number "4";
PJEW02000493.1	StringTie	exon	287170	287578	1000	+	.	gene_id "MSTRG.15427"; transcript_id "MSTRG.15427.5"; exon_number "5";
PJEW02000493.1	StringTie	exon	287170	287578	1000	+	.	gene_id "MSTRG.15427"; transcript_id "MSTRG.15427.2"; exon_number "6";
PJEW02000493.1	StringTie	exon	287170	287578	1000	+	.	gene_id "MSTRG.15427"; transcript_id "MSTRG.15427.4"; exon_number "6";
PJEW02000493.1	StringTie	exon	287170	287578	1000	+	.	gene_id "MSTRG.15427"; transcript_id "MSTRG.15427.1"; exon_number "5";
PJEW02000493.1	StringTie	exon	287371	287578	1000	+	.	gene_id "MSTRG.15427"; transcript_id "MSTRG.15427.3"; exon_number "6";
PJEW02000493.1	StringTie	exon	287633	288329	1000	+	.	gene_id "MSTRG.15427"; transcript_id "MSTRG.15427.5"; exon_number "6";
PJEW02000493.1	StringTie	exon	287633	287822	1000	+	.	gene_id "MSTRG.15427"; transcript_id "MSTRG.15427.4"; exon_number "7";
PJEW02000493.1	StringTie	exon	287633	288606	1000	+	.	gene_id "MSTRG.15427"; transcript_id "MSTRG.15427.3"; exon_number "7";
PJEW02000493.1	StringTie	exon	287633	288606	1000	+	.	gene_id "MSTRG.15427"; transcript_id "MSTRG.15427.2"; exon_number "7";
PJEW02000493.1	StringTie	exon	287633	288606	1000	+	.	gene_id "MSTRG.15427"; transcript_id "MSTRG.15427.1"; exon_number "6";
PJEW02000493.1	StringTie	exon	287896	288606	1000	+	.	gene_id "MSTRG.15427"; transcript_id "MSTRG.15427.4"; exon_number "8";
PJEW02000493.1	StringTie	exon	288389	288606	1000	+	.	gene_id "MSTRG.15427"; transcript_id "MSTRG.15427.5"; exon_number "7";
PJEW02000493.1	StringTie	transcript	300508	302563	1000	+	.	gene_id "MSTRG.15428"; transcript_id "MSTRG.15428.1";
PJEW02000493.1	StringTie	exon	300508	300840	1000	+	.	gene_id "MSTRG.15428"; transcript_id "MSTRG.15428.1"; exon_number "1";
PJEW02000493.1	StringTie	exon	300901	300979	1000	+	.	gene_id "MSTRG.15428"; transcript_id "MSTRG.15428.1"; exon_number "2";
PJEW02000493.1	StringTie	exon	301066	302215	1000	+	.	gene_id "MSTRG.15428"; transcript_id "MSTRG.15428.1"; exon_number "3";
PJEW02000493.1	StringTie	exon	302281	302563	1000	+	.	gene_id "MSTRG.15428"; transcript_id "MSTRG.15428.1"; exon_number "4";
PJEW02000493.1	StringTie	transcript	305312	307335	1000	+	.	gene_id "MSTRG.15429"; transcript_id "MSTRG.15429.1";
PJEW02000493.1	StringTie	exon	305312	306527	1000	+	.	gene_id "MSTRG.15429"; transcript_id "MSTRG.15429.1"; exon_number "1";
PJEW02000493.1	StringTie	exon	306597	306814	1000	+	.	gene_id "MSTRG.15429"; transcript_id "MSTRG.15429.1"; exon_number "2";
PJEW02000493.1	StringTie	exon	306899	307335	1000	+	.	gene_id "MSTRG.15429"; transcript_id "MSTRG.15429.1"; exon_number "3";
PJEW02000493.1	StringTie	transcript	309320	311994	1000	-	.	gene_id "MSTRG.15430"; transcript_id "MSTRG.15430.1";
PJEW02000493.1	StringTie	exon	309320	310181	1000	-	.	gene_id "MSTRG.15430"; transcript_id "MSTRG.15430.1"; exon_number "1";
PJEW02000493.1	StringTie	exon	310266	310438	1000	-	.	gene_id "MSTRG.15430"; transcript_id "MSTRG.15430.1"; exon_number "2";
PJEW02000493.1	StringTie	exon	310502	310725	1000	-	.	gene_id "MSTRG.15430"; transcript_id "MSTRG.15430.1"; exon_number "3";
PJEW02000493.1	StringTie	exon	310787	311014	1000	-	.	gene_id "MSTRG.15430"; transcript_id "MSTRG.15430.1"; exon_number "4";
PJEW02000493.1	StringTie	exon	311071	311191	1000	-	.	gene_id "MSTRG.15430"; transcript_id "MSTRG.15430.1"; exon_number "5";
PJEW02000493.1	StringTie	exon	311290	311457	1000	-	.	gene_id "MSTRG.15430"; transcript_id "MSTRG.15430.1"; exon_number "6";
PJEW02000493.1	StringTie	exon	311560	311674	1000	-	.	gene_id "MSTRG.15430"; transcript_id "MSTRG.15430.1"; exon_number "7";
PJEW02000493.1	StringTie	exon	311746	311994	1000	-	.	gene_id "MSTRG.15430"; transcript_id "MSTRG.15430.1"; exon_number "8";
PJEW02000493.1	StringTie	transcript	312256	314287	1000	-	.	gene_id "MSTRG.15432"; transcript_id "MSTRG.15432.1";
PJEW02000493.1	StringTie	exon	312256	312479	1000	-	.	gene_id "MSTRG.15432"; transcript_id "MSTRG.15432.1"; exon_number "1";
PJEW02000493.1	StringTie	exon	312259	312479	1000	-	.	gene_id "MSTRG.15432"; transcript_id "MSTRG.15432.2"; exon_number "1";
PJEW02000493.1	StringTie	transcript	312259	314287	1000	-	.	gene_id "MSTRG.15432"; transcript_id "MSTRG.15432.2";
PJEW02000493.1	StringTie	exon	312459	312479	1000	-	.	gene_id "MSTRG.15432"; transcript_id "MSTRG.15432.3"; exon_number "1";
PJEW02000493.1	StringTie	transcript	312459	314287	1000	-	.	gene_id "MSTRG.15432"; transcript_id "MSTRG.15432.3";
PJEW02000493.1	StringTie	exon	312533	313119	1000	-	.	gene_id "MSTRG.15432"; transcript_id "MSTRG.15432.3"; exon_number "2";
PJEW02000493.1	StringTie	exon	312533	313119	1000	-	.	gene_id "MSTRG.15432"; transcript_id "MSTRG.15432.2"; exon_number "2";
PJEW02000493.1	StringTie	exon	312533	313119	1000	-	.	gene_id "MSTRG.15432"; transcript_id "MSTRG.15432.1"; exon_number "2";
PJEW02000493.1	StringTie	exon	313182	314287	1000	-	.	gene_id "MSTRG.15432"; transcript_id "MSTRG.15432.1"; exon_number "3";
PJEW02000493.1	StringTie	exon	313182	313313	1000	-	.	gene_id "MSTRG.15432"; transcript_id "MSTRG.15432.2"; exon_number "3";
PJEW02000493.1	StringTie	exon	313182	313589	1000	-	.	gene_id "MSTRG.15432"; transcript_id "MSTRG.15432.3"; exon_number "3";
PJEW02000493.1	StringTie	exon	313394	314287	1000	-	.	gene_id "MSTRG.15432"; transcript_id "MSTRG.15432.2"; exon_number "4";
PJEW02000493.1	StringTie	exon	313651	314287	1000	-	.	gene_id "MSTRG.15432"; transcript_id "MSTRG.15432.3"; exon_number "4";
PJEW02000493.1	StringTie	transcript	314413	316114	1000	+	.	gene_id "MSTRG.15433"; transcript_id "MSTRG.15433.1";
PJEW02000493.1	StringTie	exon	314413	314723	1000	+	.	gene_id "MSTRG.15433"; transcript_id "MSTRG.15433.1"; exon_number "1";
PJEW02000493.1	StringTie	exon	314413	314723	1000	+	.	gene_id "MSTRG.15433"; transcript_id "MSTRG.15433.2"; exon_number "1";
PJEW02000493.1	StringTie	transcript	314413	316114	1000	+	.	gene_id "MSTRG.15433"; transcript_id "MSTRG.15433.2";
PJEW02000493.1	StringTie	transcript	314414	316114	1000	+	.	gene_id "MSTRG.15433"; transcript_id "MSTRG.15433.4";
PJEW02000493.1	StringTie	exon	314414	314723	1000	+	.	gene_id "MSTRG.15433"; transcript_id "MSTRG.15433.4"; exon_number "1";
PJEW02000493.1	StringTie	exon	314414	314723	1000	+	.	gene_id "MSTRG.15433"; transcript_id "MSTRG.15433.3"; exon_number "1";
PJEW02000493.1	StringTie	transcript	314414	316114	1000	+	.	gene_id "MSTRG.15433"; transcript_id "MSTRG.15433.3";
PJEW02000493.1	StringTie	exon	314485	314717	1000	+	.	gene_id "MSTRG.15433"; transcript_id "MSTRG.15433.5"; exon_number "1";
PJEW02000493.1	StringTie	transcript	314485	316114	1000	+	.	gene_id "MSTRG.15433"; transcript_id "MSTRG.15433.5";
PJEW02000493.1	StringTie	exon	314775	314877	1000	+	.	gene_id "MSTRG.15433"; transcript_id "MSTRG.15433.1"; exon_number "2";
PJEW02000493.1	StringTie	exon	314799	314877	1000	+	.	gene_id "MSTRG.15433"; transcript_id "MSTRG.15433.5"; exon_number "2";
PJEW02000493.1	StringTie	exon	314799	314877	1000	+	.	gene_id "MSTRG.15433"; transcript_id "MSTRG.15433.3"; exon_number "2";
PJEW02000493.1	StringTie	exon	314805	314877	1000	+	.	gene_id "MSTRG.15433"; transcript_id "MSTRG.15433.4"; exon_number "2";
PJEW02000493.1	StringTie	exon	314829	314877	1000	+	.	gene_id "MSTRG.15433"; transcript_id "MSTRG.15433.2"; exon_number "2";
PJEW02000493.1	StringTie	exon	314935	314980	1000	+	.	gene_id "MSTRG.15433"; transcript_id "MSTRG.15433.2"; exon_number "3";
PJEW02000493.1	StringTie	exon	314935	314980	1000	+	.	gene_id "MSTRG.15433"; transcript_id "MSTRG.15433.3"; exon_number "3";
PJEW02000493.1	StringTie	exon	314935	314980	1000	+	.	gene_id "MSTRG.15433"; transcript_id "MSTRG.15433.4"; exon_number "3";
PJEW02000493.1	StringTie	exon	314935	314980	1000	+	.	gene_id "MSTRG.15433"; transcript_id "MSTRG.15433.5"; exon_number "3";
PJEW02000493.1	StringTie	exon	314935	314980	1000	+	.	gene_id "MSTRG.15433"; transcript_id "MSTRG.15433.1"; exon_number "3";
PJEW02000493.1	StringTie	exon	315032	315126	1000	+	.	gene_id "MSTRG.15433"; transcript_id "MSTRG.15433.3"; exon_number "4";
PJEW02000493.1	StringTie	exon	315032	315126	1000	+	.	gene_id "MSTRG.15433"; transcript_id "MSTRG.15433.5"; exon_number "4";
PJEW02000493.1	StringTie	exon	315032	315126	1000	+	.	gene_id "MSTRG.15433"; transcript_id "MSTRG.15433.1"; exon_number "4";
PJEW02000493.1	StringTie	exon	315032	315126	1000	+	.	gene_id "MSTRG.15433"; transcript_id "MSTRG.15433.2"; exon_number "4";
PJEW02000493.1	StringTie	exon	315032	315126	1000	+	.	gene_id "MSTRG.15433"; transcript_id "MSTRG.15433.4"; exon_number "4";
PJEW02000493.1	StringTie	exon	315182	315474	1000	+	.	gene_id "MSTRG.15433"; transcript_id "MSTRG.15433.3"; exon_number "5";
PJEW02000493.1	StringTie	exon	315182	315474	1000	+	.	gene_id "MSTRG.15433"; transcript_id "MSTRG.15433.5"; exon_number "5";
PJEW02000493.1	StringTie	exon	315182	315474	1000	+	.	gene_id "MSTRG.15433"; transcript_id "MSTRG.15433.2"; exon_number "5";
PJEW02000493.1	StringTie	exon	315182	315474	1000	+	.	gene_id "MSTRG.15433"; transcript_id "MSTRG.15433.1"; exon_number "5";
PJEW02000493.1	StringTie	exon	315182	315474	1000	+	.	gene_id "MSTRG.15433"; transcript_id "MSTRG.15433.4"; exon_number "5";
PJEW02000493.1	StringTie	exon	315528	315629	1000	+	.	gene_id "MSTRG.15433"; transcript_id "MSTRG.15433.5"; exon_number "6";
PJEW02000493.1	StringTie	exon	315528	315629	1000	+	.	gene_id "MSTRG.15433"; transcript_id "MSTRG.15433.4"; exon_number "6";
PJEW02000493.1	StringTie	exon	315528	315629	1000	+	.	gene_id "MSTRG.15433"; transcript_id "MSTRG.15433.3"; exon_number "6";
PJEW02000493.1	StringTie	exon	315528	315629	1000	+	.	gene_id "MSTRG.15433"; transcript_id "MSTRG.15433.2"; exon_number "6";
PJEW02000493.1	StringTie	exon	315528	315629	1000	+	.	gene_id "MSTRG.15433"; transcript_id "MSTRG.15433.1"; exon_number "6";
PJEW02000493.1	StringTie	exon	315701	315773	1000	+	.	gene_id "MSTRG.15433"; transcript_id "MSTRG.15433.3"; exon_number "7";
PJEW02000493.1	StringTie	exon	315701	315773	1000	+	.	gene_id "MSTRG.15433"; transcript_id "MSTRG.15433.2"; exon_number "7";
PJEW02000493.1	StringTie	exon	315701	315773	1000	+	.	gene_id "MSTRG.15433"; transcript_id "MSTRG.15433.1"; exon_number "7";
PJEW02000493.1	StringTie	exon	315701	315773	1000	+	.	gene_id "MSTRG.15433"; transcript_id "MSTRG.15433.4"; exon_number "7";
PJEW02000493.1	StringTie	exon	315701	315773	1000	+	.	gene_id "MSTRG.15433"; transcript_id "MSTRG.15433.5"; exon_number "7";
PJEW02000493.1	StringTie	exon	315834	316114	1000	+	.	gene_id "MSTRG.15433"; transcript_id "MSTRG.15433.5"; exon_number "8";
PJEW02000493.1	StringTie	exon	315834	316114	1000	+	.	gene_id "MSTRG.15433"; transcript_id "MSTRG.15433.4"; exon_number "8";
PJEW02000493.1	StringTie	exon	315834	316114	1000	+	.	gene_id "MSTRG.15433"; transcript_id "MSTRG.15433.3"; exon_number "8";
PJEW02000493.1	StringTie	exon	315834	316114	1000	+	.	gene_id "MSTRG.15433"; transcript_id "MSTRG.15433.2"; exon_number "8";
PJEW02000493.1	StringTie	exon	315834	316114	1000	+	.	gene_id "MSTRG.15433"; transcript_id "MSTRG.15433.1"; exon_number "8";
PJEW02000493.1	StringTie	exon	316634	316783	1000	+	.	gene_id "MSTRG.15431"; transcript_id "MSTRG.15431.1"; exon_number "1";
PJEW02000493.1	StringTie	transcript	316634	318448	1000	+	.	gene_id "MSTRG.15431"; transcript_id "MSTRG.15431.1";
PJEW02000493.1	StringTie	exon	316846	317165	1000	+	.	gene_id "MSTRG.15431"; transcript_id "MSTRG.15431.1"; exon_number "2";
PJEW02000493.1	StringTie	exon	317243	318448	1000	+	.	gene_id "MSTRG.15431"; transcript_id "MSTRG.15431.1"; exon_number "3";
PJEW02000493.1	StringTie	transcript	319565	322428	1000	+	.	gene_id "MSTRG.15434"; transcript_id "MSTRG.15434.1";
PJEW02000493.1	StringTie	exon	319565	320128	1000	+	.	gene_id "MSTRG.15434"; transcript_id "MSTRG.15434.1"; exon_number "1";
PJEW02000493.1	StringTie	exon	319815	319921	1000	+	.	gene_id "MSTRG.15434"; transcript_id "MSTRG.15434.2"; exon_number "1";
PJEW02000493.1	StringTie	transcript	319815	320625	1000	+	.	gene_id "MSTRG.15434"; transcript_id "MSTRG.15434.2";
PJEW02000493.1	StringTie	exon	319981	320128	1000	+	.	gene_id "MSTRG.15434"; transcript_id "MSTRG.15434.2"; exon_number "2";
PJEW02000493.1	StringTie	exon	320202	321062	1000	+	.	gene_id "MSTRG.15434"; transcript_id "MSTRG.15434.1"; exon_number "2";
PJEW02000493.1	StringTie	exon	320202	320625	1000	+	.	gene_id "MSTRG.15434"; transcript_id "MSTRG.15434.2"; exon_number "3";
PJEW02000493.1	StringTie	transcript	320626	322222	1000	+	.	gene_id "MSTRG.15434"; transcript_id "MSTRG.15434.3";
PJEW02000493.1	StringTie	exon	320626	321062	1000	+	.	gene_id "MSTRG.15434"; transcript_id "MSTRG.15434.3"; exon_number "1";
PJEW02000493.1	StringTie	exon	321120	322222	1000	+	.	gene_id "MSTRG.15434"; transcript_id "MSTRG.15434.1"; exon_number "3";
PJEW02000493.1	StringTie	exon	321143	322222	1000	+	.	gene_id "MSTRG.15434"; transcript_id "MSTRG.15434.3"; exon_number "2";
PJEW02000493.1	StringTie	exon	322290	322428	1000	+	.	gene_id "MSTRG.15434"; transcript_id "MSTRG.15434.1"; exon_number "4";
PJEW02000493.1	StringTie	exon	323353	323685	1000	-	.	gene_id "MSTRG.15435"; transcript_id "MSTRG.15435.1"; exon_number "1";
PJEW02000493.1	StringTie	transcript	323353	325880	1000	-	.	gene_id "MSTRG.15435"; transcript_id "MSTRG.15435.1";
PJEW02000493.1	StringTie	exon	323750	324107	1000	-	.	gene_id "MSTRG.15435"; transcript_id "MSTRG.15435.1"; exon_number "2";
PJEW02000493.1	StringTie	exon	324166	324358	1000	-	.	gene_id "MSTRG.15435"; transcript_id "MSTRG.15435.1"; exon_number "3";
PJEW02000493.1	StringTie	exon	324420	324662	1000	-	.	gene_id "MSTRG.15435"; transcript_id "MSTRG.15435.1"; exon_number "4";
PJEW02000493.1	StringTie	exon	324716	324854	1000	-	.	gene_id "MSTRG.15435"; transcript_id "MSTRG.15435.1"; exon_number "5";
PJEW02000493.1	StringTie	exon	324909	325029	1000	-	.	gene_id "MSTRG.15435"; transcript_id "MSTRG.15435.1"; exon_number "6";
PJEW02000493.1	StringTie	exon	325239	325489	1000	-	.	gene_id "MSTRG.15435"; transcript_id "MSTRG.15435.1"; exon_number "7";
PJEW02000493.1	StringTie	exon	325547	325594	1000	-	.	gene_id "MSTRG.15435"; transcript_id "MSTRG.15435.1"; exon_number "8";
PJEW02000493.1	StringTie	exon	325698	325880	1000	-	.	gene_id "MSTRG.15435"; transcript_id "MSTRG.15435.1"; exon_number "9";
PJEW02000493.1	StringTie	transcript	328850	330914	1000	-	.	gene_id "MSTRG.15437"; transcript_id "MSTRG.15437.1";
PJEW02000493.1	StringTie	exon	328850	329101	1000	-	.	gene_id "MSTRG.15437"; transcript_id "MSTRG.15437.1"; exon_number "1";
PJEW02000493.1	StringTie	exon	329158	329482	1000	-	.	gene_id "MSTRG.15437"; transcript_id "MSTRG.15437.1"; exon_number "2";
PJEW02000493.1	StringTie	exon	329564	329714	1000	-	.	gene_id "MSTRG.15437"; transcript_id "MSTRG.15437.1"; exon_number "3";
PJEW02000493.1	StringTie	exon	329772	329787	1000	-	.	gene_id "MSTRG.15437"; transcript_id "MSTRG.15437.1"; exon_number "4";
PJEW02000493.1	StringTie	exon	329858	329930	1000	-	.	gene_id "MSTRG.15437"; transcript_id "MSTRG.15437.1"; exon_number "5";
PJEW02000493.1	StringTie	exon	330013	330914	1000	-	.	gene_id "MSTRG.15437"; transcript_id "MSTRG.15437.1"; exon_number "6";
PJEW02000493.1	StringTie	exon	331862	332092	1000	-	.	gene_id "MSTRG.15438"; transcript_id "MSTRG.15438.1"; exon_number "1";
PJEW02000493.1	StringTie	transcript	331862	333994	1000	-	.	gene_id "MSTRG.15438"; transcript_id "MSTRG.15438.1";
PJEW02000493.1	StringTie	exon	332144	332490	1000	-	.	gene_id "MSTRG.15438"; transcript_id "MSTRG.15438.1"; exon_number "2";
PJEW02000493.1	StringTie	exon	332545	332765	1000	-	.	gene_id "MSTRG.15438"; transcript_id "MSTRG.15438.1"; exon_number "3";
PJEW02000493.1	StringTie	exon	332818	332975	1000	-	.	gene_id "MSTRG.15438"; transcript_id "MSTRG.15438.1"; exon_number "4";
PJEW02000493.1	StringTie	exon	333038	333220	1000	-	.	gene_id "MSTRG.15438"; transcript_id "MSTRG.15438.1"; exon_number "5";
PJEW02000493.1	StringTie	exon	333295	333625	1000	-	.	gene_id "MSTRG.15438"; transcript_id "MSTRG.15438.1"; exon_number "6";
PJEW02000493.1	StringTie	exon	333695	333994	1000	-	.	gene_id "MSTRG.15438"; transcript_id "MSTRG.15438.1"; exon_number "7";
PJEW02000493.1	StringTie	transcript	334149	336249	1000	+	.	gene_id "MSTRG.15439"; transcript_id "MSTRG.15439.2";
PJEW02000493.1	StringTie	exon	334149	334246	1000	+	.	gene_id "MSTRG.15439"; transcript_id "MSTRG.15439.2"; exon_number "1";
PJEW02000493.1	StringTie	exon	334149	334246	1000	+	.	gene_id "MSTRG.15439"; transcript_id "MSTRG.15439.1"; exon_number "1";
PJEW02000493.1	StringTie	transcript	334149	336249	1000	+	.	gene_id "MSTRG.15439"; transcript_id "MSTRG.15439.1";
PJEW02000493.1	StringTie	exon	334311	334337	1000	+	.	gene_id "MSTRG.15439"; transcript_id "MSTRG.15439.1"; exon_number "2";
PJEW02000493.1	StringTie	exon	334311	334337	1000	+	.	gene_id "MSTRG.15439"; transcript_id "MSTRG.15439.2"; exon_number "2";
PJEW02000493.1	StringTie	exon	334387	334434	1000	+	.	gene_id "MSTRG.15439"; transcript_id "MSTRG.15439.1"; exon_number "3";
PJEW02000493.1	StringTie	exon	334387	334434	1000	+	.	gene_id "MSTRG.15439"; transcript_id "MSTRG.15439.2"; exon_number "3";
PJEW02000493.1	StringTie	exon	334496	334592	1000	+	.	gene_id "MSTRG.15439"; transcript_id "MSTRG.15439.1"; exon_number "4";
PJEW02000493.1	StringTie	exon	334496	334592	1000	+	.	gene_id "MSTRG.15439"; transcript_id "MSTRG.15439.2"; exon_number "4";
PJEW02000493.1	StringTie	exon	334645	334805	1000	+	.	gene_id "MSTRG.15439"; transcript_id "MSTRG.15439.1"; exon_number "5";
PJEW02000493.1	StringTie	exon	334648	334805	1000	+	.	gene_id "MSTRG.15439"; transcript_id "MSTRG.15439.2"; exon_number "5";
PJEW02000493.1	StringTie	exon	334868	334992	1000	+	.	gene_id "MSTRG.15439"; transcript_id "MSTRG.15439.2"; exon_number "6";
PJEW02000493.1	StringTie	exon	334868	334992	1000	+	.	gene_id "MSTRG.15439"; transcript_id "MSTRG.15439.1"; exon_number "6";
PJEW02000493.1	StringTie	exon	335043	335267	1000	+	.	gene_id "MSTRG.15439"; transcript_id "MSTRG.15439.1"; exon_number "7";
PJEW02000493.1	StringTie	exon	335043	335267	1000	+	.	gene_id "MSTRG.15439"; transcript_id "MSTRG.15439.2"; exon_number "7";
PJEW02000493.1	StringTie	exon	335329	335439	1000	+	.	gene_id "MSTRG.15439"; transcript_id "MSTRG.15439.1"; exon_number "8";
PJEW02000493.1	StringTie	exon	335329	335439	1000	+	.	gene_id "MSTRG.15439"; transcript_id "MSTRG.15439.2"; exon_number "8";
PJEW02000493.1	StringTie	exon	335489	335651	1000	+	.	gene_id "MSTRG.15439"; transcript_id "MSTRG.15439.1"; exon_number "9";
PJEW02000493.1	StringTie	exon	335489	335651	1000	+	.	gene_id "MSTRG.15439"; transcript_id "MSTRG.15439.2"; exon_number "9";
PJEW02000493.1	StringTie	exon	335703	336249	1000	+	.	gene_id "MSTRG.15439"; transcript_id "MSTRG.15439.1"; exon_number "10";
PJEW02000493.1	StringTie	exon	335703	336249	1000	+	.	gene_id "MSTRG.15439"; transcript_id "MSTRG.15439.2"; exon_number "10";
PJEW02000493.1	StringTie	exon	338112	338344	1000	-	.	gene_id "MSTRG.15436"; transcript_id "MSTRG.15436.1"; exon_number "1";
PJEW02000493.1	StringTie	transcript	338112	338488	1000	-	.	gene_id "MSTRG.15436"; transcript_id "MSTRG.15436.1";
PJEW02000493.1	StringTie	exon	338402	338488	1000	-	.	gene_id "MSTRG.15436"; transcript_id "MSTRG.15436.1"; exon_number "2";
PJEW02000493.1	StringTie	exon	338902	338974	1000	-	.	gene_id "MSTRG.15441"; transcript_id "MSTRG.15441.1"; exon_number "1";
PJEW02000493.1	StringTie	transcript	338902	342144	1000	-	.	gene_id "MSTRG.15441"; transcript_id "MSTRG.15441.1";
PJEW02000493.1	StringTie	exon	339026	339199	1000	-	.	gene_id "MSTRG.15441"; transcript_id "MSTRG.15441.1"; exon_number "2";
PJEW02000493.1	StringTie	exon	339258	339733	1000	-	.	gene_id "MSTRG.15441"; transcript_id "MSTRG.15441.1"; exon_number "3";
PJEW02000493.1	StringTie	exon	339791	340773	1000	-	.	gene_id "MSTRG.15441"; transcript_id "MSTRG.15441.1"; exon_number "4";
PJEW02000493.1	StringTie	exon	340832	340909	1000	-	.	gene_id "MSTRG.15441"; transcript_id "MSTRG.15441.1"; exon_number "5";
PJEW02000493.1	StringTie	exon	340963	340985	1000	-	.	gene_id "MSTRG.15441"; transcript_id "MSTRG.15441.1"; exon_number "6";
PJEW02000493.1	StringTie	exon	341038	341102	1000	-	.	gene_id "MSTRG.15441"; transcript_id "MSTRG.15441.1"; exon_number "7";
PJEW02000493.1	StringTie	exon	341162	341304	1000	-	.	gene_id "MSTRG.15441"; transcript_id "MSTRG.15441.1"; exon_number "8";
PJEW02000493.1	StringTie	exon	341358	341388	1000	-	.	gene_id "MSTRG.15441"; transcript_id "MSTRG.15441.1"; exon_number "9";
PJEW02000493.1	StringTie	exon	341441	341723	1000	-	.	gene_id "MSTRG.15441"; transcript_id "MSTRG.15441.1"; exon_number "10";
PJEW02000493.1	StringTie	exon	341788	342144	1000	-	.	gene_id "MSTRG.15441"; transcript_id "MSTRG.15441.1"; exon_number "11";
PJEW02000493.1	StringTie	exon	342919	342984	1000	-	.	gene_id "MSTRG.15442"; transcript_id "MSTRG.15442.1"; exon_number "1";
PJEW02000493.1	StringTie	transcript	342919	343538	1000	-	.	gene_id "MSTRG.15442"; transcript_id "MSTRG.15442.1";
PJEW02000493.1	StringTie	exon	343044	343122	1000	-	.	gene_id "MSTRG.15442"; transcript_id "MSTRG.15442.1"; exon_number "2";
PJEW02000493.1	StringTie	exon	343196	343538	1000	-	.	gene_id "MSTRG.15442"; transcript_id "MSTRG.15442.1"; exon_number "3";
PJEW02000493.1	StringTie	transcript	344586	346319	1000	+	.	gene_id "MSTRG.15443"; transcript_id "MSTRG.15443.1";
PJEW02000493.1	StringTie	exon	344586	346319	1000	+	.	gene_id "MSTRG.15443"; transcript_id "MSTRG.15443.1"; exon_number "1";
PJEW02000493.1	StringTie	transcript	345025	346319	1000	+	.	gene_id "MSTRG.15444"; transcript_id "MSTRG.15444.1";
PJEW02000493.1	StringTie	exon	345025	346036	1000	+	.	gene_id "MSTRG.15444"; transcript_id "MSTRG.15444.1"; exon_number "1";
PJEW02000493.1	StringTie	exon	346115	346319	1000	+	.	gene_id "MSTRG.15444"; transcript_id "MSTRG.15444.1"; exon_number "2";
PJEW02000493.1	StringTie	transcript	348169	350150	1000	+	.	gene_id "MSTRG.15440"; transcript_id "MSTRG.15440.1";
PJEW02000493.1	StringTie	exon	348169	348741	1000	+	.	gene_id "MSTRG.15440"; transcript_id "MSTRG.15440.1"; exon_number "1";
PJEW02000493.1	StringTie	exon	348205	348741	1000	+	.	gene_id "MSTRG.15440"; transcript_id "MSTRG.15440.2"; exon_number "1";
PJEW02000493.1	StringTie	transcript	348205	350150	1000	+	.	gene_id "MSTRG.15440"; transcript_id "MSTRG.15440.2";
PJEW02000493.1	StringTie	exon	348791	348958	1000	+	.	gene_id "MSTRG.15440"; transcript_id "MSTRG.15440.2"; exon_number "2";
PJEW02000493.1	StringTie	exon	348791	349513	1000	+	.	gene_id "MSTRG.15440"; transcript_id "MSTRG.15440.1"; exon_number "2";
PJEW02000493.1	StringTie	exon	349033	349513	1000	+	.	gene_id "MSTRG.15440"; transcript_id "MSTRG.15440.2"; exon_number "3";
PJEW02000493.1	StringTie	exon	349582	349907	1000	+	.	gene_id "MSTRG.15440"; transcript_id "MSTRG.15440.2"; exon_number "4";
PJEW02000493.1	StringTie	exon	349582	349907	1000	+	.	gene_id "MSTRG.15440"; transcript_id "MSTRG.15440.1"; exon_number "3";
PJEW02000493.1	StringTie	exon	349966	350064	1000	+	.	gene_id "MSTRG.15440"; transcript_id "MSTRG.15440.2"; exon_number "5";
PJEW02000493.1	StringTie	exon	349966	350064	1000	+	.	gene_id "MSTRG.15440"; transcript_id "MSTRG.15440.1"; exon_number "4";
PJEW02000493.1	StringTie	exon	350114	350150	1000	+	.	gene_id "MSTRG.15440"; transcript_id "MSTRG.15440.2"; exon_number "6";
PJEW02000493.1	StringTie	exon	350114	350150	1000	+	.	gene_id "MSTRG.15440"; transcript_id "MSTRG.15440.1"; exon_number "5";
PJEW02000493.1	StringTie	transcript	350916	355083	1000	-	.	gene_id "MSTRG.15445"; transcript_id "MSTRG.15445.1";
PJEW02000493.1	StringTie	exon	350916	352471	1000	-	.	gene_id "MSTRG.15445"; transcript_id "MSTRG.15445.1"; exon_number "1";
PJEW02000493.1	StringTie	exon	350918	352471	1000	-	.	gene_id "MSTRG.15445"; transcript_id "MSTRG.15445.2"; exon_number "1";
PJEW02000493.1	StringTie	transcript	350918	355083	1000	-	.	gene_id "MSTRG.15445"; transcript_id "MSTRG.15445.2";
PJEW02000493.1	StringTie	exon	352525	352679	1000	-	.	gene_id "MSTRG.15445"; transcript_id "MSTRG.15445.2"; exon_number "2";
PJEW02000493.1	StringTie	exon	352525	352679	1000	-	.	gene_id "MSTRG.15445"; transcript_id "MSTRG.15445.1"; exon_number "2";
PJEW02000493.1	StringTie	exon	352731	352805	1000	-	.	gene_id "MSTRG.15445"; transcript_id "MSTRG.15445.1"; exon_number "3";
PJEW02000493.1	StringTie	exon	352731	352805	1000	-	.	gene_id "MSTRG.15445"; transcript_id "MSTRG.15445.2"; exon_number "3";
PJEW02000493.1	StringTie	exon	352870	354854	1000	-	.	gene_id "MSTRG.15445"; transcript_id "MSTRG.15445.1"; exon_number "4";
PJEW02000493.1	StringTie	exon	352870	353000	1000	-	.	gene_id "MSTRG.15445"; transcript_id "MSTRG.15445.2"; exon_number "4";
PJEW02000493.1	StringTie	exon	353061	354857	1000	-	.	gene_id "MSTRG.15445"; transcript_id "MSTRG.15445.2"; exon_number "5";
PJEW02000493.1	StringTie	exon	354945	355083	1000	-	.	gene_id "MSTRG.15445"; transcript_id "MSTRG.15445.1"; exon_number "5";
PJEW02000493.1	StringTie	exon	354945	355083	1000	-	.	gene_id "MSTRG.15445"; transcript_id "MSTRG.15445.2"; exon_number "6";
PJEW02000493.1	StringTie	exon	357384	358135	1000	-	.	gene_id "MSTRG.15448"; transcript_id "MSTRG.15448.2"; exon_number "1";
PJEW02000493.1	StringTie	exon	357384	358138	1000	-	.	gene_id "MSTRG.15448"; transcript_id "MSTRG.15448.1"; exon_number "1";
PJEW02000493.1	StringTie	transcript	357384	358842	1000	-	.	gene_id "MSTRG.15448"; transcript_id "MSTRG.15448.1";
PJEW02000493.1	StringTie	transcript	357384	358842	1000	-	.	gene_id "MSTRG.15448"; transcript_id "MSTRG.15448.2";
PJEW02000493.1	StringTie	exon	358190	358298	1000	-	.	gene_id "MSTRG.15448"; transcript_id "MSTRG.15448.2"; exon_number "2";
PJEW02000493.1	StringTie	exon	358190	358298	1000	-	.	gene_id "MSTRG.15448"; transcript_id "MSTRG.15448.1"; exon_number "2";
PJEW02000493.1	StringTie	exon	358354	358383	1000	-	.	gene_id "MSTRG.15448"; transcript_id "MSTRG.15448.2"; exon_number "3";
PJEW02000493.1	StringTie	exon	358354	358383	1000	-	.	gene_id "MSTRG.15448"; transcript_id "MSTRG.15448.1"; exon_number "3";
PJEW02000493.1	StringTie	exon	358447	358681	1000	-	.	gene_id "MSTRG.15448"; transcript_id "MSTRG.15448.1"; exon_number "4";
PJEW02000493.1	StringTie	exon	358447	358681	1000	-	.	gene_id "MSTRG.15448"; transcript_id "MSTRG.15448.2"; exon_number "4";
PJEW02000493.1	StringTie	exon	358748	358842	1000	-	.	gene_id "MSTRG.15448"; transcript_id "MSTRG.15448.1"; exon_number "5";
PJEW02000493.1	StringTie	exon	358748	358842	1000	-	.	gene_id "MSTRG.15448"; transcript_id "MSTRG.15448.2"; exon_number "5";
PJEW02000493.1	StringTie	transcript	358998	360353	1000	-	.	gene_id "MSTRG.15449"; transcript_id "MSTRG.15449.1";
PJEW02000493.1	StringTie	exon	358998	359371	1000	-	.	gene_id "MSTRG.15449"; transcript_id "MSTRG.15449.1"; exon_number "1";
PJEW02000493.1	StringTie	exon	359429	359711	1000	-	.	gene_id "MSTRG.15449"; transcript_id "MSTRG.15449.1"; exon_number "2";
PJEW02000493.1	StringTie	exon	359808	360064	1000	-	.	gene_id "MSTRG.15449"; transcript_id "MSTRG.15449.1"; exon_number "3";
PJEW02000493.1	StringTie	exon	360146	360353	1000	-	.	gene_id "MSTRG.15449"; transcript_id "MSTRG.15449.1"; exon_number "4";
PJEW02000493.1	StringTie	transcript	360510	362046	1000	-	.	gene_id "MSTRG.15450"; transcript_id "MSTRG.15450.1";
PJEW02000493.1	StringTie	exon	360510	360718	1000	-	.	gene_id "MSTRG.15450"; transcript_id "MSTRG.15450.1"; exon_number "1";
PJEW02000493.1	StringTie	exon	360777	360800	1000	-	.	gene_id "MSTRG.15450"; transcript_id "MSTRG.15450.1"; exon_number "2";
PJEW02000493.1	StringTie	exon	360867	361071	1000	-	.	gene_id "MSTRG.15450"; transcript_id "MSTRG.15450.1"; exon_number "3";
PJEW02000493.1	StringTie	exon	361125	361192	1000	-	.	gene_id "MSTRG.15450"; transcript_id "MSTRG.15450.1"; exon_number "4";
PJEW02000493.1	StringTie	exon	361251	361285	1000	-	.	gene_id "MSTRG.15450"; transcript_id "MSTRG.15450.1"; exon_number "5";
PJEW02000493.1	StringTie	exon	361351	361595	1000	-	.	gene_id "MSTRG.15450"; transcript_id "MSTRG.15450.1"; exon_number "6";
PJEW02000493.1	StringTie	exon	361658	361714	1000	-	.	gene_id "MSTRG.15450"; transcript_id "MSTRG.15450.1"; exon_number "7";
PJEW02000493.1	StringTie	exon	361769	362046	1000	-	.	gene_id "MSTRG.15450"; transcript_id "MSTRG.15450.1"; exon_number "8";
PJEW02000493.1	StringTie	exon	362140	362747	1000	-	.	gene_id "MSTRG.15451"; transcript_id "MSTRG.15451.1"; exon_number "1";
PJEW02000493.1	StringTie	transcript	362140	363121	1000	-	.	gene_id "MSTRG.15451"; transcript_id "MSTRG.15451.1";
PJEW02000493.1	StringTie	exon	362810	363121	1000	-	.	gene_id "MSTRG.15451"; transcript_id "MSTRG.15451.1"; exon_number "2";
PJEW02000493.1	StringTie	exon	363416	363537	1000	+	.	gene_id "MSTRG.15446"; transcript_id "MSTRG.15446.1"; exon_number "1";
PJEW02000493.1	StringTie	transcript	363416	364664	1000	+	.	gene_id "MSTRG.15446"; transcript_id "MSTRG.15446.1";
PJEW02000493.1	StringTie	exon	363607	363768	1000	+	.	gene_id "MSTRG.15446"; transcript_id "MSTRG.15446.1"; exon_number "2";
PJEW02000493.1	StringTie	exon	363840	364664	1000	+	.	gene_id "MSTRG.15446"; transcript_id "MSTRG.15446.1"; exon_number "3";
PJEW02000493.1	StringTie	exon	364496	364719	1000	-	.	gene_id "MSTRG.15447"; transcript_id "MSTRG.15447.1"; exon_number "1";
PJEW02000493.1	StringTie	transcript	364496	366114	1000	-	.	gene_id "MSTRG.15447"; transcript_id "MSTRG.15447.1";
PJEW02000493.1	StringTie	exon	364772	364898	1000	-	.	gene_id "MSTRG.15447"; transcript_id "MSTRG.15447.1"; exon_number "2";
PJEW02000493.1	StringTie	exon	364948	365015	1000	-	.	gene_id "MSTRG.15447"; transcript_id "MSTRG.15447.1"; exon_number "3";
PJEW02000493.1	StringTie	exon	365074	365152	1000	-	.	gene_id "MSTRG.15447"; transcript_id "MSTRG.15447.1"; exon_number "4";
PJEW02000493.1	StringTie	exon	365205	365279	1000	-	.	gene_id "MSTRG.15447"; transcript_id "MSTRG.15447.1"; exon_number "5";
PJEW02000493.1	StringTie	exon	365346	365741	1000	-	.	gene_id "MSTRG.15447"; transcript_id "MSTRG.15447.1"; exon_number "6";
PJEW02000493.1	StringTie	exon	365794	365886	1000	-	.	gene_id "MSTRG.15447"; transcript_id "MSTRG.15447.1"; exon_number "7";
PJEW02000493.1	StringTie	exon	365943	365956	1000	-	.	gene_id "MSTRG.15447"; transcript_id "MSTRG.15447.1"; exon_number "8";
PJEW02000493.1	StringTie	exon	366019	366114	1000	-	.	gene_id "MSTRG.15447"; transcript_id "MSTRG.15447.1"; exon_number "9";
PJEW02000493.1	StringTie	transcript	366928	367375	1000	-	.	gene_id "MSTRG.15452"; transcript_id "MSTRG.15452.1";
PJEW02000493.1	StringTie	exon	366928	367097	1000	-	.	gene_id "MSTRG.15452"; transcript_id "MSTRG.15452.1"; exon_number "1";
PJEW02000493.1	StringTie	exon	367154	367214	1000	-	.	gene_id "MSTRG.15452"; transcript_id "MSTRG.15452.1"; exon_number "2";
PJEW02000493.1	StringTie	exon	367291	367375	1000	-	.	gene_id "MSTRG.15452"; transcript_id "MSTRG.15452.1"; exon_number "3";
PJEW02000493.1	StringTie	exon	367524	367993	1000	+	.	gene_id "MSTRG.15453"; transcript_id "MSTRG.15453.1"; exon_number "1";
PJEW02000493.1	StringTie	transcript	367524	368528	1000	+	.	gene_id "MSTRG.15453"; transcript_id "MSTRG.15453.1";
PJEW02000493.1	StringTie	exon	368045	368192	1000	+	.	gene_id "MSTRG.15453"; transcript_id "MSTRG.15453.1"; exon_number "2";
PJEW02000493.1	StringTie	exon	368248	368309	1000	+	.	gene_id "MSTRG.15453"; transcript_id "MSTRG.15453.1"; exon_number "3";
PJEW02000493.1	StringTie	exon	368369	368528	1000	+	.	gene_id "MSTRG.15453"; transcript_id "MSTRG.15453.1"; exon_number "4";
PJEW02000493.1	StringTie	transcript	369264	372200	1000	+	.	gene_id "MSTRG.15454"; transcript_id "MSTRG.15454.1";
PJEW02000493.1	StringTie	exon	369264	369463	1000	+	.	gene_id "MSTRG.15454"; transcript_id "MSTRG.15454.1"; exon_number "1";
PJEW02000493.1	StringTie	exon	369545	369678	1000	+	.	gene_id "MSTRG.15454"; transcript_id "MSTRG.15454.1"; exon_number "2";
PJEW02000493.1	StringTie	exon	369735	369881	1000	+	.	gene_id "MSTRG.15454"; transcript_id "MSTRG.15454.1"; exon_number "3";
PJEW02000493.1	StringTie	exon	369939	370150	1000	+	.	gene_id "MSTRG.15454"; transcript_id "MSTRG.15454.1"; exon_number "4";
PJEW02000493.1	StringTie	exon	370202	370352	1000	+	.	gene_id "MSTRG.15454"; transcript_id "MSTRG.15454.1"; exon_number "5";
PJEW02000493.1	StringTie	exon	370414	370736	1000	+	.	gene_id "MSTRG.15454"; transcript_id "MSTRG.15454.1"; exon_number "6";
PJEW02000493.1	StringTie	exon	370789	370959	1000	+	.	gene_id "MSTRG.15454"; transcript_id "MSTRG.15454.1"; exon_number "7";
PJEW02000493.1	StringTie	exon	371015	371125	1000	+	.	gene_id "MSTRG.15454"; transcript_id "MSTRG.15454.1"; exon_number "8";
PJEW02000493.1	StringTie	exon	371177	371284	1000	+	.	gene_id "MSTRG.15454"; transcript_id "MSTRG.15454.1"; exon_number "9";
PJEW02000493.1	StringTie	exon	371340	371792	1000	+	.	gene_id "MSTRG.15454"; transcript_id "MSTRG.15454.1"; exon_number "10";
PJEW02000493.1	StringTie	exon	371840	371962	1000	+	.	gene_id "MSTRG.15454"; transcript_id "MSTRG.15454.1"; exon_number "11";
PJEW02000493.1	StringTie	exon	372007	372200	1000	+	.	gene_id "MSTRG.15454"; transcript_id "MSTRG.15454.1"; exon_number "12";
PJEW02000493.1	StringTie	transcript	375392	376431	1000	+	.	gene_id "MSTRG.15455"; transcript_id "MSTRG.15455.1";
PJEW02000493.1	StringTie	exon	375392	375541	1000	+	.	gene_id "MSTRG.15455"; transcript_id "MSTRG.15455.1"; exon_number "1";
PJEW02000493.1	StringTie	exon	375595	375719	1000	+	.	gene_id "MSTRG.15455"; transcript_id "MSTRG.15455.1"; exon_number "2";
PJEW02000493.1	StringTie	exon	375769	375886	1000	+	.	gene_id "MSTRG.15455"; transcript_id "MSTRG.15455.1"; exon_number "3";
PJEW02000493.1	StringTie	exon	375941	376431	1000	+	.	gene_id "MSTRG.15455"; transcript_id "MSTRG.15455.1"; exon_number "4";
PJEW02000493.1	StringTie	transcript	377054	378327	1000	-	.	gene_id "MSTRG.15456"; transcript_id "MSTRG.15456.1";
PJEW02000493.1	StringTie	exon	377054	377480	1000	-	.	gene_id "MSTRG.15456"; transcript_id "MSTRG.15456.1"; exon_number "1";
PJEW02000493.1	StringTie	exon	377550	377570	1000	-	.	gene_id "MSTRG.15456"; transcript_id "MSTRG.15456.1"; exon_number "2";
PJEW02000493.1	StringTie	exon	377629	377803	1000	-	.	gene_id "MSTRG.15456"; transcript_id "MSTRG.15456.1"; exon_number "3";
PJEW02000493.1	StringTie	exon	377865	377940	1000	-	.	gene_id "MSTRG.15456"; transcript_id "MSTRG.15456.1"; exon_number "4";
PJEW02000493.1	StringTie	exon	377997	378044	1000	-	.	gene_id "MSTRG.15456"; transcript_id "MSTRG.15456.1"; exon_number "5";
PJEW02000493.1	StringTie	exon	378101	378120	1000	-	.	gene_id "MSTRG.15456"; transcript_id "MSTRG.15456.1"; exon_number "6";
PJEW02000493.1	StringTie	exon	378178	378327	1000	-	.	gene_id "MSTRG.15456"; transcript_id "MSTRG.15456.1"; exon_number "7";
PJEW02000493.1	StringTie	transcript	379549	382997	1000	+	.	gene_id "MSTRG.15466"; transcript_id "MSTRG.15466.1";
PJEW02000493.1	StringTie	exon	379549	379956	1000	+	.	gene_id "MSTRG.15466"; transcript_id "MSTRG.15466.1"; exon_number "1";
PJEW02000493.1	StringTie	transcript	379549	382698	1000	+	.	gene_id "MSTRG.15466"; transcript_id "MSTRG.15466.2";
PJEW02000493.1	StringTie	exon	379549	379956	1000	+	.	gene_id "MSTRG.15466"; transcript_id "MSTRG.15466.2"; exon_number "1";
PJEW02000493.1	StringTie	exon	380032	380053	1000	+	.	gene_id "MSTRG.15466"; transcript_id "MSTRG.15466.1"; exon_number "2";
PJEW02000493.1	StringTie	exon	380032	380053	1000	+	.	gene_id "MSTRG.15466"; transcript_id "MSTRG.15466.2"; exon_number "2";
PJEW02000493.1	StringTie	exon	380114	380222	1000	+	.	gene_id "MSTRG.15466"; transcript_id "MSTRG.15466.1"; exon_number "3";
PJEW02000493.1	StringTie	exon	380114	380222	1000	+	.	gene_id "MSTRG.15466"; transcript_id "MSTRG.15466.2"; exon_number "3";
PJEW02000493.1	StringTie	exon	380278	380474	1000	+	.	gene_id "MSTRG.15466"; transcript_id "MSTRG.15466.1"; exon_number "4";
PJEW02000493.1	StringTie	exon	380278	380474	1000	+	.	gene_id "MSTRG.15466"; transcript_id "MSTRG.15466.2"; exon_number "4";
PJEW02000493.1	StringTie	exon	380542	380911	1000	+	.	gene_id "MSTRG.15466"; transcript_id "MSTRG.15466.2"; exon_number "5";
PJEW02000493.1	StringTie	exon	380542	380911	1000	+	.	gene_id "MSTRG.15466"; transcript_id "MSTRG.15466.1"; exon_number "5";
PJEW02000493.1	StringTie	exon	380976	381471	1000	+	.	gene_id "MSTRG.15466"; transcript_id "MSTRG.15466.1"; exon_number "6";
PJEW02000493.1	StringTie	exon	380976	381471	1000	+	.	gene_id "MSTRG.15466"; transcript_id "MSTRG.15466.2"; exon_number "6";
PJEW02000493.1	StringTie	exon	381532	381654	1000	+	.	gene_id "MSTRG.15466"; transcript_id "MSTRG.15466.2"; exon_number "7";
PJEW02000493.1	StringTie	exon	381532	381654	1000	+	.	gene_id "MSTRG.15466"; transcript_id "MSTRG.15466.1"; exon_number "7";
PJEW02000493.1	StringTie	exon	381712	381909	1000	+	.	gene_id "MSTRG.15466"; transcript_id "MSTRG.15466.2"; exon_number "8";
PJEW02000493.1	StringTie	exon	381712	381913	1000	+	.	gene_id "MSTRG.15466"; transcript_id "MSTRG.15466.1"; exon_number "8";
PJEW02000493.1	StringTie	exon	381964	382156	1000	+	.	gene_id "MSTRG.15466"; transcript_id "MSTRG.15466.1"; exon_number "9";
PJEW02000493.1	StringTie	exon	381964	382156	1000	+	.	gene_id "MSTRG.15466"; transcript_id "MSTRG.15466.2"; exon_number "9";
PJEW02000493.1	StringTie	exon	382215	382255	1000	+	.	gene_id "MSTRG.15466"; transcript_id "MSTRG.15466.1"; exon_number "10";
PJEW02000493.1	StringTie	exon	382215	382255	1000	+	.	gene_id "MSTRG.15466"; transcript_id "MSTRG.15466.2"; exon_number "10";
PJEW02000493.1	StringTie	exon	382312	382719	1000	+	.	gene_id "MSTRG.15466"; transcript_id "MSTRG.15466.1"; exon_number "11";
PJEW02000493.1	StringTie	exon	382312	382698	1000	+	.	gene_id "MSTRG.15466"; transcript_id "MSTRG.15466.2"; exon_number "11";
PJEW02000493.1	StringTie	exon	382699	383717	1000	+	.	gene_id "MSTRG.15466"; transcript_id "MSTRG.15466.3"; exon_number "1";
PJEW02000493.1	StringTie	transcript	382699	385288	1000	+	.	gene_id "MSTRG.15466"; transcript_id "MSTRG.15466.3";
PJEW02000493.1	StringTie	exon	382775	382997	1000	+	.	gene_id "MSTRG.15466"; transcript_id "MSTRG.15466.1"; exon_number "12";
PJEW02000493.1	StringTie	exon	383778	383961	1000	+	.	gene_id "MSTRG.15466"; transcript_id "MSTRG.15466.3"; exon_number "2";
PJEW02000493.1	StringTie	exon	384018	384100	1000	+	.	gene_id "MSTRG.15466"; transcript_id "MSTRG.15466.3"; exon_number "3";
PJEW02000493.1	StringTie	exon	384162	384266	1000	+	.	gene_id "MSTRG.15466"; transcript_id "MSTRG.15466.3"; exon_number "4";
PJEW02000493.1	StringTie	exon	384329	384618	1000	+	.	gene_id "MSTRG.15466"; transcript_id "MSTRG.15466.3"; exon_number "5";
PJEW02000493.1	StringTie	exon	384682	384920	1000	+	.	gene_id "MSTRG.15466"; transcript_id "MSTRG.15466.3"; exon_number "6";
PJEW02000493.1	StringTie	exon	384980	385288	1000	+	.	gene_id "MSTRG.15466"; transcript_id "MSTRG.15466.3"; exon_number "7";
PJEW02000493.1	StringTie	transcript	385251	386089	1000	-	.	gene_id "MSTRG.15467"; transcript_id "MSTRG.15467.1";
PJEW02000493.1	StringTie	exon	385251	385492	1000	-	.	gene_id "MSTRG.15467"; transcript_id "MSTRG.15467.1"; exon_number "1";
PJEW02000493.1	StringTie	exon	385547	385600	1000	-	.	gene_id "MSTRG.15467"; transcript_id "MSTRG.15467.1"; exon_number "2";
PJEW02000493.1	StringTie	exon	385661	385751	1000	-	.	gene_id "MSTRG.15467"; transcript_id "MSTRG.15467.1"; exon_number "3";
PJEW02000493.1	StringTie	exon	385812	385978	1000	-	.	gene_id "MSTRG.15467"; transcript_id "MSTRG.15467.1"; exon_number "4";
PJEW02000493.1	StringTie	exon	386034	386089	1000	-	.	gene_id "MSTRG.15467"; transcript_id "MSTRG.15467.1"; exon_number "5";
PJEW02000493.1	StringTie	exon	386141	386794	1000	+	.	gene_id "MSTRG.15468"; transcript_id "MSTRG.15468.1"; exon_number "1";
PJEW02000493.1	StringTie	transcript	386141	389831	1000	+	.	gene_id "MSTRG.15468"; transcript_id "MSTRG.15468.1";
PJEW02000493.1	StringTie	exon	386154	386538	1000	+	.	gene_id "MSTRG.15468"; transcript_id "MSTRG.15468.2"; exon_number "1";
PJEW02000493.1	StringTie	transcript	386154	387052	1000	+	.	gene_id "MSTRG.15468"; transcript_id "MSTRG.15468.2";
PJEW02000493.1	StringTie	exon	386596	386794	1000	+	.	gene_id "MSTRG.15468"; transcript_id "MSTRG.15468.2"; exon_number "2";
PJEW02000493.1	StringTie	exon	386850	387052	1000	+	.	gene_id "MSTRG.15468"; transcript_id "MSTRG.15468.2"; exon_number "3";
PJEW02000493.1	StringTie	exon	386850	387255	1000	+	.	gene_id "MSTRG.15468"; transcript_id "MSTRG.15468.1"; exon_number "2";
PJEW02000493.1	StringTie	exon	387310	387651	1000	+	.	gene_id "MSTRG.15468"; transcript_id "MSTRG.15468.1"; exon_number "3";
PJEW02000493.1	StringTie	transcript	387525	389831	1000	+	.	gene_id "MSTRG.15468"; transcript_id "MSTRG.15468.3";
PJEW02000493.1	StringTie	exon	387525	387651	1000	+	.	gene_id "MSTRG.15468"; transcript_id "MSTRG.15468.3"; exon_number "1";
PJEW02000493.1	StringTie	exon	387721	388335	1000	+	.	gene_id "MSTRG.15468"; transcript_id "MSTRG.15468.1"; exon_number "4";
PJEW02000493.1	StringTie	exon	387721	388335	1000	+	.	gene_id "MSTRG.15468"; transcript_id "MSTRG.15468.3"; exon_number "2";
PJEW02000493.1	StringTie	exon	388389	388825	1000	+	.	gene_id "MSTRG.15468"; transcript_id "MSTRG.15468.3"; exon_number "3";
PJEW02000493.1	StringTie	exon	388389	388825	1000	+	.	gene_id "MSTRG.15468"; transcript_id "MSTRG.15468.1"; exon_number "5";
PJEW02000493.1	StringTie	exon	388884	389185	1000	+	.	gene_id "MSTRG.15468"; transcript_id "MSTRG.15468.3"; exon_number "4";
PJEW02000493.1	StringTie	exon	388884	389185	1000	+	.	gene_id "MSTRG.15468"; transcript_id "MSTRG.15468.1"; exon_number "6";
PJEW02000493.1	StringTie	exon	389237	389355	1000	+	.	gene_id "MSTRG.15468"; transcript_id "MSTRG.15468.3"; exon_number "5";
PJEW02000493.1	StringTie	exon	389237	389671	1000	+	.	gene_id "MSTRG.15468"; transcript_id "MSTRG.15468.1"; exon_number "7";
PJEW02000493.1	StringTie	exon	389413	389671	1000	+	.	gene_id "MSTRG.15468"; transcript_id "MSTRG.15468.3"; exon_number "6";
PJEW02000493.1	StringTie	exon	389730	389831	1000	+	.	gene_id "MSTRG.15468"; transcript_id "MSTRG.15468.1"; exon_number "8";
PJEW02000493.1	StringTie	exon	389730	389831	1000	+	.	gene_id "MSTRG.15468"; transcript_id "MSTRG.15468.3"; exon_number "7";
PJEW02000493.1	StringTie	transcript	390155	392355	1000	+	.	gene_id "MSTRG.15469"; transcript_id "MSTRG.15469.1";
PJEW02000493.1	StringTie	exon	390155	390366	1000	+	.	gene_id "MSTRG.15469"; transcript_id "MSTRG.15469.1"; exon_number "1";
PJEW02000493.1	StringTie	exon	390439	390849	1000	+	.	gene_id "MSTRG.15469"; transcript_id "MSTRG.15469.1"; exon_number "2";
PJEW02000493.1	StringTie	exon	390949	391239	1000	+	.	gene_id "MSTRG.15469"; transcript_id "MSTRG.15469.1"; exon_number "3";
PJEW02000493.1	StringTie	exon	391295	391397	1000	+	.	gene_id "MSTRG.15469"; transcript_id "MSTRG.15469.1"; exon_number "4";
PJEW02000493.1	StringTie	exon	391454	392085	1000	+	.	gene_id "MSTRG.15469"; transcript_id "MSTRG.15469.1"; exon_number "5";
PJEW02000493.1	StringTie	exon	392144	392355	1000	+	.	gene_id "MSTRG.15469"; transcript_id "MSTRG.15469.1"; exon_number "6";
PJEW02000493.1	StringTie	exon	392476	392512	1000	-	.	gene_id "MSTRG.15470"; transcript_id "MSTRG.15470.1"; exon_number "1";
PJEW02000493.1	StringTie	transcript	392476	393318	1000	-	.	gene_id "MSTRG.15470"; transcript_id "MSTRG.15470.1";
PJEW02000493.1	StringTie	exon	392564	392732	1000	-	.	gene_id "MSTRG.15470"; transcript_id "MSTRG.15470.1"; exon_number "2";
PJEW02000493.1	StringTie	exon	392785	393069	1000	-	.	gene_id "MSTRG.15470"; transcript_id "MSTRG.15470.1"; exon_number "3";
PJEW02000493.1	StringTie	exon	393138	393318	1000	-	.	gene_id "MSTRG.15470"; transcript_id "MSTRG.15470.1"; exon_number "4";
PJEW02000493.1	StringTie	transcript	393680	396927	1000	-	.	gene_id "MSTRG.15471"; transcript_id "MSTRG.15471.1";
PJEW02000493.1	StringTie	exon	393680	393790	1000	-	.	gene_id "MSTRG.15471"; transcript_id "MSTRG.15471.1"; exon_number "1";
PJEW02000493.1	StringTie	exon	393844	394184	1000	-	.	gene_id "MSTRG.15471"; transcript_id "MSTRG.15471.1"; exon_number "2";
PJEW02000493.1	StringTie	exon	394250	394438	1000	-	.	gene_id "MSTRG.15471"; transcript_id "MSTRG.15471.1"; exon_number "3";
PJEW02000493.1	StringTie	exon	394499	394674	1000	-	.	gene_id "MSTRG.15471"; transcript_id "MSTRG.15471.1"; exon_number "4";
PJEW02000493.1	StringTie	exon	394725	394790	1000	-	.	gene_id "MSTRG.15471"; transcript_id "MSTRG.15471.1"; exon_number "5";
PJEW02000493.1	StringTie	exon	394846	394943	1000	-	.	gene_id "MSTRG.15471"; transcript_id "MSTRG.15471.1"; exon_number "6";
PJEW02000493.1	StringTie	exon	395018	395428	1000	-	.	gene_id "MSTRG.15471"; transcript_id "MSTRG.15471.1"; exon_number "7";
PJEW02000493.1	StringTie	exon	395483	395612	1000	-	.	gene_id "MSTRG.15471"; transcript_id "MSTRG.15471.1"; exon_number "8";
PJEW02000493.1	StringTie	exon	395665	395774	1000	-	.	gene_id "MSTRG.15471"; transcript_id "MSTRG.15471.1"; exon_number "9";
PJEW02000493.1	StringTie	exon	395827	396064	1000	-	.	gene_id "MSTRG.15471"; transcript_id "MSTRG.15471.1"; exon_number "10";
PJEW02000493.1	StringTie	exon	396117	396262	1000	-	.	gene_id "MSTRG.15471"; transcript_id "MSTRG.15471.1"; exon_number "11";
PJEW02000493.1	StringTie	exon	396315	396455	1000	-	.	gene_id "MSTRG.15471"; transcript_id "MSTRG.15471.1"; exon_number "12";
PJEW02000493.1	StringTie	exon	396508	396603	1000	-	.	gene_id "MSTRG.15471"; transcript_id "MSTRG.15471.1"; exon_number "13";
PJEW02000493.1	StringTie	exon	396658	396927	1000	-	.	gene_id "MSTRG.15471"; transcript_id "MSTRG.15471.1"; exon_number "14";
PJEW02000493.1	StringTie	transcript	397000	397430	1000	-	.	gene_id "MSTRG.15472"; transcript_id "MSTRG.15472.1";
PJEW02000493.1	StringTie	exon	397000	397119	1000	-	.	gene_id "MSTRG.15472"; transcript_id "MSTRG.15472.1"; exon_number "1";
PJEW02000493.1	StringTie	exon	397178	397430	1000	-	.	gene_id "MSTRG.15472"; transcript_id "MSTRG.15472.1"; exon_number "2";
PJEW02000493.1	StringTie	transcript	399414	401369	1000	-	.	gene_id "MSTRG.15457"; transcript_id "MSTRG.15457.1";
PJEW02000493.1	StringTie	exon	399414	399884	1000	-	.	gene_id "MSTRG.15457"; transcript_id "MSTRG.15457.1"; exon_number "1";
PJEW02000493.1	StringTie	exon	399938	400303	1000	-	.	gene_id "MSTRG.15457"; transcript_id "MSTRG.15457.1"; exon_number "2";
PJEW02000493.1	StringTie	exon	400436	400520	1000	-	.	gene_id "MSTRG.15457"; transcript_id "MSTRG.15457.1"; exon_number "3";
PJEW02000493.1	StringTie	exon	400571	400591	1000	-	.	gene_id "MSTRG.15457"; transcript_id "MSTRG.15457.1"; exon_number "4";
PJEW02000493.1	StringTie	exon	400646	400717	1000	-	.	gene_id "MSTRG.15457"; transcript_id "MSTRG.15457.1"; exon_number "5";
PJEW02000493.1	StringTie	exon	400770	400896	1000	-	.	gene_id "MSTRG.15457"; transcript_id "MSTRG.15457.1"; exon_number "6";
PJEW02000493.1	StringTie	exon	400955	401369	1000	-	.	gene_id "MSTRG.15457"; transcript_id "MSTRG.15457.1"; exon_number "7";
PJEW02000493.1	StringTie	transcript	404315	405581	1000	-	.	gene_id "MSTRG.15458"; transcript_id "MSTRG.15458.1";
PJEW02000493.1	StringTie	exon	404315	404684	1000	-	.	gene_id "MSTRG.15458"; transcript_id "MSTRG.15458.1"; exon_number "1";
PJEW02000493.1	StringTie	exon	404787	404927	1000	-	.	gene_id "MSTRG.15458"; transcript_id "MSTRG.15458.1"; exon_number "2";
PJEW02000493.1	StringTie	exon	405007	405101	1000	-	.	gene_id "MSTRG.15458"; transcript_id "MSTRG.15458.1"; exon_number "3";
PJEW02000493.1	StringTie	exon	405172	405248	1000	-	.	gene_id "MSTRG.15458"; transcript_id "MSTRG.15458.1"; exon_number "4";
PJEW02000493.1	StringTie	exon	405318	405408	1000	-	.	gene_id "MSTRG.15458"; transcript_id "MSTRG.15458.1"; exon_number "5";
PJEW02000493.1	StringTie	exon	405464	405581	1000	-	.	gene_id "MSTRG.15458"; transcript_id "MSTRG.15458.1"; exon_number "6";
PJEW02000493.1	StringTie	exon	408615	408951	1000	+	.	gene_id "MSTRG.15459"; transcript_id "MSTRG.15459.1"; exon_number "1";
PJEW02000493.1	StringTie	transcript	408615	409150	1000	+	.	gene_id "MSTRG.15459"; transcript_id "MSTRG.15459.1";
PJEW02000493.1	StringTie	exon	409002	409150	1000	+	.	gene_id "MSTRG.15459"; transcript_id "MSTRG.15459.1"; exon_number "2";
PJEW02000493.1	StringTie	exon	409614	410061	1000	+	.	gene_id "MSTRG.15460"; transcript_id "MSTRG.15460.1"; exon_number "1";
PJEW02000493.1	StringTie	transcript	409614	410266	1000	+	.	gene_id "MSTRG.15460"; transcript_id "MSTRG.15460.1";
PJEW02000493.1	StringTie	exon	410117	410266	1000	+	.	gene_id "MSTRG.15460"; transcript_id "MSTRG.15460.1"; exon_number "2";
PJEW02000493.1	StringTie	exon	412195	412451	1000	-	.	gene_id "MSTRG.15461"; transcript_id "MSTRG.15461.1"; exon_number "1";
PJEW02000493.1	StringTie	transcript	412195	413053	1000	-	.	gene_id "MSTRG.15461"; transcript_id "MSTRG.15461.1";
PJEW02000493.1	StringTie	exon	412506	412511	1000	-	.	gene_id "MSTRG.15461"; transcript_id "MSTRG.15461.1"; exon_number "2";
PJEW02000493.1	StringTie	exon	412564	412591	1000	-	.	gene_id "MSTRG.15461"; transcript_id "MSTRG.15461.1"; exon_number "3";
PJEW02000493.1	StringTie	exon	412644	412704	1000	-	.	gene_id "MSTRG.15461"; transcript_id "MSTRG.15461.1"; exon_number "4";
PJEW02000493.1	StringTie	exon	412756	412814	1000	-	.	gene_id "MSTRG.15461"; transcript_id "MSTRG.15461.1"; exon_number "5";
PJEW02000493.1	StringTie	exon	412875	412899	1000	-	.	gene_id "MSTRG.15461"; transcript_id "MSTRG.15461.1"; exon_number "6";
PJEW02000493.1	StringTie	exon	412954	413053	1000	-	.	gene_id "MSTRG.15461"; transcript_id "MSTRG.15461.1"; exon_number "7";
PJEW02000493.1	StringTie	transcript	414685	416397	1000	+	.	gene_id "MSTRG.15462"; transcript_id "MSTRG.15462.1";
PJEW02000493.1	StringTie	exon	414685	414732	1000	+	.	gene_id "MSTRG.15462"; transcript_id "MSTRG.15462.1"; exon_number "1";
PJEW02000493.1	StringTie	exon	414791	414923	1000	+	.	gene_id "MSTRG.15462"; transcript_id "MSTRG.15462.1"; exon_number "2";
PJEW02000493.1	StringTie	exon	414982	415012	1000	+	.	gene_id "MSTRG.15462"; transcript_id "MSTRG.15462.1"; exon_number "3";
PJEW02000493.1	StringTie	exon	415065	415173	1000	+	.	gene_id "MSTRG.15462"; transcript_id "MSTRG.15462.1"; exon_number "4";
PJEW02000493.1	StringTie	exon	415230	415582	1000	+	.	gene_id "MSTRG.15462"; transcript_id "MSTRG.15462.1"; exon_number "5";
PJEW02000493.1	StringTie	exon	415637	416147	1000	+	.	gene_id "MSTRG.15462"; transcript_id "MSTRG.15462.1"; exon_number "6";
PJEW02000493.1	StringTie	exon	416204	416397	1000	+	.	gene_id "MSTRG.15462"; transcript_id "MSTRG.15462.1"; exon_number "7";
PJEW02000493.1	StringTie	exon	416457	416695	1000	+	.	gene_id "MSTRG.15463"; transcript_id "MSTRG.15463.1"; exon_number "1";
PJEW02000493.1	StringTie	transcript	416457	417404	1000	+	.	gene_id "MSTRG.15463"; transcript_id "MSTRG.15463.1";
PJEW02000493.1	StringTie	exon	416750	416869	1000	+	.	gene_id "MSTRG.15463"; transcript_id "MSTRG.15463.1"; exon_number "2";
PJEW02000493.1	StringTie	exon	416941	417404	1000	+	.	gene_id "MSTRG.15463"; transcript_id "MSTRG.15463.1"; exon_number "3";
PJEW02000493.1	StringTie	exon	417835	419010	1000	+	.	gene_id "MSTRG.15465"; transcript_id "MSTRG.15465.1"; exon_number "1";
PJEW02000493.1	StringTie	transcript	417835	419526	1000	+	.	gene_id "MSTRG.15465"; transcript_id "MSTRG.15465.1";
PJEW02000493.1	StringTie	exon	419063	419236	1000	+	.	gene_id "MSTRG.15465"; transcript_id "MSTRG.15465.1"; exon_number "2";
PJEW02000493.1	StringTie	exon	419296	419526	1000	+	.	gene_id "MSTRG.15465"; transcript_id "MSTRG.15465.1"; exon_number "3";
PJEW02000493.1	StringTie	exon	431952	432175	1000	.	.	gene_id "MSTRG.15464"; transcript_id "MSTRG.15464.1"; exon_number "1";
PJEW02000493.1	StringTie	transcript	431952	432175	1000	.	.	gene_id "MSTRG.15464"; transcript_id "MSTRG.15464.1";
PJEW02000493.1	StringTie	transcript	433808	437519	1000	+	.	gene_id "MSTRG.15473"; transcript_id "MSTRG.15473.1";
PJEW02000493.1	StringTie	exon	433808	434350	1000	+	.	gene_id "MSTRG.15473"; transcript_id "MSTRG.15473.1"; exon_number "1";
PJEW02000493.1	StringTie	exon	434410	437519	1000	+	.	gene_id "MSTRG.15473"; transcript_id "MSTRG.15473.1"; exon_number "2";
PJEW02000493.1	StringTie	transcript	438525	439007	1000	-	.	gene_id "MSTRG.15474"; transcript_id "MSTRG.15474.1";
PJEW02000493.1	StringTie	exon	438525	438571	1000	-	.	gene_id "MSTRG.15474"; transcript_id "MSTRG.15474.1"; exon_number "1";
PJEW02000493.1	StringTie	exon	438643	438706	1000	-	.	gene_id "MSTRG.15474"; transcript_id "MSTRG.15474.1"; exon_number "2";
PJEW02000493.1	StringTie	exon	438767	439007	1000	-	.	gene_id "MSTRG.15474"; transcript_id "MSTRG.15474.1"; exon_number "3";
PJEW02000493.1	StringTie	transcript	439888	440704	1000	+	.	gene_id "MSTRG.15475"; transcript_id "MSTRG.15475.1";
PJEW02000493.1	StringTie	exon	439888	440299	1000	+	.	gene_id "MSTRG.15475"; transcript_id "MSTRG.15475.1"; exon_number "1";
PJEW02000493.1	StringTie	exon	440389	440704	1000	+	.	gene_id "MSTRG.15475"; transcript_id "MSTRG.15475.1"; exon_number "2";
PJEW02000493.1	StringTie	transcript	441495	444170	1000	+	.	gene_id "MSTRG.15478"; transcript_id "MSTRG.15478.1";
PJEW02000493.1	StringTie	exon	441495	441822	1000	+	.	gene_id "MSTRG.15478"; transcript_id "MSTRG.15478.1"; exon_number "1";
PJEW02000493.1	StringTie	exon	441876	441935	1000	+	.	gene_id "MSTRG.15478"; transcript_id "MSTRG.15478.1"; exon_number "2";
PJEW02000493.1	StringTie	exon	441989	442258	1000	+	.	gene_id "MSTRG.15478"; transcript_id "MSTRG.15478.1"; exon_number "3";
PJEW02000493.1	StringTie	exon	442318	442344	1000	+	.	gene_id "MSTRG.15478"; transcript_id "MSTRG.15478.1"; exon_number "4";
PJEW02000493.1	StringTie	exon	442399	442470	1000	+	.	gene_id "MSTRG.15478"; transcript_id "MSTRG.15478.1"; exon_number "5";
PJEW02000493.1	StringTie	exon	442537	442627	1000	+	.	gene_id "MSTRG.15478"; transcript_id "MSTRG.15478.1"; exon_number "6";
PJEW02000493.1	StringTie	exon	442745	442874	1000	+	.	gene_id "MSTRG.15478"; transcript_id "MSTRG.15478.1"; exon_number "7";
PJEW02000493.1	StringTie	exon	442959	443160	1000	+	.	gene_id "MSTRG.15478"; transcript_id "MSTRG.15478.1"; exon_number "8";
PJEW02000493.1	StringTie	exon	443222	443409	1000	+	.	gene_id "MSTRG.15478"; transcript_id "MSTRG.15478.1"; exon_number "9";
PJEW02000493.1	StringTie	exon	443478	443623	1000	+	.	gene_id "MSTRG.15478"; transcript_id "MSTRG.15478.1"; exon_number "10";
PJEW02000493.1	StringTie	exon	443700	443923	1000	+	.	gene_id "MSTRG.15478"; transcript_id "MSTRG.15478.1"; exon_number "11";
PJEW02000493.1	StringTie	exon	443993	444170	1000	+	.	gene_id "MSTRG.15478"; transcript_id "MSTRG.15478.1"; exon_number "12";
PJEW02000002.1	StringTie	transcript	3284	4273	1000	-	.	gene_id "MSTRG.20"; transcript_id "MSTRG.20.1";
PJEW02000002.1	StringTie	exon	3284	3397	1000	-	.	gene_id "MSTRG.20"; transcript_id "MSTRG.20.1"; exon_number "1";
PJEW02000002.1	StringTie	exon	3452	3835	1000	-	.	gene_id "MSTRG.20"; transcript_id "MSTRG.20.1"; exon_number "2";
PJEW02000002.1	StringTie	exon	3904	3999	1000	-	.	gene_id "MSTRG.20"; transcript_id "MSTRG.20.1"; exon_number "3";
PJEW02000002.1	StringTie	exon	4137	4273	1000	-	.	gene_id "MSTRG.20"; transcript_id "MSTRG.20.1"; exon_number "4";
PJEW02000002.1	StringTie	transcript	4875	7281	1000	-	.	gene_id "MSTRG.21"; transcript_id "MSTRG.21.1";
PJEW02000002.1	StringTie	exon	4875	5747	1000	-	.	gene_id "MSTRG.21"; transcript_id "MSTRG.21.1"; exon_number "1";
PJEW02000002.1	StringTie	exon	6727	6971	1000	-	.	gene_id "MSTRG.21"; transcript_id "MSTRG.21.1"; exon_number "2";
PJEW02000002.1	StringTie	exon	7041	7281	1000	-	.	gene_id "MSTRG.21"; transcript_id "MSTRG.21.1"; exon_number "3";
PJEW02000002.1	StringTie	exon	20715	20964	1000	-	.	gene_id "MSTRG.22"; transcript_id "MSTRG.22.1"; exon_number "1";
PJEW02000002.1	StringTie	transcript	20715	21104	1000	-	.	gene_id "MSTRG.22"; transcript_id "MSTRG.22.1";
PJEW02000002.1	StringTie	exon	21019	21104	1000	-	.	gene_id "MSTRG.22"; transcript_id "MSTRG.22.1"; exon_number "2";
PJEW02000002.1	StringTie	transcript	23067	23851	1000	-	.	gene_id "MSTRG.23"; transcript_id "MSTRG.23.1";
PJEW02000002.1	StringTie	exon	23067	23224	1000	-	.	gene_id "MSTRG.23"; transcript_id "MSTRG.23.1"; exon_number "1";
PJEW02000002.1	StringTie	exon	23284	23380	1000	-	.	gene_id "MSTRG.23"; transcript_id "MSTRG.23.1"; exon_number "2";
PJEW02000002.1	StringTie	exon	23441	23540	1000	-	.	gene_id "MSTRG.23"; transcript_id "MSTRG.23.1"; exon_number "3";
PJEW02000002.1	StringTie	exon	23617	23678	1000	-	.	gene_id "MSTRG.23"; transcript_id "MSTRG.23.1"; exon_number "4";
PJEW02000002.1	StringTie	exon	23743	23851	1000	-	.	gene_id "MSTRG.23"; transcript_id "MSTRG.23.1"; exon_number "5";
PJEW02000002.1	StringTie	exon	78670	78962	1000	.	.	gene_id "MSTRG.24"; transcript_id "MSTRG.24.1"; exon_number "1";
PJEW02000002.1	StringTie	transcript	78670	78962	1000	.	.	gene_id "MSTRG.24"; transcript_id "MSTRG.24.1";
PJEW02000002.1	StringTie	transcript	79348	79565	1000	.	.	gene_id "MSTRG.25"; transcript_id "MSTRG.25.1";
PJEW02000002.1	StringTie	exon	79348	79565	1000	.	.	gene_id "MSTRG.25"; transcript_id "MSTRG.25.1"; exon_number "1";
PJEW02000002.1	StringTie	transcript	80388	82573	1000	-	.	gene_id "MSTRG.26"; transcript_id "MSTRG.26.1";
PJEW02000002.1	StringTie	exon	80388	80516	1000	-	.	gene_id "MSTRG.26"; transcript_id "MSTRG.26.1"; exon_number "1";
PJEW02000002.1	StringTie	exon	80603	80703	1000	-	.	gene_id "MSTRG.26"; transcript_id "MSTRG.26.1"; exon_number "2";
PJEW02000002.1	StringTie	exon	80769	81471	1000	-	.	gene_id "MSTRG.26"; transcript_id "MSTRG.26.1"; exon_number "3";
PJEW02000002.1	StringTie	exon	81553	81637	1000	-	.	gene_id "MSTRG.26"; transcript_id "MSTRG.26.1"; exon_number "4";
PJEW02000002.1	StringTie	exon	81852	82030	1000	-	.	gene_id "MSTRG.26"; transcript_id "MSTRG.26.1"; exon_number "5";
PJEW02000002.1	StringTie	exon	82322	82412	1000	+	.	gene_id "MSTRG.27"; transcript_id "MSTRG.27.1"; exon_number "1";
PJEW02000002.1	StringTie	transcript	82322	82573	1000	+	.	gene_id "MSTRG.27"; transcript_id "MSTRG.27.1";
PJEW02000002.1	StringTie	exon	82322	82573	1000	-	.	gene_id "MSTRG.26"; transcript_id "MSTRG.26.1"; exon_number "6";
PJEW02000002.1	StringTie	exon	82433	82573	1000	+	.	gene_id "MSTRG.27"; transcript_id "MSTRG.27.1"; exon_number "2";
PJEW02000002.1	StringTie	transcript	85794	86960	1000	+	.	gene_id "MSTRG.28"; transcript_id "MSTRG.28.1";
PJEW02000002.1	StringTie	exon	85794	86960	1000	+	.	gene_id "MSTRG.28"; transcript_id "MSTRG.28.1"; exon_number "1";
PJEW02000002.1	StringTie	transcript	85794	86960	1000	+	.	gene_id "MSTRG.28"; transcript_id "MSTRG.28.2";
PJEW02000002.1	StringTie	exon	85794	86151	1000	+	.	gene_id "MSTRG.28"; transcript_id "MSTRG.28.2"; exon_number "1";
PJEW02000002.1	StringTie	exon	86207	86960	1000	+	.	gene_id "MSTRG.28"; transcript_id "MSTRG.28.2"; exon_number "2";
PJEW02000002.1	StringTie	transcript	90372	92028	1000	-	.	gene_id "MSTRG.29"; transcript_id "MSTRG.29.1";
PJEW02000002.1	StringTie	exon	90372	90780	1000	-	.	gene_id "MSTRG.29"; transcript_id "MSTRG.29.1"; exon_number "1";
PJEW02000002.1	StringTie	exon	90906	92028	1000	-	.	gene_id "MSTRG.29"; transcript_id "MSTRG.29.1"; exon_number "2";
PJEW02000002.1	StringTie	transcript	92189	94045	1000	-	.	gene_id "MSTRG.30"; transcript_id "MSTRG.30.1";
PJEW02000002.1	StringTie	exon	92189	93676	1000	-	.	gene_id "MSTRG.30"; transcript_id "MSTRG.30.1"; exon_number "1";
PJEW02000002.1	StringTie	exon	93732	94045	1000	-	.	gene_id "MSTRG.30"; transcript_id "MSTRG.30.1"; exon_number "2";
PJEW02000002.1	StringTie	transcript	96282	97484	1000	-	.	gene_id "MSTRG.31"; transcript_id "MSTRG.31.1";
PJEW02000002.1	StringTie	exon	96282	96448	1000	-	.	gene_id "MSTRG.31"; transcript_id "MSTRG.31.1"; exon_number "1";
PJEW02000002.1	StringTie	exon	96531	96756	1000	-	.	gene_id "MSTRG.31"; transcript_id "MSTRG.31.1"; exon_number "2";
PJEW02000002.1	StringTie	exon	97135	97484	1000	-	.	gene_id "MSTRG.31"; transcript_id "MSTRG.31.1"; exon_number "3";
PJEW02000002.1	StringTie	transcript	108640	109385	1000	+	.	gene_id "MSTRG.35"; transcript_id "MSTRG.35.1";
PJEW02000002.1	StringTie	exon	108640	109092	1000	+	.	gene_id "MSTRG.35"; transcript_id "MSTRG.35.1"; exon_number "1";
PJEW02000002.1	StringTie	exon	109154	109385	1000	+	.	gene_id "MSTRG.35"; transcript_id "MSTRG.35.1"; exon_number "2";
PJEW02000002.1	StringTie	transcript	109538	110690	1000	+	.	gene_id "MSTRG.36"; transcript_id "MSTRG.36.1";
PJEW02000002.1	StringTie	exon	109538	109672	1000	+	.	gene_id "MSTRG.36"; transcript_id "MSTRG.36.1"; exon_number "1";
PJEW02000002.1	StringTie	exon	109733	109843	1000	+	.	gene_id "MSTRG.36"; transcript_id "MSTRG.36.1"; exon_number "2";
PJEW02000002.1	StringTie	exon	109899	109999	1000	+	.	gene_id "MSTRG.36"; transcript_id "MSTRG.36.1"; exon_number "3";
PJEW02000002.1	StringTie	exon	110058	110690	1000	+	.	gene_id "MSTRG.36"; transcript_id "MSTRG.36.1"; exon_number "4";
PJEW02000002.1	StringTie	transcript	110755	112108	1000	+	.	gene_id "MSTRG.37"; transcript_id "MSTRG.37.1";
PJEW02000002.1	StringTie	exon	110755	110848	1000	+	.	gene_id "MSTRG.37"; transcript_id "MSTRG.37.1"; exon_number "1";
PJEW02000002.1	StringTie	exon	110900	111765	1000	+	.	gene_id "MSTRG.37"; transcript_id "MSTRG.37.1"; exon_number "2";
PJEW02000002.1	StringTie	transcript	110942	114559	1000	+	.	gene_id "MSTRG.37"; transcript_id "MSTRG.37.2";
PJEW02000002.1	StringTie	exon	110942	111765	1000	+	.	gene_id "MSTRG.37"; transcript_id "MSTRG.37.2"; exon_number "1";
PJEW02000002.1	StringTie	exon	111818	111910	1000	+	.	gene_id "MSTRG.37"; transcript_id "MSTRG.37.2"; exon_number "2";
PJEW02000002.1	StringTie	exon	111818	111910	1000	+	.	gene_id "MSTRG.37"; transcript_id "MSTRG.37.1"; exon_number "3";
PJEW02000002.1	StringTie	exon	111963	112106	1000	+	.	gene_id "MSTRG.37"; transcript_id "MSTRG.37.2"; exon_number "3";
PJEW02000002.1	StringTie	exon	111963	112108	1000	+	.	gene_id "MSTRG.37"; transcript_id "MSTRG.37.1"; exon_number "4";
PJEW02000002.1	StringTie	exon	112165	112172	1000	+	.	gene_id "MSTRG.37"; transcript_id "MSTRG.37.2"; exon_number "4";
PJEW02000002.1	StringTie	exon	112231	112267	1000	+	.	gene_id "MSTRG.37"; transcript_id "MSTRG.37.2"; exon_number "5";
PJEW02000002.1	StringTie	exon	112340	112461	1000	+	.	gene_id "MSTRG.37"; transcript_id "MSTRG.37.2"; exon_number "6";
PJEW02000002.1	StringTie	exon	112516	112546	1000	+	.	gene_id "MSTRG.37"; transcript_id "MSTRG.37.2"; exon_number "7";
PJEW02000002.1	StringTie	exon	112605	112899	1000	+	.	gene_id "MSTRG.37"; transcript_id "MSTRG.37.2"; exon_number "8";
PJEW02000002.1	StringTie	exon	112953	113084	1000	+	.	gene_id "MSTRG.37"; transcript_id "MSTRG.37.2"; exon_number "9";
PJEW02000002.1	StringTie	exon	113173	113386	1000	+	.	gene_id "MSTRG.37"; transcript_id "MSTRG.37.2"; exon_number "10";
PJEW02000002.1	StringTie	exon	113446	113519	1000	+	.	gene_id "MSTRG.37"; transcript_id "MSTRG.37.2"; exon_number "11";
PJEW02000002.1	StringTie	exon	113574	113707	1000	+	.	gene_id "MSTRG.37"; transcript_id "MSTRG.37.2"; exon_number "12";
PJEW02000002.1	StringTie	exon	113804	113870	1000	+	.	gene_id "MSTRG.37"; transcript_id "MSTRG.37.2"; exon_number "13";
PJEW02000002.1	StringTie	exon	113949	113959	1000	+	.	gene_id "MSTRG.37"; transcript_id "MSTRG.37.2"; exon_number "14";
PJEW02000002.1	StringTie	exon	114037	114081	1000	+	.	gene_id "MSTRG.37"; transcript_id "MSTRG.37.2"; exon_number "15";
PJEW02000002.1	StringTie	exon	114195	114261	1000	+	.	gene_id "MSTRG.37"; transcript_id "MSTRG.37.2"; exon_number "16";
PJEW02000002.1	StringTie	exon	114329	114559	1000	+	.	gene_id "MSTRG.37"; transcript_id "MSTRG.37.2"; exon_number "17";
PJEW02000002.1	StringTie	transcript	121119	122963	1000	-	.	gene_id "MSTRG.32"; transcript_id "MSTRG.32.1";
PJEW02000002.1	StringTie	exon	121119	121278	1000	-	.	gene_id "MSTRG.32"; transcript_id "MSTRG.32.1"; exon_number "1";
PJEW02000002.1	StringTie	exon	122498	122631	1000	-	.	gene_id "MSTRG.32"; transcript_id "MSTRG.32.1"; exon_number "2";
PJEW02000002.1	StringTie	exon	122838	122963	1000	-	.	gene_id "MSTRG.32"; transcript_id "MSTRG.32.1"; exon_number "3";
PJEW02000002.1	StringTie	transcript	124274	124957	1000	-	.	gene_id "MSTRG.33"; transcript_id "MSTRG.33.1";
PJEW02000002.1	StringTie	exon	124274	124530	1000	-	.	gene_id "MSTRG.33"; transcript_id "MSTRG.33.1"; exon_number "1";
PJEW02000002.1	StringTie	exon	124636	124957	1000	-	.	gene_id "MSTRG.33"; transcript_id "MSTRG.33.1"; exon_number "2";
PJEW02000002.1	StringTie	transcript	125349	127532	1000	+	.	gene_id "MSTRG.34"; transcript_id "MSTRG.34.1";
PJEW02000002.1	StringTie	exon	125349	125900	1000	+	.	gene_id "MSTRG.34"; transcript_id "MSTRG.34.1"; exon_number "1";
PJEW02000002.1	StringTie	transcript	125349	126905	1000	+	.	gene_id "MSTRG.34"; transcript_id "MSTRG.34.2";
PJEW02000002.1	StringTie	exon	125349	125534	1000	+	.	gene_id "MSTRG.34"; transcript_id "MSTRG.34.2"; exon_number "1";
PJEW02000002.1	StringTie	exon	125609	125900	1000	+	.	gene_id "MSTRG.34"; transcript_id "MSTRG.34.2"; exon_number "2";
PJEW02000002.1	StringTie	exon	126018	127532	1000	+	.	gene_id "MSTRG.34"; transcript_id "MSTRG.34.1"; exon_number "2";
PJEW02000002.1	StringTie	exon	126018	126905	1000	+	.	gene_id "MSTRG.34"; transcript_id "MSTRG.34.2"; exon_number "3";
PJEW02000002.1	StringTie	transcript	126975	127532	1000	+	.	gene_id "MSTRG.34"; transcript_id "MSTRG.34.3";
PJEW02000002.1	StringTie	exon	126975	127169	1000	+	.	gene_id "MSTRG.34"; transcript_id "MSTRG.34.3"; exon_number "1";
PJEW02000002.1	StringTie	exon	127225	127532	1000	+	.	gene_id "MSTRG.34"; transcript_id "MSTRG.34.3"; exon_number "2";
PJEW02000003.1	StringTie	transcript	3020	3968	1000	+	.	gene_id "MSTRG.38"; transcript_id "MSTRG.38.1";
PJEW02000003.1	StringTie	exon	3020	3410	1000	+	.	gene_id "MSTRG.38"; transcript_id "MSTRG.38.1"; exon_number "1";
PJEW02000003.1	StringTie	exon	3477	3968	1000	+	.	gene_id "MSTRG.38"; transcript_id "MSTRG.38.1"; exon_number "2";
PJEW02000003.1	StringTie	transcript	7348	7692	1000	+	.	gene_id "MSTRG.39"; transcript_id "MSTRG.39.1";
PJEW02000003.1	StringTie	exon	7348	7488	1000	+	.	gene_id "MSTRG.39"; transcript_id "MSTRG.39.1"; exon_number "1";
PJEW02000003.1	StringTie	exon	7550	7692	1000	+	.	gene_id "MSTRG.39"; transcript_id "MSTRG.39.1"; exon_number "2";
PJEW02000003.1	StringTie	transcript	10885	12774	1000	-	.	gene_id "MSTRG.41"; transcript_id "MSTRG.41.1";
PJEW02000003.1	StringTie	exon	10885	11034	1000	-	.	gene_id "MSTRG.41"; transcript_id "MSTRG.41.1"; exon_number "1";
PJEW02000003.1	StringTie	exon	11093	11229	1000	-	.	gene_id "MSTRG.41"; transcript_id "MSTRG.41.1"; exon_number "2";
PJEW02000003.1	StringTie	exon	11282	11406	1000	-	.	gene_id "MSTRG.41"; transcript_id "MSTRG.41.1"; exon_number "3";
PJEW02000003.1	StringTie	exon	11462	11590	1000	-	.	gene_id "MSTRG.41"; transcript_id "MSTRG.41.1"; exon_number "4";
PJEW02000003.1	StringTie	exon	11651	11893	1000	-	.	gene_id "MSTRG.41"; transcript_id "MSTRG.41.1"; exon_number "5";
PJEW02000003.1	StringTie	exon	11956	12098	1000	-	.	gene_id "MSTRG.41"; transcript_id "MSTRG.41.1"; exon_number "6";
PJEW02000003.1	StringTie	exon	12164	12279	1000	-	.	gene_id "MSTRG.41"; transcript_id "MSTRG.41.1"; exon_number "7";
PJEW02000003.1	StringTie	exon	12367	12420	1000	-	.	gene_id "MSTRG.41"; transcript_id "MSTRG.41.1"; exon_number "8";
PJEW02000003.1	StringTie	exon	12569	12774	1000	-	.	gene_id "MSTRG.41"; transcript_id "MSTRG.41.1"; exon_number "9";
PJEW02000003.1	StringTie	transcript	12855	13483	1000	.	.	gene_id "MSTRG.42"; transcript_id "MSTRG.42.1";
PJEW02000003.1	StringTie	exon	12855	13483	1000	.	.	gene_id "MSTRG.42"; transcript_id "MSTRG.42.1"; exon_number "1";
PJEW02000003.1	StringTie	exon	14058	14247	1000	-	.	gene_id "MSTRG.40"; transcript_id "MSTRG.40.1"; exon_number "1";
PJEW02000003.1	StringTie	transcript	14058	14554	1000	-	.	gene_id "MSTRG.40"; transcript_id "MSTRG.40.1";
PJEW02000003.1	StringTie	exon	14312	14554	1000	-	.	gene_id "MSTRG.40"; transcript_id "MSTRG.40.1"; exon_number "2";
PJEW02000003.1	StringTie	transcript	15704	16068	1000	-	.	gene_id "MSTRG.43"; transcript_id "MSTRG.43.1";
PJEW02000003.1	StringTie	exon	15704	15787	1000	-	.	gene_id "MSTRG.43"; transcript_id "MSTRG.43.1"; exon_number "1";
PJEW02000003.1	StringTie	exon	15850	16068	1000	-	.	gene_id "MSTRG.43"; transcript_id "MSTRG.43.1"; exon_number "2";
PJEW02000003.1	StringTie	transcript	20383	20705	1000	+	.	gene_id "MSTRG.44"; transcript_id "MSTRG.44.1";
PJEW02000003.1	StringTie	exon	20383	20484	1000	+	.	gene_id "MSTRG.44"; transcript_id "MSTRG.44.1"; exon_number "1";
PJEW02000003.1	StringTie	exon	20541	20705	1000	+	.	gene_id "MSTRG.44"; transcript_id "MSTRG.44.1"; exon_number "2";
PJEW02000003.1	StringTie	transcript	22386	23379	1000	+	.	gene_id "MSTRG.45"; transcript_id "MSTRG.45.1";
PJEW02000003.1	StringTie	exon	22386	22747	1000	+	.	gene_id "MSTRG.45"; transcript_id "MSTRG.45.1"; exon_number "1";
PJEW02000003.1	StringTie	exon	22835	23004	1000	+	.	gene_id "MSTRG.45"; transcript_id "MSTRG.45.1"; exon_number "2";
PJEW02000003.1	StringTie	exon	23065	23137	1000	+	.	gene_id "MSTRG.45"; transcript_id "MSTRG.45.1"; exon_number "3";
PJEW02000003.1	StringTie	exon	23192	23379	1000	+	.	gene_id "MSTRG.45"; transcript_id "MSTRG.45.1"; exon_number "4";
PJEW02000003.1	StringTie	transcript	23712	24058	1000	+	.	gene_id "MSTRG.46"; transcript_id "MSTRG.46.1";
PJEW02000003.1	StringTie	exon	23712	23857	1000	+	.	gene_id "MSTRG.46"; transcript_id "MSTRG.46.1"; exon_number "1";
PJEW02000003.1	StringTie	exon	23909	24058	1000	+	.	gene_id "MSTRG.46"; transcript_id "MSTRG.46.1"; exon_number "2";
PJEW02000003.1	StringTie	exon	49027	49402	1000	.	.	gene_id "MSTRG.47"; transcript_id "MSTRG.47.1"; exon_number "1";
PJEW02000003.1	StringTie	transcript	49027	49402	1000	.	.	gene_id "MSTRG.47"; transcript_id "MSTRG.47.1";
PJEW02000003.1	StringTie	transcript	67949	68687	1000	-	.	gene_id "MSTRG.48"; transcript_id "MSTRG.48.1";
PJEW02000003.1	StringTie	exon	67949	68320	1000	-	.	gene_id "MSTRG.48"; transcript_id "MSTRG.48.1"; exon_number "1";
PJEW02000003.1	StringTie	exon	68384	68687	1000	-	.	gene_id "MSTRG.48"; transcript_id "MSTRG.48.1"; exon_number "2";
PJEW02000003.1	StringTie	transcript	104731	105321	1000	.	.	gene_id "MSTRG.49"; transcript_id "MSTRG.49.1";
PJEW02000003.1	StringTie	exon	104731	105321	1000	.	.	gene_id "MSTRG.49"; transcript_id "MSTRG.49.1"; exon_number "1";
PJEW02000003.1	StringTie	transcript	176995	178890	1000	+	.	gene_id "MSTRG.50"; transcript_id "MSTRG.50.1";
PJEW02000003.1	StringTie	exon	176995	177445	1000	+	.	gene_id "MSTRG.50"; transcript_id "MSTRG.50.1"; exon_number "1";
PJEW02000003.1	StringTie	exon	177501	177708	1000	+	.	gene_id "MSTRG.50"; transcript_id "MSTRG.50.1"; exon_number "2";
PJEW02000003.1	StringTie	exon	177764	178268	1000	+	.	gene_id "MSTRG.50"; transcript_id "MSTRG.50.1"; exon_number "3";
PJEW02000003.1	StringTie	exon	178320	178529	1000	+	.	gene_id "MSTRG.50"; transcript_id "MSTRG.50.1"; exon_number "4";
PJEW02000003.1	StringTie	exon	178586	178890	1000	+	.	gene_id "MSTRG.50"; transcript_id "MSTRG.50.1"; exon_number "5";
PJEW02000003.1	StringTie	transcript	190642	191558	1000	+	.	gene_id "MSTRG.51"; transcript_id "MSTRG.51.1";
PJEW02000003.1	StringTie	exon	190642	191042	1000	+	.	gene_id "MSTRG.51"; transcript_id "MSTRG.51.1"; exon_number "1";
PJEW02000003.1	StringTie	exon	191099	191147	1000	+	.	gene_id "MSTRG.51"; transcript_id "MSTRG.51.1"; exon_number "2";
PJEW02000003.1	StringTie	exon	191202	191558	1000	+	.	gene_id "MSTRG.51"; transcript_id "MSTRG.51.1"; exon_number "3";
PJEW02000003.1	StringTie	transcript	196858	198155	1000	+	.	gene_id "MSTRG.59"; transcript_id "MSTRG.59.1";
PJEW02000003.1	StringTie	exon	196858	197018	1000	+	.	gene_id "MSTRG.59"; transcript_id "MSTRG.59.1"; exon_number "1";
PJEW02000003.1	StringTie	exon	197100	197341	1000	+	.	gene_id "MSTRG.59"; transcript_id "MSTRG.59.1"; exon_number "2";
PJEW02000003.1	StringTie	exon	197410	198155	1000	+	.	gene_id "MSTRG.59"; transcript_id "MSTRG.59.1"; exon_number "3";
PJEW02000003.1	StringTie	exon	198854	198904	1000	+	.	gene_id "MSTRG.60"; transcript_id "MSTRG.60.1"; exon_number "1";
PJEW02000003.1	StringTie	transcript	198854	199408	1000	+	.	gene_id "MSTRG.60"; transcript_id "MSTRG.60.1";
PJEW02000003.1	StringTie	exon	198961	199408	1000	+	.	gene_id "MSTRG.60"; transcript_id "MSTRG.60.1"; exon_number "2";
PJEW02000003.1	StringTie	exon	201066	201447	1000	+	.	gene_id "MSTRG.61"; transcript_id "MSTRG.61.1"; exon_number "1";
PJEW02000003.1	StringTie	transcript	201066	201944	1000	+	.	gene_id "MSTRG.61"; transcript_id "MSTRG.61.1";
PJEW02000003.1	StringTie	exon	201507	201944	1000	+	.	gene_id "MSTRG.61"; transcript_id "MSTRG.61.1"; exon_number "2";
PJEW02000003.1	StringTie	exon	202058	202878	1000	+	.	gene_id "MSTRG.62"; transcript_id "MSTRG.62.1"; exon_number "1";
PJEW02000003.1	StringTie	transcript	202058	205702	1000	+	.	gene_id "MSTRG.62"; transcript_id "MSTRG.62.1";
PJEW02000003.1	StringTie	exon	202960	203021	1000	+	.	gene_id "MSTRG.62"; transcript_id "MSTRG.62.1"; exon_number "2";
PJEW02000003.1	StringTie	exon	203074	203281	1000	+	.	gene_id "MSTRG.62"; transcript_id "MSTRG.62.1"; exon_number "3";
PJEW02000003.1	StringTie	exon	203335	203606	1000	+	.	gene_id "MSTRG.62"; transcript_id "MSTRG.62.1"; exon_number "4";
PJEW02000003.1	StringTie	exon	203658	203865	1000	+	.	gene_id "MSTRG.62"; transcript_id "MSTRG.62.1"; exon_number "5";
PJEW02000003.1	StringTie	exon	203923	204425	1000	+	.	gene_id "MSTRG.62"; transcript_id "MSTRG.62.1"; exon_number "6";
PJEW02000003.1	StringTie	exon	204486	204994	1000	+	.	gene_id "MSTRG.62"; transcript_id "MSTRG.62.1"; exon_number "7";
PJEW02000003.1	StringTie	exon	205050	205270	1000	+	.	gene_id "MSTRG.62"; transcript_id "MSTRG.62.1"; exon_number "8";
PJEW02000003.1	StringTie	exon	205326	205702	1000	+	.	gene_id "MSTRG.62"; transcript_id "MSTRG.62.1"; exon_number "9";
PJEW02000003.1	StringTie	transcript	225401	228569	1000	+	.	gene_id "MSTRG.52"; transcript_id "MSTRG.52.1";
PJEW02000003.1	StringTie	exon	225401	225760	1000	+	.	gene_id "MSTRG.52"; transcript_id "MSTRG.52.1"; exon_number "1";
PJEW02000003.1	StringTie	exon	225820	225902	1000	+	.	gene_id "MSTRG.52"; transcript_id "MSTRG.52.1"; exon_number "2";
PJEW02000003.1	StringTie	exon	225958	226177	1000	+	.	gene_id "MSTRG.52"; transcript_id "MSTRG.52.1"; exon_number "3";
PJEW02000003.1	StringTie	exon	226231	226703	1000	+	.	gene_id "MSTRG.52"; transcript_id "MSTRG.52.1"; exon_number "4";
PJEW02000003.1	StringTie	exon	226755	227366	1000	+	.	gene_id "MSTRG.52"; transcript_id "MSTRG.52.1"; exon_number "5";
PJEW02000003.1	StringTie	exon	227444	227649	1000	+	.	gene_id "MSTRG.52"; transcript_id "MSTRG.52.1"; exon_number "6";
PJEW02000003.1	StringTie	exon	227711	227770	1000	+	.	gene_id "MSTRG.52"; transcript_id "MSTRG.52.1"; exon_number "7";
PJEW02000003.1	StringTie	exon	227829	228078	1000	+	.	gene_id "MSTRG.52"; transcript_id "MSTRG.52.1"; exon_number "8";
PJEW02000003.1	StringTie	exon	228136	228289	1000	+	.	gene_id "MSTRG.52"; transcript_id "MSTRG.52.1"; exon_number "9";
PJEW02000003.1	StringTie	exon	228392	228569	1000	+	.	gene_id "MSTRG.52"; transcript_id "MSTRG.52.1"; exon_number "10";
PJEW02000003.1	StringTie	exon	253106	253230	1000	-	.	gene_id "MSTRG.63"; transcript_id "MSTRG.63.1"; exon_number "1";
PJEW02000003.1	StringTie	transcript	253106	253745	1000	-	.	gene_id "MSTRG.63"; transcript_id "MSTRG.63.1";
PJEW02000003.1	StringTie	exon	253299	253484	1000	-	.	gene_id "MSTRG.63"; transcript_id "MSTRG.63.1"; exon_number "2";
PJEW02000003.1	StringTie	exon	253538	253745	1000	-	.	gene_id "MSTRG.63"; transcript_id "MSTRG.63.1"; exon_number "3";
PJEW02000003.1	StringTie	exon	254463	254520	1000	-	.	gene_id "MSTRG.56"; transcript_id "MSTRG.56.1"; exon_number "1";
PJEW02000003.1	StringTie	transcript	254463	254787	1000	-	.	gene_id "MSTRG.56"; transcript_id "MSTRG.56.1";
PJEW02000003.1	StringTie	exon	254523	254786	1000	+	.	gene_id "MSTRG.57"; transcript_id "MSTRG.57.1"; exon_number "1";
PJEW02000003.1	StringTie	transcript	254523	255073	1000	+	.	gene_id "MSTRG.57"; transcript_id "MSTRG.57.1";
PJEW02000003.1	StringTie	exon	254574	254787	1000	-	.	gene_id "MSTRG.56"; transcript_id "MSTRG.56.1"; exon_number "2";
PJEW02000003.1	StringTie	exon	254881	255073	1000	+	.	gene_id "MSTRG.57"; transcript_id "MSTRG.57.1"; exon_number "2";
PJEW02000003.1	StringTie	exon	255168	255522	1000	+	.	gene_id "MSTRG.58"; transcript_id "MSTRG.58.1"; exon_number "1";
PJEW02000003.1	StringTie	transcript	255168	255632	1000	+	.	gene_id "MSTRG.58"; transcript_id "MSTRG.58.1";
PJEW02000003.1	StringTie	exon	255595	255632	1000	+	.	gene_id "MSTRG.58"; transcript_id "MSTRG.58.1"; exon_number "2";
PJEW02000003.1	StringTie	transcript	257346	257788	1000	+	.	gene_id "MSTRG.54"; transcript_id "MSTRG.54.1";
PJEW02000003.1	StringTie	exon	257346	257491	1000	+	.	gene_id "MSTRG.54"; transcript_id "MSTRG.54.1"; exon_number "1";
PJEW02000003.1	StringTie	exon	257572	257788	1000	+	.	gene_id "MSTRG.54"; transcript_id "MSTRG.54.1"; exon_number "2";
PJEW02000003.1	StringTie	transcript	262843	263773	1000	-	.	gene_id "MSTRG.55"; transcript_id "MSTRG.55.1";
PJEW02000003.1	StringTie	exon	262843	262939	1000	-	.	gene_id "MSTRG.55"; transcript_id "MSTRG.55.1"; exon_number "1";
PJEW02000003.1	StringTie	exon	262994	263058	1000	-	.	gene_id "MSTRG.55"; transcript_id "MSTRG.55.1"; exon_number "2";
PJEW02000003.1	StringTie	exon	263115	263300	1000	-	.	gene_id "MSTRG.55"; transcript_id "MSTRG.55.1"; exon_number "3";
PJEW02000003.1	StringTie	exon	263350	263573	1000	-	.	gene_id "MSTRG.55"; transcript_id "MSTRG.55.1"; exon_number "4";
PJEW02000003.1	StringTie	exon	263658	263773	1000	-	.	gene_id "MSTRG.55"; transcript_id "MSTRG.55.1"; exon_number "5";
PJEW02000003.1	StringTie	transcript	265459	265988	1000	-	.	gene_id "MSTRG.53"; transcript_id "MSTRG.53.1";
PJEW02000003.1	StringTie	exon	265459	265535	1000	-	.	gene_id "MSTRG.53"; transcript_id "MSTRG.53.1"; exon_number "1";
PJEW02000003.1	StringTie	exon	265591	265754	1000	-	.	gene_id "MSTRG.53"; transcript_id "MSTRG.53.1"; exon_number "2";
PJEW02000003.1	StringTie	exon	265811	265831	1000	-	.	gene_id "MSTRG.53"; transcript_id "MSTRG.53.1"; exon_number "3";
PJEW02000003.1	StringTie	exon	265893	265988	1000	-	.	gene_id "MSTRG.53"; transcript_id "MSTRG.53.1"; exon_number "4";
PJEW02000003.1	StringTie	transcript	275312	277968	1000	-	.	gene_id "MSTRG.65"; transcript_id "MSTRG.65.1";
PJEW02000003.1	StringTie	exon	275312	276066	1000	-	.	gene_id "MSTRG.65"; transcript_id "MSTRG.65.1"; exon_number "1";
PJEW02000003.1	StringTie	exon	276240	276413	1000	-	.	gene_id "MSTRG.65"; transcript_id "MSTRG.65.1"; exon_number "2";
PJEW02000003.1	StringTie	exon	276472	276783	1000	-	.	gene_id "MSTRG.65"; transcript_id "MSTRG.65.1"; exon_number "3";
PJEW02000003.1	StringTie	exon	276835	276960	1000	-	.	gene_id "MSTRG.65"; transcript_id "MSTRG.65.1"; exon_number "4";
PJEW02000003.1	StringTie	exon	277118	277189	1000	-	.	gene_id "MSTRG.65"; transcript_id "MSTRG.65.1"; exon_number "5";
PJEW02000003.1	StringTie	exon	277242	277337	1000	-	.	gene_id "MSTRG.65"; transcript_id "MSTRG.65.1"; exon_number "6";
PJEW02000003.1	StringTie	exon	277389	277968	1000	-	.	gene_id "MSTRG.65"; transcript_id "MSTRG.65.1"; exon_number "7";
PJEW02000003.1	StringTie	exon	278552	278619	1000	+	.	gene_id "MSTRG.64"; transcript_id "MSTRG.64.1"; exon_number "1";
PJEW02000003.1	StringTie	transcript	278552	278885	1000	+	.	gene_id "MSTRG.64"; transcript_id "MSTRG.64.1";
PJEW02000003.1	StringTie	exon	278677	278885	1000	+	.	gene_id "MSTRG.64"; transcript_id "MSTRG.64.1"; exon_number "2";
PJEW02000003.1	StringTie	transcript	287446	288125	1000	.	.	gene_id "MSTRG.66"; transcript_id "MSTRG.66.1";
PJEW02000003.1	StringTie	exon	287446	288125	1000	.	.	gene_id "MSTRG.66"; transcript_id "MSTRG.66.1"; exon_number "1";
PJEW02000003.1	StringTie	transcript	293004	293765	1000	+	.	gene_id "MSTRG.67"; transcript_id "MSTRG.67.1";
PJEW02000003.1	StringTie	exon	293004	293214	1000	+	.	gene_id "MSTRG.67"; transcript_id "MSTRG.67.1"; exon_number "1";
PJEW02000003.1	StringTie	exon	293272	293344	1000	+	.	gene_id "MSTRG.67"; transcript_id "MSTRG.67.1"; exon_number "2";
PJEW02000003.1	StringTie	exon	293397	293455	1000	+	.	gene_id "MSTRG.67"; transcript_id "MSTRG.67.1"; exon_number "3";
PJEW02000003.1	StringTie	exon	293515	293765	1000	+	.	gene_id "MSTRG.67"; transcript_id "MSTRG.67.1"; exon_number "4";
PJEW02000003.1	StringTie	exon	308944	309093	1000	+	.	gene_id "MSTRG.68"; transcript_id "MSTRG.68.2"; exon_number "1";
PJEW02000003.1	StringTie	transcript	308944	314507	1000	+	.	gene_id "MSTRG.68"; transcript_id "MSTRG.68.2";
PJEW02000003.1	StringTie	exon	308944	309093	1000	+	.	gene_id "MSTRG.68"; transcript_id "MSTRG.68.1"; exon_number "1";
PJEW02000003.1	StringTie	transcript	308944	314507	1000	+	.	gene_id "MSTRG.68"; transcript_id "MSTRG.68.1";
PJEW02000003.1	StringTie	exon	309153	309173	1000	+	.	gene_id "MSTRG.68"; transcript_id "MSTRG.68.1"; exon_number "2";
PJEW02000003.1	StringTie	exon	309153	309173	1000	+	.	gene_id "MSTRG.68"; transcript_id "MSTRG.68.2"; exon_number "2";
PJEW02000003.1	StringTie	exon	309229	309392	1000	+	.	gene_id "MSTRG.68"; transcript_id "MSTRG.68.2"; exon_number "3";
PJEW02000003.1	StringTie	exon	309443	309729	1000	+	.	gene_id "MSTRG.68"; transcript_id "MSTRG.68.2"; exon_number "4";
PJEW02000003.1	StringTie	exon	309802	309853	1000	+	.	gene_id "MSTRG.68"; transcript_id "MSTRG.68.2"; exon_number "5";
PJEW02000003.1	StringTie	exon	313264	313485	1000	+	.	gene_id "MSTRG.68"; transcript_id "MSTRG.68.3"; exon_number "1";
PJEW02000003.1	StringTie	transcript	313264	313951	1000	+	.	gene_id "MSTRG.68"; transcript_id "MSTRG.68.3";
PJEW02000003.1	StringTie	exon	313545	313565	1000	+	.	gene_id "MSTRG.68"; transcript_id "MSTRG.68.3"; exon_number "2";
PJEW02000003.1	StringTie	exon	313619	313782	1000	+	.	gene_id "MSTRG.68"; transcript_id "MSTRG.68.1"; exon_number "3";
PJEW02000003.1	StringTie	exon	313619	313782	1000	+	.	gene_id "MSTRG.68"; transcript_id "MSTRG.68.3"; exon_number "3";
PJEW02000003.1	StringTie	exon	313839	314125	1000	+	.	gene_id "MSTRG.68"; transcript_id "MSTRG.68.1"; exon_number "4";
PJEW02000003.1	StringTie	exon	313839	313951	1000	+	.	gene_id "MSTRG.68"; transcript_id "MSTRG.68.3"; exon_number "4";
PJEW02000003.1	StringTie	exon	314189	314507	1000	+	.	gene_id "MSTRG.68"; transcript_id "MSTRG.68.1"; exon_number "5";
PJEW02000003.1	StringTie	exon	314241	314507	1000	+	.	gene_id "MSTRG.68"; transcript_id "MSTRG.68.2"; exon_number "6";
PJEW02000003.1	StringTie	exon	327525	327576	1000	-	.	gene_id "MSTRG.70"; transcript_id "MSTRG.70.1"; exon_number "1";
PJEW02000003.1	StringTie	transcript	327525	327813	1000	-	.	gene_id "MSTRG.70"; transcript_id "MSTRG.70.1";
PJEW02000003.1	StringTie	exon	327641	327813	1000	-	.	gene_id "MSTRG.70"; transcript_id "MSTRG.70.1"; exon_number "2";
PJEW02000003.1	StringTie	transcript	327960	328706	1000	-	.	gene_id "MSTRG.71"; transcript_id "MSTRG.71.1";
PJEW02000003.1	StringTie	exon	327960	328068	1000	-	.	gene_id "MSTRG.71"; transcript_id "MSTRG.71.1"; exon_number "1";
PJEW02000003.1	StringTie	exon	328131	328273	1000	-	.	gene_id "MSTRG.71"; transcript_id "MSTRG.71.1"; exon_number "2";
PJEW02000003.1	StringTie	exon	328329	328706	1000	-	.	gene_id "MSTRG.71"; transcript_id "MSTRG.71.1"; exon_number "3";
PJEW02000003.1	StringTie	transcript	328853	329514	1000	-	.	gene_id "MSTRG.72"; transcript_id "MSTRG.72.1";
PJEW02000003.1	StringTie	exon	328853	329185	1000	-	.	gene_id "MSTRG.72"; transcript_id "MSTRG.72.1"; exon_number "1";
PJEW02000003.1	StringTie	exon	329243	329406	1000	-	.	gene_id "MSTRG.72"; transcript_id "MSTRG.72.1"; exon_number "2";
PJEW02000003.1	StringTie	exon	329470	329514	1000	-	.	gene_id "MSTRG.72"; transcript_id "MSTRG.72.1"; exon_number "3";
PJEW02000003.1	StringTie	exon	334612	335174	1000	.	.	gene_id "MSTRG.69"; transcript_id "MSTRG.69.1"; exon_number "1";
PJEW02000003.1	StringTie	transcript	334612	335174	1000	.	.	gene_id "MSTRG.69"; transcript_id "MSTRG.69.1";
PJEW02000003.1	StringTie	transcript	343013	343470	1000	-	.	gene_id "MSTRG.73"; transcript_id "MSTRG.73.1";
PJEW02000003.1	StringTie	exon	343013	343188	1000	-	.	gene_id "MSTRG.73"; transcript_id "MSTRG.73.1"; exon_number "1";
PJEW02000003.1	StringTie	exon	343252	343470	1000	-	.	gene_id "MSTRG.73"; transcript_id "MSTRG.73.1"; exon_number "2";
PJEW02000003.1	StringTie	exon	348452	348812	1000	+	.	gene_id "MSTRG.74"; transcript_id "MSTRG.74.1"; exon_number "1";
PJEW02000003.1	StringTie	transcript	348452	349676	1000	+	.	gene_id "MSTRG.74"; transcript_id "MSTRG.74.1";
PJEW02000003.1	StringTie	exon	348883	349176	1000	+	.	gene_id "MSTRG.74"; transcript_id "MSTRG.74.1"; exon_number "2";
PJEW02000003.1	StringTie	exon	349230	349442	1000	+	.	gene_id "MSTRG.74"; transcript_id "MSTRG.74.1"; exon_number "3";
PJEW02000003.1	StringTie	exon	349496	349676	1000	+	.	gene_id "MSTRG.74"; transcript_id "MSTRG.74.1"; exon_number "4";
PJEW02000003.1	StringTie	transcript	355183	355891	1000	-	.	gene_id "MSTRG.75"; transcript_id "MSTRG.75.1";
PJEW02000003.1	StringTie	exon	355183	355407	1000	-	.	gene_id "MSTRG.75"; transcript_id "MSTRG.75.1"; exon_number "1";
PJEW02000003.1	StringTie	exon	355465	355614	1000	-	.	gene_id "MSTRG.75"; transcript_id "MSTRG.75.1"; exon_number "2";
PJEW02000003.1	StringTie	exon	355667	355722	1000	-	.	gene_id "MSTRG.75"; transcript_id "MSTRG.75.1"; exon_number "3";
PJEW02000003.1	StringTie	exon	355781	355891	1000	-	.	gene_id "MSTRG.75"; transcript_id "MSTRG.75.1"; exon_number "4";
PJEW02000003.1	StringTie	transcript	356070	356699	1000	+	.	gene_id "MSTRG.76"; transcript_id "MSTRG.76.1";
PJEW02000003.1	StringTie	exon	356070	356212	1000	+	.	gene_id "MSTRG.76"; transcript_id "MSTRG.76.1"; exon_number "1";
PJEW02000003.1	StringTie	exon	356275	356442	1000	+	.	gene_id "MSTRG.76"; transcript_id "MSTRG.76.1"; exon_number "2";
PJEW02000003.1	StringTie	exon	356501	356699	1000	+	.	gene_id "MSTRG.76"; transcript_id "MSTRG.76.1"; exon_number "3";
PJEW02000003.1	StringTie	transcript	359194	359974	1000	-	.	gene_id "MSTRG.77"; transcript_id "MSTRG.77.1";
PJEW02000003.1	StringTie	exon	359194	359516	1000	-	.	gene_id "MSTRG.77"; transcript_id "MSTRG.77.1"; exon_number "1";
PJEW02000003.1	StringTie	exon	359575	359819	1000	-	.	gene_id "MSTRG.77"; transcript_id "MSTRG.77.1"; exon_number "2";
PJEW02000003.1	StringTie	exon	359876	359974	1000	-	.	gene_id "MSTRG.77"; transcript_id "MSTRG.77.1"; exon_number "3";
PJEW02000003.1	StringTie	transcript	360016	360588	1000	-	.	gene_id "MSTRG.78"; transcript_id "MSTRG.78.1";
PJEW02000003.1	StringTie	exon	360016	360092	1000	-	.	gene_id "MSTRG.78"; transcript_id "MSTRG.78.1"; exon_number "1";
PJEW02000003.1	StringTie	exon	360144	360245	1000	-	.	gene_id "MSTRG.78"; transcript_id "MSTRG.78.1"; exon_number "2";
PJEW02000003.1	StringTie	exon	360304	360588	1000	-	.	gene_id "MSTRG.78"; transcript_id "MSTRG.78.1"; exon_number "3";
PJEW02000003.1	StringTie	transcript	367656	367874	1000	.	.	gene_id "MSTRG.79"; transcript_id "MSTRG.79.1";
PJEW02000003.1	StringTie	exon	367656	367874	1000	.	.	gene_id "MSTRG.79"; transcript_id "MSTRG.79.1"; exon_number "1";
PJEW02000003.1	StringTie	transcript	372416	372897	1000	-	.	gene_id "MSTRG.80"; transcript_id "MSTRG.80.1";
PJEW02000003.1	StringTie	exon	372416	372748	1000	-	.	gene_id "MSTRG.80"; transcript_id "MSTRG.80.1"; exon_number "1";
PJEW02000003.1	StringTie	exon	372831	372897	1000	-	.	gene_id "MSTRG.80"; transcript_id "MSTRG.80.1"; exon_number "2";
PJEW02000003.1	StringTie	transcript	379121	379391	1000	.	.	gene_id "MSTRG.81"; transcript_id "MSTRG.81.1";
PJEW02000003.1	StringTie	exon	379121	379391	1000	.	.	gene_id "MSTRG.81"; transcript_id "MSTRG.81.1"; exon_number "1";
PJEW02000003.1	StringTie	transcript	382361	382932	1000	+	.	gene_id "MSTRG.82"; transcript_id "MSTRG.82.1";
PJEW02000003.1	StringTie	exon	382361	382723	1000	+	.	gene_id "MSTRG.82"; transcript_id "MSTRG.82.1"; exon_number "1";
PJEW02000003.1	StringTie	exon	382782	382932	1000	+	.	gene_id "MSTRG.82"; transcript_id "MSTRG.82.1"; exon_number "2";
PJEW02000003.1	StringTie	exon	390200	390516	1000	.	.	gene_id "MSTRG.83"; transcript_id "MSTRG.83.1"; exon_number "1";
PJEW02000003.1	StringTie	transcript	390200	390516	1000	.	.	gene_id "MSTRG.83"; transcript_id "MSTRG.83.1";
PJEW02000003.1	StringTie	transcript	395030	396087	1000	-	.	gene_id "MSTRG.84"; transcript_id "MSTRG.84.1";
PJEW02000003.1	StringTie	exon	395030	395950	1000	-	.	gene_id "MSTRG.84"; transcript_id "MSTRG.84.1"; exon_number "1";
PJEW02000003.1	StringTie	exon	396024	396087	1000	-	.	gene_id "MSTRG.84"; transcript_id "MSTRG.84.1"; exon_number "2";
PJEW02000003.1	StringTie	transcript	396287	397179	1000	+	.	gene_id "MSTRG.85"; transcript_id "MSTRG.85.1";
PJEW02000003.1	StringTie	exon	396287	396460	1000	+	.	gene_id "MSTRG.85"; transcript_id "MSTRG.85.1"; exon_number "1";
PJEW02000003.1	StringTie	exon	396521	396580	1000	+	.	gene_id "MSTRG.85"; transcript_id "MSTRG.85.1"; exon_number "2";
PJEW02000003.1	StringTie	exon	396639	396900	1000	+	.	gene_id "MSTRG.85"; transcript_id "MSTRG.85.1"; exon_number "3";
PJEW02000003.1	StringTie	exon	396955	397179	1000	+	.	gene_id "MSTRG.85"; transcript_id "MSTRG.85.1"; exon_number "4";
PJEW02000003.1	StringTie	transcript	398965	399676	1000	+	.	gene_id "MSTRG.86"; transcript_id "MSTRG.86.1";
PJEW02000003.1	StringTie	exon	398965	399365	1000	+	.	gene_id "MSTRG.86"; transcript_id "MSTRG.86.1"; exon_number "1";
PJEW02000003.1	StringTie	exon	399428	399676	1000	+	.	gene_id "MSTRG.86"; transcript_id "MSTRG.86.1"; exon_number "2";
PJEW02000003.1	StringTie	transcript	408116	408380	1000	.	.	gene_id "MSTRG.87"; transcript_id "MSTRG.87.1";
PJEW02000003.1	StringTie	exon	408116	408380	1000	.	.	gene_id "MSTRG.87"; transcript_id "MSTRG.87.1"; exon_number "1";
PJEW02000003.1	StringTie	exon	418079	418228	1000	+	.	gene_id "MSTRG.93"; transcript_id "MSTRG.93.1"; exon_number "1";
PJEW02000003.1	StringTie	transcript	418079	505295	1000	+	.	gene_id "MSTRG.93"; transcript_id "MSTRG.93.1";
PJEW02000003.1	StringTie	transcript	418867	419354	1000	+	.	gene_id "MSTRG.94"; transcript_id "MSTRG.94.1";
PJEW02000003.1	StringTie	exon	418867	418945	1000	+	.	gene_id "MSTRG.94"; transcript_id "MSTRG.94.1"; exon_number "1";
PJEW02000003.1	StringTie	exon	419008	419191	1000	+	.	gene_id "MSTRG.94"; transcript_id "MSTRG.94.1"; exon_number "2";
PJEW02000003.1	StringTie	exon	419258	419354	1000	+	.	gene_id "MSTRG.94"; transcript_id "MSTRG.94.1"; exon_number "3";
PJEW02000003.1	StringTie	transcript	421271	421528	1000	.	.	gene_id "MSTRG.95"; transcript_id "MSTRG.95.1";
PJEW02000003.1	StringTie	exon	421271	421528	1000	.	.	gene_id "MSTRG.95"; transcript_id "MSTRG.95.1"; exon_number "1";
PJEW02000003.1	StringTie	transcript	435573	435918	1000	-	.	gene_id "MSTRG.96"; transcript_id "MSTRG.96.1";
PJEW02000003.1	StringTie	exon	435573	435793	1000	-	.	gene_id "MSTRG.96"; transcript_id "MSTRG.96.1"; exon_number "1";
PJEW02000003.1	StringTie	transcript	435573	435918	1000	-	.	gene_id "MSTRG.96"; transcript_id "MSTRG.96.2";
PJEW02000003.1	StringTie	exon	435573	435745	1000	-	.	gene_id "MSTRG.96"; transcript_id "MSTRG.96.2"; exon_number "1";
PJEW02000003.1	StringTie	exon	435855	435918	1000	-	.	gene_id "MSTRG.96"; transcript_id "MSTRG.96.2"; exon_number "2";
PJEW02000003.1	StringTie	exon	435855	435918	1000	-	.	gene_id "MSTRG.96"; transcript_id "MSTRG.96.1"; exon_number "2";
PJEW02000003.1	StringTie	exon	436041	436244	1000	+	.	gene_id "MSTRG.97"; transcript_id "MSTRG.97.1"; exon_number "1";
PJEW02000003.1	StringTie	transcript	436041	437510	1000	+	.	gene_id "MSTRG.97"; transcript_id "MSTRG.97.1";
PJEW02000003.1	StringTie	exon	436297	436540	1000	+	.	gene_id "MSTRG.97"; transcript_id "MSTRG.97.1"; exon_number "2";
PJEW02000003.1	StringTie	exon	436638	437510	1000	+	.	gene_id "MSTRG.97"; transcript_id "MSTRG.97.1"; exon_number "3";
PJEW02000003.1	StringTie	transcript	443139	443832	1000	-	.	gene_id "MSTRG.98"; transcript_id "MSTRG.98.1";
PJEW02000003.1	StringTie	exon	443139	443569	1000	-	.	gene_id "MSTRG.98"; transcript_id "MSTRG.98.1"; exon_number "1";
PJEW02000003.1	StringTie	exon	443731	443832	1000	-	.	gene_id "MSTRG.98"; transcript_id "MSTRG.98.1"; exon_number "2";
PJEW02000003.1	StringTie	transcript	456131	457990	1000	+	.	gene_id "MSTRG.99"; transcript_id "MSTRG.99.1";
PJEW02000003.1	StringTie	exon	456131	456199	1000	+	.	gene_id "MSTRG.99"; transcript_id "MSTRG.99.1"; exon_number "1";
PJEW02000003.1	StringTie	exon	456274	456322	1000	+	.	gene_id "MSTRG.99"; transcript_id "MSTRG.99.1"; exon_number "2";
PJEW02000003.1	StringTie	exon	456386	456744	1000	+	.	gene_id "MSTRG.99"; transcript_id "MSTRG.99.1"; exon_number "3";
PJEW02000003.1	StringTie	exon	456841	456944	1000	+	.	gene_id "MSTRG.99"; transcript_id "MSTRG.99.1"; exon_number "4";
PJEW02000003.1	StringTie	exon	457011	457149	1000	+	.	gene_id "MSTRG.99"; transcript_id "MSTRG.99.1"; exon_number "5";
PJEW02000003.1	StringTie	exon	457223	457546	1000	+	.	gene_id "MSTRG.99"; transcript_id "MSTRG.99.1"; exon_number "6";
PJEW02000003.1	StringTie	exon	457641	457990	1000	+	.	gene_id "MSTRG.99"; transcript_id "MSTRG.99.1"; exon_number "7";
PJEW02000003.1	StringTie	transcript	458447	459067	1000	.	.	gene_id "MSTRG.100"; transcript_id "MSTRG.100.1";
PJEW02000003.1	StringTie	exon	458447	459067	1000	.	.	gene_id "MSTRG.100"; transcript_id "MSTRG.100.1"; exon_number "1";
PJEW02000003.1	StringTie	transcript	476707	477357	1000	-	.	gene_id "MSTRG.101"; transcript_id "MSTRG.101.1";
PJEW02000003.1	StringTie	exon	476707	476888	1000	-	.	gene_id "MSTRG.101"; transcript_id "MSTRG.101.1"; exon_number "1";
PJEW02000003.1	StringTie	exon	476988	477357	1000	-	.	gene_id "MSTRG.101"; transcript_id "MSTRG.101.1"; exon_number "2";
PJEW02000003.1	StringTie	transcript	485242	485446	1000	.	.	gene_id "MSTRG.102"; transcript_id "MSTRG.102.1";
PJEW02000003.1	StringTie	exon	485242	485446	1000	.	.	gene_id "MSTRG.102"; transcript_id "MSTRG.102.1"; exon_number "1";
PJEW02000003.1	StringTie	transcript	485829	486656	1000	-	.	gene_id "MSTRG.103"; transcript_id "MSTRG.103.1";
PJEW02000003.1	StringTie	exon	485829	486005	1000	-	.	gene_id "MSTRG.103"; transcript_id "MSTRG.103.1"; exon_number "1";
PJEW02000003.1	StringTie	transcript	485829	495856	1000	-	.	gene_id "MSTRG.103"; transcript_id "MSTRG.103.2";
PJEW02000003.1	StringTie	exon	485829	486005	1000	-	.	gene_id "MSTRG.103"; transcript_id "MSTRG.103.2"; exon_number "1";
PJEW02000003.1	StringTie	exon	486061	486241	1000	-	.	gene_id "MSTRG.103"; transcript_id "MSTRG.103.1"; exon_number "2";
PJEW02000003.1	StringTie	exon	486341	486656	1000	-	.	gene_id "MSTRG.103"; transcript_id "MSTRG.103.1"; exon_number "3";
PJEW02000003.1	StringTie	exon	495499	495679	1000	-	.	gene_id "MSTRG.103"; transcript_id "MSTRG.103.2"; exon_number "2";
PJEW02000003.1	StringTie	exon	495780	495856	1000	-	.	gene_id "MSTRG.103"; transcript_id "MSTRG.103.2"; exon_number "3";
PJEW02000003.1	StringTie	transcript	495933	496289	1000	-	.	gene_id "MSTRG.104"; transcript_id "MSTRG.104.1";
PJEW02000003.1	StringTie	exon	495933	496149	1000	-	.	gene_id "MSTRG.104"; transcript_id "MSTRG.104.1"; exon_number "1";
PJEW02000003.1	StringTie	exon	496223	496289	1000	-	.	gene_id "MSTRG.104"; transcript_id "MSTRG.104.1"; exon_number "2";
PJEW02000003.1	StringTie	exon	504439	504804	1000	+	.	gene_id "MSTRG.93"; transcript_id "MSTRG.93.1"; exon_number "2";
PJEW02000003.1	StringTie	exon	504906	505087	1000	+	.	gene_id "MSTRG.93"; transcript_id "MSTRG.93.1"; exon_number "3";
PJEW02000003.1	StringTie	exon	505146	505295	1000	+	.	gene_id "MSTRG.93"; transcript_id "MSTRG.93.1"; exon_number "4";
PJEW02000004.1	StringTie	transcript	1837	2829	1000	+	.	gene_id "MSTRG.89"; transcript_id "MSTRG.89.1";
PJEW02000004.1	StringTie	exon	1837	2027	1000	+	.	gene_id "MSTRG.89"; transcript_id "MSTRG.89.1"; exon_number "1";
PJEW02000004.1	StringTie	exon	2091	2415	1000	+	.	gene_id "MSTRG.89"; transcript_id "MSTRG.89.1"; exon_number "2";
PJEW02000004.1	StringTie	exon	2491	2829	1000	+	.	gene_id "MSTRG.89"; transcript_id "MSTRG.89.1"; exon_number "3";
PJEW02000004.1	StringTie	transcript	4248	4699	1000	.	.	gene_id "MSTRG.88"; transcript_id "MSTRG.88.1";
PJEW02000004.1	StringTie	exon	4248	4699	1000	.	.	gene_id "MSTRG.88"; transcript_id "MSTRG.88.1"; exon_number "1";
PJEW02000004.1	StringTie	transcript	10142	12262	1000	+	.	gene_id "MSTRG.90"; transcript_id "MSTRG.90.1";
PJEW02000004.1	StringTie	exon	10142	10374	1000	+	.	gene_id "MSTRG.90"; transcript_id "MSTRG.90.1"; exon_number "1";
PJEW02000004.1	StringTie	exon	10431	10458	1000	+	.	gene_id "MSTRG.90"; transcript_id "MSTRG.90.1"; exon_number "2";
PJEW02000004.1	StringTie	exon	10526	10658	1000	+	.	gene_id "MSTRG.90"; transcript_id "MSTRG.90.1"; exon_number "3";
PJEW02000004.1	StringTie	exon	10717	10792	1000	+	.	gene_id "MSTRG.90"; transcript_id "MSTRG.90.1"; exon_number "4";
PJEW02000004.1	StringTie	exon	11221	11317	1000	+	.	gene_id "MSTRG.90"; transcript_id "MSTRG.90.1"; exon_number "5";
PJEW02000004.1	StringTie	exon	11380	11490	1000	+	.	gene_id "MSTRG.90"; transcript_id "MSTRG.90.1"; exon_number "6";
PJEW02000004.1	StringTie	exon	11553	11959	1000	+	.	gene_id "MSTRG.90"; transcript_id "MSTRG.90.1"; exon_number "7";
PJEW02000004.1	StringTie	exon	12030	12262	1000	+	.	gene_id "MSTRG.90"; transcript_id "MSTRG.90.1"; exon_number "8";
PJEW02000004.1	StringTie	transcript	19629	19892	1000	.	.	gene_id "MSTRG.91"; transcript_id "MSTRG.91.1";
PJEW02000004.1	StringTie	exon	19629	19892	1000	.	.	gene_id "MSTRG.91"; transcript_id "MSTRG.91.1"; exon_number "1";
PJEW02000004.1	StringTie	transcript	33176	33939	1000	+	.	gene_id "MSTRG.92"; transcript_id "MSTRG.92.1";
PJEW02000004.1	StringTie	exon	33176	33324	1000	+	.	gene_id "MSTRG.92"; transcript_id "MSTRG.92.1"; exon_number "1";
PJEW02000004.1	StringTie	exon	33385	33939	1000	+	.	gene_id "MSTRG.92"; transcript_id "MSTRG.92.1"; exon_number "2";
PJEW02000004.1	StringTie	transcript	44312	45726	1000	-	.	gene_id "MSTRG.106"; transcript_id "MSTRG.106.1";
PJEW02000004.1	StringTie	exon	44312	44438	1000	-	.	gene_id "MSTRG.106"; transcript_id "MSTRG.106.1"; exon_number "1";
PJEW02000004.1	StringTie	exon	44496	44579	1000	-	.	gene_id "MSTRG.106"; transcript_id "MSTRG.106.1"; exon_number "2";
PJEW02000004.1	StringTie	exon	44536	45287	1000	-	.	gene_id "MSTRG.106"; transcript_id "MSTRG.106.2"; exon_number "1";
PJEW02000004.1	StringTie	transcript	44536	45726	1000	-	.	gene_id "MSTRG.106"; transcript_id "MSTRG.106.2";
PJEW02000004.1	StringTie	exon	44636	45287	1000	-	.	gene_id "MSTRG.106"; transcript_id "MSTRG.106.1"; exon_number "3";
PJEW02000004.1	StringTie	exon	45352	45726	1000	-	.	gene_id "MSTRG.106"; transcript_id "MSTRG.106.2"; exon_number "2";
PJEW02000004.1	StringTie	exon	45352	45726	1000	-	.	gene_id "MSTRG.106"; transcript_id "MSTRG.106.1"; exon_number "4";
PJEW02000004.1	StringTie	exon	48109	48556	1000	.	.	gene_id "MSTRG.105"; transcript_id "MSTRG.105.1"; exon_number "1";
PJEW02000004.1	StringTie	transcript	48109	48556	1000	.	.	gene_id "MSTRG.105"; transcript_id "MSTRG.105.1";
PJEW02000004.1	StringTie	transcript	49832	55799	1000	+	.	gene_id "MSTRG.109"; transcript_id "MSTRG.109.1";
PJEW02000004.1	StringTie	exon	49832	50011	1000	+	.	gene_id "MSTRG.109"; transcript_id "MSTRG.109.1"; exon_number "1";
PJEW02000004.1	StringTie	exon	49832	50119	1000	-	.	gene_id "MSTRG.110"; transcript_id "MSTRG.110.1"; exon_number "1";
PJEW02000004.1	StringTie	transcript	49832	50230	1000	-	.	gene_id "MSTRG.110"; transcript_id "MSTRG.110.1";
PJEW02000004.1	StringTie	exon	50195	50230	1000	-	.	gene_id "MSTRG.110"; transcript_id "MSTRG.110.1"; exon_number "2";
PJEW02000004.1	StringTie	exon	50295	50356	1000	-	.	gene_id "MSTRG.111"; transcript_id "MSTRG.111.2"; exon_number "1";
PJEW02000004.1	StringTie	transcript	50295	51504	1000	-	.	gene_id "MSTRG.111"; transcript_id "MSTRG.111.2";
PJEW02000004.1	StringTie	exon	50295	50356	1000	-	.	gene_id "MSTRG.111"; transcript_id "MSTRG.111.1"; exon_number "1";
PJEW02000004.1	StringTie	transcript	50295	57520	1000	-	.	gene_id "MSTRG.111"; transcript_id "MSTRG.111.1";
PJEW02000004.1	StringTie	exon	50420	50441	1000	-	.	gene_id "MSTRG.111"; transcript_id "MSTRG.111.1"; exon_number "2";
PJEW02000004.1	StringTie	exon	50420	50441	1000	-	.	gene_id "MSTRG.111"; transcript_id "MSTRG.111.2"; exon_number "2";
PJEW02000004.1	StringTie	exon	50525	50655	1000	-	.	gene_id "MSTRG.111"; transcript_id "MSTRG.111.2"; exon_number "3";
PJEW02000004.1	StringTie	exon	50775	50830	1000	-	.	gene_id "MSTRG.111"; transcript_id "MSTRG.111.2"; exon_number "4";
PJEW02000004.1	StringTie	exon	50995	51063	1000	-	.	gene_id "MSTRG.111"; transcript_id "MSTRG.111.2"; exon_number "5";
PJEW02000004.1	StringTie	exon	51156	51287	1000	-	.	gene_id "MSTRG.111"; transcript_id "MSTRG.111.2"; exon_number "6";
PJEW02000004.1	StringTie	exon	51355	51504	1000	-	.	gene_id "MSTRG.111"; transcript_id "MSTRG.111.2"; exon_number "7";
PJEW02000004.1	StringTie	exon	55731	55799	1000	+	.	gene_id "MSTRG.109"; transcript_id "MSTRG.109.1"; exon_number "2";
PJEW02000004.1	StringTie	transcript	55902	57520	1000	-	.	gene_id "MSTRG.111"; transcript_id "MSTRG.111.3";
PJEW02000004.1	StringTie	exon	55902	56062	1000	-	.	gene_id "MSTRG.111"; transcript_id "MSTRG.111.3"; exon_number "1";
PJEW02000004.1	StringTie	exon	56131	56153	1000	-	.	gene_id "MSTRG.111"; transcript_id "MSTRG.111.3"; exon_number "2";
PJEW02000004.1	StringTie	exon	56230	56561	1000	-	.	gene_id "MSTRG.111"; transcript_id "MSTRG.111.3"; exon_number "3";
PJEW02000004.1	StringTie	exon	56230	56561	1000	-	.	gene_id "MSTRG.111"; transcript_id "MSTRG.111.1"; exon_number "3";
PJEW02000004.1	StringTie	exon	56746	56814	1000	-	.	gene_id "MSTRG.111"; transcript_id "MSTRG.111.1"; exon_number "4";
PJEW02000004.1	StringTie	exon	56746	56814	1000	-	.	gene_id "MSTRG.111"; transcript_id "MSTRG.111.3"; exon_number "4";
PJEW02000004.1	StringTie	exon	56919	57053	1000	-	.	gene_id "MSTRG.111"; transcript_id "MSTRG.111.1"; exon_number "5";
PJEW02000004.1	StringTie	exon	56919	57053	1000	-	.	gene_id "MSTRG.111"; transcript_id "MSTRG.111.3"; exon_number "5";
PJEW02000004.1	StringTie	exon	57129	57520	1000	-	.	gene_id "MSTRG.111"; transcript_id "MSTRG.111.3"; exon_number "6";
PJEW02000004.1	StringTie	exon	57129	57520	1000	-	.	gene_id "MSTRG.111"; transcript_id "MSTRG.111.1"; exon_number "6";
PJEW02000004.1	StringTie	transcript	58069	58563	1000	.	.	gene_id "MSTRG.107"; transcript_id "MSTRG.107.1";
PJEW02000004.1	StringTie	exon	58069	58563	1000	.	.	gene_id "MSTRG.107"; transcript_id "MSTRG.107.1"; exon_number "1";
PJEW02000004.1	StringTie	transcript	60017	62499	1000	-	.	gene_id "MSTRG.108"; transcript_id "MSTRG.108.1";
PJEW02000004.1	StringTie	exon	60017	62327	1000	-	.	gene_id "MSTRG.108"; transcript_id "MSTRG.108.1"; exon_number "1";
PJEW02000004.1	StringTie	exon	62399	62499	1000	-	.	gene_id "MSTRG.108"; transcript_id "MSTRG.108.1"; exon_number "2";
PJEW02000004.1	StringTie	transcript	84887	85865	1000	+	.	gene_id "MSTRG.112"; transcript_id "MSTRG.112.1";
PJEW02000004.1	StringTie	exon	84887	85355	1000	+	.	gene_id "MSTRG.112"; transcript_id "MSTRG.112.1"; exon_number "1";
PJEW02000004.1	StringTie	exon	85422	85483	1000	+	.	gene_id "MSTRG.112"; transcript_id "MSTRG.112.1"; exon_number "2";
PJEW02000004.1	StringTie	exon	85558	85698	1000	+	.	gene_id "MSTRG.112"; transcript_id "MSTRG.112.1"; exon_number "3";
PJEW02000004.1	StringTie	exon	85772	85865	1000	+	.	gene_id "MSTRG.112"; transcript_id "MSTRG.112.1"; exon_number "4";
PJEW02000004.1	StringTie	transcript	86904	87483	1000	+	.	gene_id "MSTRG.113"; transcript_id "MSTRG.113.1";
PJEW02000004.1	StringTie	exon	86904	86970	1000	+	.	gene_id "MSTRG.113"; transcript_id "MSTRG.113.1"; exon_number "1";
PJEW02000004.1	StringTie	exon	87034	87169	1000	+	.	gene_id "MSTRG.113"; transcript_id "MSTRG.113.1"; exon_number "2";
PJEW02000004.1	StringTie	exon	87252	87483	1000	+	.	gene_id "MSTRG.113"; transcript_id "MSTRG.113.1"; exon_number "3";
PJEW02000004.1	StringTie	transcript	92334	92812	1000	+	.	gene_id "MSTRG.114"; transcript_id "MSTRG.114.1";
PJEW02000004.1	StringTie	exon	92334	92432	1000	+	.	gene_id "MSTRG.114"; transcript_id "MSTRG.114.1"; exon_number "1";
PJEW02000004.1	StringTie	exon	92495	92592	1000	+	.	gene_id "MSTRG.114"; transcript_id "MSTRG.114.1"; exon_number "2";
PJEW02000004.1	StringTie	exon	92709	92812	1000	+	.	gene_id "MSTRG.114"; transcript_id "MSTRG.114.1"; exon_number "3";
PJEW02000004.1	StringTie	transcript	94468	95001	1000	-	.	gene_id "MSTRG.115"; transcript_id "MSTRG.115.1";
PJEW02000004.1	StringTie	exon	94468	94576	1000	-	.	gene_id "MSTRG.115"; transcript_id "MSTRG.115.1"; exon_number "1";
PJEW02000004.1	StringTie	exon	94643	94663	1000	-	.	gene_id "MSTRG.115"; transcript_id "MSTRG.115.1"; exon_number "2";
PJEW02000004.1	StringTie	exon	94724	94845	1000	-	.	gene_id "MSTRG.115"; transcript_id "MSTRG.115.1"; exon_number "3";
PJEW02000004.1	StringTie	exon	94909	95001	1000	-	.	gene_id "MSTRG.115"; transcript_id "MSTRG.115.1"; exon_number "4";
PJEW02000004.1	StringTie	transcript	96047	96364	1000	-	.	gene_id "MSTRG.116"; transcript_id "MSTRG.116.1";
PJEW02000004.1	StringTie	exon	96047	96222	1000	-	.	gene_id "MSTRG.116"; transcript_id "MSTRG.116.1"; exon_number "1";
PJEW02000004.1	StringTie	exon	96290	96364	1000	-	.	gene_id "MSTRG.116"; transcript_id "MSTRG.116.1"; exon_number "2";
PJEW02000004.1	StringTie	exon	100228	100377	1000	-	.	gene_id "MSTRG.117"; transcript_id "MSTRG.117.1"; exon_number "1";
PJEW02000004.1	StringTie	transcript	100228	100570	1000	-	.	gene_id "MSTRG.117"; transcript_id "MSTRG.117.1";
PJEW02000004.1	StringTie	exon	100455	100570	1000	-	.	gene_id "MSTRG.117"; transcript_id "MSTRG.117.1"; exon_number "2";
PJEW02000004.1	StringTie	transcript	112559	113151	1000	.	.	gene_id "MSTRG.118"; transcript_id "MSTRG.118.1";
PJEW02000004.1	StringTie	exon	112559	113151	1000	.	.	gene_id "MSTRG.118"; transcript_id "MSTRG.118.1"; exon_number "1";
PJEW02000004.1	StringTie	transcript	114462	114749	1000	.	.	gene_id "MSTRG.119"; transcript_id "MSTRG.119.1";
PJEW02000004.1	StringTie	exon	114462	114749	1000	.	.	gene_id "MSTRG.119"; transcript_id "MSTRG.119.1"; exon_number "1";
PJEW02000004.1	StringTie	transcript	118590	118849	1000	.	.	gene_id "MSTRG.120"; transcript_id "MSTRG.120.1";
PJEW02000004.1	StringTie	exon	118590	118849	1000	.	.	gene_id "MSTRG.120"; transcript_id "MSTRG.120.1"; exon_number "1";
PJEW02000004.1	StringTie	transcript	122164	122707	1000	+	.	gene_id "MSTRG.121"; transcript_id "MSTRG.121.1";
PJEW02000004.1	StringTie	exon	122164	122707	1000	+	.	gene_id "MSTRG.121"; transcript_id "MSTRG.121.1"; exon_number "1";
PJEW02000004.1	StringTie	exon	122174	122330	1000	+	.	gene_id "MSTRG.121"; transcript_id "MSTRG.121.2"; exon_number "1";
PJEW02000004.1	StringTie	transcript	122174	122707	1000	+	.	gene_id "MSTRG.121"; transcript_id "MSTRG.121.2";
PJEW02000004.1	StringTie	exon	122390	122707	1000	+	.	gene_id "MSTRG.121"; transcript_id "MSTRG.121.2"; exon_number "2";
PJEW02000004.1	StringTie	transcript	125296	126303	1000	+	.	gene_id "MSTRG.122"; transcript_id "MSTRG.122.1";
PJEW02000004.1	StringTie	exon	125296	125357	1000	+	.	gene_id "MSTRG.122"; transcript_id "MSTRG.122.1"; exon_number "1";
PJEW02000004.1	StringTie	exon	125419	125580	1000	+	.	gene_id "MSTRG.122"; transcript_id "MSTRG.122.1"; exon_number "2";
PJEW02000004.1	StringTie	exon	125637	125839	1000	+	.	gene_id "MSTRG.122"; transcript_id "MSTRG.122.1"; exon_number "3";
PJEW02000004.1	StringTie	exon	125906	126303	1000	+	.	gene_id "MSTRG.122"; transcript_id "MSTRG.122.1"; exon_number "4";
PJEW02000004.1	StringTie	transcript	126971	128861	1000	.	.	gene_id "MSTRG.123"; transcript_id "MSTRG.123.1";
PJEW02000004.1	StringTie	exon	126971	128861	1000	.	.	gene_id "MSTRG.123"; transcript_id "MSTRG.123.1"; exon_number "1";
PJEW02000004.1	StringTie	exon	147801	148127	1000	+	.	gene_id "MSTRG.124"; transcript_id "MSTRG.124.1"; exon_number "1";
PJEW02000004.1	StringTie	transcript	147801	148619	1000	+	.	gene_id "MSTRG.124"; transcript_id "MSTRG.124.1";
PJEW02000004.1	StringTie	exon	148191	148619	1000	+	.	gene_id "MSTRG.124"; transcript_id "MSTRG.124.1"; exon_number "2";
PJEW02000004.1	StringTie	transcript	155226	156604	1000	-	.	gene_id "MSTRG.125"; transcript_id "MSTRG.125.1";
PJEW02000004.1	StringTie	exon	155226	155609	1000	-	.	gene_id "MSTRG.125"; transcript_id "MSTRG.125.1"; exon_number "1";
PJEW02000004.1	StringTie	exon	156314	156604	1000	-	.	gene_id "MSTRG.125"; transcript_id "MSTRG.125.1"; exon_number "2";
PJEW02000004.1	StringTie	transcript	219280	219970	1000	-	.	gene_id "MSTRG.126"; transcript_id "MSTRG.126.1";
PJEW02000004.1	StringTie	exon	219280	219318	1000	-	.	gene_id "MSTRG.126"; transcript_id "MSTRG.126.1"; exon_number "1";
PJEW02000004.1	StringTie	exon	219382	219970	1000	-	.	gene_id "MSTRG.126"; transcript_id "MSTRG.126.1"; exon_number "2";
PJEW02000004.1	StringTie	transcript	222969	224161	1000	-	.	gene_id "MSTRG.127"; transcript_id "MSTRG.127.1";
PJEW02000004.1	StringTie	exon	222969	224161	1000	-	.	gene_id "MSTRG.127"; transcript_id "MSTRG.127.1"; exon_number "1";
PJEW02000004.1	StringTie	exon	224220	224607	1000	-	.	gene_id "MSTRG.128"; transcript_id "MSTRG.128.1"; exon_number "1";
PJEW02000004.1	StringTie	transcript	224220	225484	1000	-	.	gene_id "MSTRG.128"; transcript_id "MSTRG.128.1";
PJEW02000004.1	StringTie	exon	224690	224893	1000	-	.	gene_id "MSTRG.128"; transcript_id "MSTRG.128.1"; exon_number "2";
PJEW02000004.1	StringTie	exon	225001	225484	1000	-	.	gene_id "MSTRG.128"; transcript_id "MSTRG.128.1"; exon_number "3";
PJEW02000004.1	StringTie	transcript	229550	230933	1000	+	.	gene_id "MSTRG.129"; transcript_id "MSTRG.129.1";
PJEW02000004.1	StringTie	exon	229550	230933	1000	+	.	gene_id "MSTRG.129"; transcript_id "MSTRG.129.1"; exon_number "1";
PJEW02000004.1	StringTie	transcript	229551	230933	1000	+	.	gene_id "MSTRG.129"; transcript_id "MSTRG.129.2";
PJEW02000004.1	StringTie	exon	229551	229771	1000	+	.	gene_id "MSTRG.129"; transcript_id "MSTRG.129.2"; exon_number "1";
PJEW02000004.1	StringTie	transcript	229551	230933	1000	+	.	gene_id "MSTRG.129"; transcript_id "MSTRG.129.3";
PJEW02000004.1	StringTie	exon	229551	229602	1000	+	.	gene_id "MSTRG.129"; transcript_id "MSTRG.129.3"; exon_number "1";
PJEW02000004.1	StringTie	exon	229654	229771	1000	+	.	gene_id "MSTRG.129"; transcript_id "MSTRG.129.3"; exon_number "2";
PJEW02000004.1	StringTie	exon	229843	230933	1000	+	.	gene_id "MSTRG.129"; transcript_id "MSTRG.129.3"; exon_number "3";
PJEW02000004.1	StringTie	exon	229843	230933	1000	+	.	gene_id "MSTRG.129"; transcript_id "MSTRG.129.2"; exon_number "2";
PJEW02000004.1	StringTie	transcript	260010	260407	1000	.	.	gene_id "MSTRG.130"; transcript_id "MSTRG.130.1";
PJEW02000004.1	StringTie	exon	260010	260407	1000	.	.	gene_id "MSTRG.130"; transcript_id "MSTRG.130.1"; exon_number "1";
PJEW02000004.1	StringTie	transcript	275861	276819	1000	-	.	gene_id "MSTRG.131"; transcript_id "MSTRG.131.1";
PJEW02000004.1	StringTie	exon	275861	276228	1000	-	.	gene_id "MSTRG.131"; transcript_id "MSTRG.131.1"; exon_number "1";
PJEW02000004.1	StringTie	exon	276399	276819	1000	-	.	gene_id "MSTRG.131"; transcript_id "MSTRG.131.1"; exon_number "2";
PJEW02000004.1	StringTie	transcript	279808	280049	1000	.	.	gene_id "MSTRG.132"; transcript_id "MSTRG.132.1";
PJEW02000004.1	StringTie	exon	279808	280049	1000	.	.	gene_id "MSTRG.132"; transcript_id "MSTRG.132.1"; exon_number "1";
PJEW02000004.1	StringTie	transcript	281329	281592	1000	.	.	gene_id "MSTRG.133"; transcript_id "MSTRG.133.1";
PJEW02000004.1	StringTie	exon	281329	281592	1000	.	.	gene_id "MSTRG.133"; transcript_id "MSTRG.133.1"; exon_number "1";
PJEW02000004.1	StringTie	exon	282618	283865	1000	+	.	gene_id "MSTRG.134"; transcript_id "MSTRG.134.1"; exon_number "1";
PJEW02000004.1	StringTie	transcript	282618	284112	1000	+	.	gene_id "MSTRG.134"; transcript_id "MSTRG.134.1";
PJEW02000004.1	StringTie	exon	283973	284112	1000	+	.	gene_id "MSTRG.134"; transcript_id "MSTRG.134.1"; exon_number "2";
PJEW02000004.1	StringTie	transcript	289243	289788	1000	+	.	gene_id "MSTRG.135"; transcript_id "MSTRG.135.1";
PJEW02000004.1	StringTie	exon	289243	289519	1000	+	.	gene_id "MSTRG.135"; transcript_id "MSTRG.135.1"; exon_number "1";
PJEW02000004.1	StringTie	exon	289618	289788	1000	+	.	gene_id "MSTRG.135"; transcript_id "MSTRG.135.1"; exon_number "2";
PJEW02000004.1	StringTie	transcript	297855	298686	1000	.	.	gene_id "MSTRG.136"; transcript_id "MSTRG.136.1";
PJEW02000004.1	StringTie	exon	297855	298686	1000	.	.	gene_id "MSTRG.136"; transcript_id "MSTRG.136.1"; exon_number "1";
PJEW02000004.1	StringTie	transcript	299630	301709	1000	+	.	gene_id "MSTRG.137"; transcript_id "MSTRG.137.1";
PJEW02000004.1	StringTie	exon	299630	301586	1000	+	.	gene_id "MSTRG.137"; transcript_id "MSTRG.137.1"; exon_number "1";
PJEW02000004.1	StringTie	exon	301651	301709	1000	+	.	gene_id "MSTRG.137"; transcript_id "MSTRG.137.1"; exon_number "2";
PJEW02000004.1	StringTie	exon	302065	302403	1000	.	.	gene_id "MSTRG.138"; transcript_id "MSTRG.138.1"; exon_number "1";
PJEW02000004.1	StringTie	transcript	302065	302403	1000	.	.	gene_id "MSTRG.138"; transcript_id "MSTRG.138.1";
PJEW02000004.1	StringTie	transcript	303801	304611	1000	-	.	gene_id "MSTRG.139"; transcript_id "MSTRG.139.1";
PJEW02000004.1	StringTie	exon	303801	303881	1000	-	.	gene_id "MSTRG.139"; transcript_id "MSTRG.139.1"; exon_number "1";
PJEW02000004.1	StringTie	exon	304002	304271	1000	-	.	gene_id "MSTRG.139"; transcript_id "MSTRG.139.1"; exon_number "2";
PJEW02000004.1	StringTie	exon	304350	304451	1000	-	.	gene_id "MSTRG.139"; transcript_id "MSTRG.139.1"; exon_number "3";
PJEW02000004.1	StringTie	exon	304512	304611	1000	-	.	gene_id "MSTRG.139"; transcript_id "MSTRG.139.1"; exon_number "4";
PJEW02000004.1	StringTie	transcript	305329	305864	1000	-	.	gene_id "MSTRG.140"; transcript_id "MSTRG.140.1";
PJEW02000004.1	StringTie	exon	305329	305374	1000	-	.	gene_id "MSTRG.140"; transcript_id "MSTRG.140.1"; exon_number "1";
PJEW02000004.1	StringTie	exon	305439	305458	1000	-	.	gene_id "MSTRG.140"; transcript_id "MSTRG.140.1"; exon_number "2";
PJEW02000004.1	StringTie	exon	305537	305595	1000	-	.	gene_id "MSTRG.140"; transcript_id "MSTRG.140.1"; exon_number "3";
PJEW02000004.1	StringTie	exon	305680	305864	1000	-	.	gene_id "MSTRG.140"; transcript_id "MSTRG.140.1"; exon_number "4";
PJEW02000004.1	StringTie	transcript	321271	322008	1000	+	.	gene_id "MSTRG.141"; transcript_id "MSTRG.141.1";
PJEW02000004.1	StringTie	exon	321271	322008	1000	+	.	gene_id "MSTRG.141"; transcript_id "MSTRG.141.1"; exon_number "1";
PJEW02000004.1	StringTie	transcript	321280	322008	1000	+	.	gene_id "MSTRG.141"; transcript_id "MSTRG.141.2";
PJEW02000004.1	StringTie	exon	321280	321553	1000	+	.	gene_id "MSTRG.141"; transcript_id "MSTRG.141.2"; exon_number "1";
PJEW02000004.1	StringTie	exon	321610	322008	1000	+	.	gene_id "MSTRG.141"; transcript_id "MSTRG.141.2"; exon_number "2";
PJEW02000004.1	StringTie	transcript	326067	326572	1000	-	.	gene_id "MSTRG.142"; transcript_id "MSTRG.142.1";
PJEW02000004.1	StringTie	exon	326067	326145	1000	-	.	gene_id "MSTRG.142"; transcript_id "MSTRG.142.1"; exon_number "1";
PJEW02000004.1	StringTie	exon	326231	326572	1000	-	.	gene_id "MSTRG.142"; transcript_id "MSTRG.142.1"; exon_number "2";
PJEW02000004.1	StringTie	transcript	333390	335289	1000	.	.	gene_id "MSTRG.143"; transcript_id "MSTRG.143.1";
PJEW02000004.1	StringTie	exon	333390	335289	1000	.	.	gene_id "MSTRG.143"; transcript_id "MSTRG.143.1"; exon_number "1";
PJEW02000005.1	StringTie	transcript	16042	16245	1000	.	.	gene_id "MSTRG.144"; transcript_id "MSTRG.144.1";
PJEW02000005.1	StringTie	exon	16042	16245	1000	.	.	gene_id "MSTRG.144"; transcript_id "MSTRG.144.1"; exon_number "1";
PJEW02000005.1	StringTie	transcript	16683	16937	1000	.	.	gene_id "MSTRG.145"; transcript_id "MSTRG.145.1";
PJEW02000005.1	StringTie	exon	16683	16937	1000	.	.	gene_id "MSTRG.145"; transcript_id "MSTRG.145.1"; exon_number "1";
PJEW02000005.1	StringTie	transcript	17529	19967	1000	+	.	gene_id "MSTRG.146"; transcript_id "MSTRG.146.1";
PJEW02000005.1	StringTie	exon	17529	17809	1000	+	.	gene_id "MSTRG.146"; transcript_id "MSTRG.146.1"; exon_number "1";
PJEW02000005.1	StringTie	exon	18053	18363	1000	+	.	gene_id "MSTRG.146"; transcript_id "MSTRG.146.1"; exon_number "2";
PJEW02000005.1	StringTie	exon	18425	18654	1000	+	.	gene_id "MSTRG.146"; transcript_id "MSTRG.146.1"; exon_number "3";
PJEW02000005.1	StringTie	exon	18707	18844	1000	+	.	gene_id "MSTRG.146"; transcript_id "MSTRG.146.1"; exon_number "4";
PJEW02000005.1	StringTie	exon	18903	19056	1000	+	.	gene_id "MSTRG.146"; transcript_id "MSTRG.146.1"; exon_number "5";
PJEW02000005.1	StringTie	exon	19120	19234	1000	+	.	gene_id "MSTRG.146"; transcript_id "MSTRG.146.1"; exon_number "6";
PJEW02000005.1	StringTie	exon	19296	19534	1000	+	.	gene_id "MSTRG.146"; transcript_id "MSTRG.146.1"; exon_number "7";
PJEW02000005.1	StringTie	exon	19608	19967	1000	+	.	gene_id "MSTRG.146"; transcript_id "MSTRG.146.1"; exon_number "8";
PJEW02000005.1	StringTie	transcript	20200	21139	1000	+	.	gene_id "MSTRG.147"; transcript_id "MSTRG.147.1";
PJEW02000005.1	StringTie	exon	20200	20527	1000	+	.	gene_id "MSTRG.147"; transcript_id "MSTRG.147.1"; exon_number "1";
PJEW02000005.1	StringTie	exon	20592	20618	1000	+	.	gene_id "MSTRG.147"; transcript_id "MSTRG.147.1"; exon_number "2";
PJEW02000005.1	StringTie	exon	20714	20917	1000	+	.	gene_id "MSTRG.147"; transcript_id "MSTRG.147.1"; exon_number "3";
PJEW02000005.1	StringTie	exon	20981	21139	1000	+	.	gene_id "MSTRG.147"; transcript_id "MSTRG.147.1"; exon_number "4";
PJEW02000005.1	StringTie	transcript	21212	21951	1000	+	.	gene_id "MSTRG.148"; transcript_id "MSTRG.148.1";
PJEW02000005.1	StringTie	exon	21212	21475	1000	+	.	gene_id "MSTRG.148"; transcript_id "MSTRG.148.1"; exon_number "1";
PJEW02000005.1	StringTie	exon	21540	21627	1000	+	.	gene_id "MSTRG.148"; transcript_id "MSTRG.148.1"; exon_number "2";
PJEW02000005.1	StringTie	exon	21688	21737	1000	+	.	gene_id "MSTRG.148"; transcript_id "MSTRG.148.1"; exon_number "3";
PJEW02000005.1	StringTie	exon	21844	21951	1000	+	.	gene_id "MSTRG.148"; transcript_id "MSTRG.148.1"; exon_number "4";
PJEW02000005.1	StringTie	exon	27461	27632	1000	-	.	gene_id "MSTRG.149"; transcript_id "MSTRG.149.1"; exon_number "1";
PJEW02000005.1	StringTie	transcript	27461	27870	1000	-	.	gene_id "MSTRG.149"; transcript_id "MSTRG.149.1";
PJEW02000005.1	StringTie	exon	27702	27870	1000	-	.	gene_id "MSTRG.149"; transcript_id "MSTRG.149.1"; exon_number "2";
PJEW02000005.1	StringTie	transcript	42046	44033	1000	+	.	gene_id "MSTRG.150"; transcript_id "MSTRG.150.1";
PJEW02000005.1	StringTie	exon	42046	42512	1000	+	.	gene_id "MSTRG.150"; transcript_id "MSTRG.150.1"; exon_number "1";
PJEW02000005.1	StringTie	exon	42583	43485	1000	+	.	gene_id "MSTRG.150"; transcript_id "MSTRG.150.1"; exon_number "2";
PJEW02000005.1	StringTie	exon	43538	43834	1000	+	.	gene_id "MSTRG.150"; transcript_id "MSTRG.150.1"; exon_number "3";
PJEW02000005.1	StringTie	exon	43884	44033	1000	+	.	gene_id "MSTRG.150"; transcript_id "MSTRG.150.1"; exon_number "4";
PJEW02000005.1	StringTie	transcript	44848	45861	1000	+	.	gene_id "MSTRG.151"; transcript_id "MSTRG.151.1";
PJEW02000005.1	StringTie	exon	44848	45057	1000	+	.	gene_id "MSTRG.151"; transcript_id "MSTRG.151.1"; exon_number "1";
PJEW02000005.1	StringTie	exon	45173	45477	1000	+	.	gene_id "MSTRG.151"; transcript_id "MSTRG.151.1"; exon_number "2";
PJEW02000005.1	StringTie	exon	45534	45861	1000	+	.	gene_id "MSTRG.151"; transcript_id "MSTRG.151.1"; exon_number "3";
PJEW02000005.1	StringTie	exon	54278	54833	1000	-	.	gene_id "MSTRG.152"; transcript_id "MSTRG.152.1"; exon_number "1";
PJEW02000005.1	StringTie	transcript	54278	55161	1000	-	.	gene_id "MSTRG.152"; transcript_id "MSTRG.152.1";
PJEW02000005.1	StringTie	exon	54884	54953	1000	-	.	gene_id "MSTRG.152"; transcript_id "MSTRG.152.1"; exon_number "2";
PJEW02000005.1	StringTie	exon	55089	55161	1000	-	.	gene_id "MSTRG.152"; transcript_id "MSTRG.152.1"; exon_number "3";
PJEW02000005.1	StringTie	transcript	56625	56839	1000	.	.	gene_id "MSTRG.153"; transcript_id "MSTRG.153.1";
PJEW02000005.1	StringTie	exon	56625	56839	1000	.	.	gene_id "MSTRG.153"; transcript_id "MSTRG.153.1"; exon_number "1";
PJEW02000005.1	StringTie	transcript	57122	59779	1000	-	.	gene_id "MSTRG.154"; transcript_id "MSTRG.154.1";
PJEW02000005.1	StringTie	exon	57122	57173	1000	-	.	gene_id "MSTRG.154"; transcript_id "MSTRG.154.1"; exon_number "1";
PJEW02000005.1	StringTie	exon	57227	57658	1000	-	.	gene_id "MSTRG.154"; transcript_id "MSTRG.154.1"; exon_number "2";
PJEW02000005.1	StringTie	exon	57720	58742	1000	-	.	gene_id "MSTRG.154"; transcript_id "MSTRG.154.1"; exon_number "3";
PJEW02000005.1	StringTie	exon	58803	59364	1000	-	.	gene_id "MSTRG.154"; transcript_id "MSTRG.154.1"; exon_number "4";
PJEW02000005.1	StringTie	exon	59442	59682	1000	-	.	gene_id "MSTRG.154"; transcript_id "MSTRG.154.1"; exon_number "5";
PJEW02000005.1	StringTie	exon	59738	59779	1000	-	.	gene_id "MSTRG.154"; transcript_id "MSTRG.154.1"; exon_number "6";
PJEW02000005.1	StringTie	transcript	112315	114710	1000	+	.	gene_id "MSTRG.155"; transcript_id "MSTRG.155.1";
PJEW02000005.1	StringTie	exon	112315	114710	1000	+	.	gene_id "MSTRG.155"; transcript_id "MSTRG.155.1"; exon_number "1";
PJEW02000005.1	StringTie	transcript	112315	113488	1000	+	.	gene_id "MSTRG.155"; transcript_id "MSTRG.155.2";
PJEW02000005.1	StringTie	exon	112315	112847	1000	+	.	gene_id "MSTRG.155"; transcript_id "MSTRG.155.2"; exon_number "1";
PJEW02000005.1	StringTie	exon	112910	113488	1000	+	.	gene_id "MSTRG.155"; transcript_id "MSTRG.155.2"; exon_number "2";
PJEW02000005.1	StringTie	transcript	113489	114710	1000	+	.	gene_id "MSTRG.155"; transcript_id "MSTRG.155.3";
PJEW02000005.1	StringTie	exon	113489	113851	1000	+	.	gene_id "MSTRG.155"; transcript_id "MSTRG.155.3"; exon_number "1";
PJEW02000005.1	StringTie	exon	113950	114710	1000	+	.	gene_id "MSTRG.155"; transcript_id "MSTRG.155.3"; exon_number "2";
PJEW02000005.1	StringTie	transcript	115230	116764	1000	-	.	gene_id "MSTRG.156"; transcript_id "MSTRG.156.1";
PJEW02000005.1	StringTie	exon	115230	115379	1000	-	.	gene_id "MSTRG.156"; transcript_id "MSTRG.156.1"; exon_number "1";
PJEW02000005.1	StringTie	exon	115446	115474	1000	-	.	gene_id "MSTRG.156"; transcript_id "MSTRG.156.1"; exon_number "2";
PJEW02000005.1	StringTie	exon	115529	115561	1000	-	.	gene_id "MSTRG.156"; transcript_id "MSTRG.156.1"; exon_number "3";
PJEW02000005.1	StringTie	exon	115616	115850	1000	-	.	gene_id "MSTRG.156"; transcript_id "MSTRG.156.1"; exon_number "4";
PJEW02000005.1	StringTie	exon	115917	116155	1000	-	.	gene_id "MSTRG.156"; transcript_id "MSTRG.156.1"; exon_number "5";
PJEW02000005.1	StringTie	exon	116226	116292	1000	-	.	gene_id "MSTRG.156"; transcript_id "MSTRG.156.1"; exon_number "6";
PJEW02000005.1	StringTie	exon	116348	116598	1000	-	.	gene_id "MSTRG.156"; transcript_id "MSTRG.156.1"; exon_number "7";
PJEW02000005.1	StringTie	exon	116663	116764	1000	-	.	gene_id "MSTRG.156"; transcript_id "MSTRG.156.1"; exon_number "8";
PJEW02000005.1	StringTie	transcript	122319	124850	1000	+	.	gene_id "MSTRG.157"; transcript_id "MSTRG.157.1";
PJEW02000005.1	StringTie	exon	122319	122925	1000	+	.	gene_id "MSTRG.157"; transcript_id "MSTRG.157.1"; exon_number "1";
PJEW02000005.1	StringTie	exon	122319	122540	1000	+	.	gene_id "MSTRG.157"; transcript_id "MSTRG.157.2"; exon_number "1";
PJEW02000005.1	StringTie	transcript	122319	123400	1000	+	.	gene_id "MSTRG.157"; transcript_id "MSTRG.157.2";
PJEW02000005.1	StringTie	exon	122604	122925	1000	+	.	gene_id "MSTRG.157"; transcript_id "MSTRG.157.2"; exon_number "2";
PJEW02000005.1	StringTie	exon	122996	123145	1000	+	.	gene_id "MSTRG.157"; transcript_id "MSTRG.157.1"; exon_number "2";
PJEW02000005.1	StringTie	exon	122996	123145	1000	+	.	gene_id "MSTRG.157"; transcript_id "MSTRG.157.2"; exon_number "3";
PJEW02000005.1	StringTie	exon	123220	123400	1000	+	.	gene_id "MSTRG.157"; transcript_id "MSTRG.157.1"; exon_number "3";
PJEW02000005.1	StringTie	exon	123220	123400	1000	+	.	gene_id "MSTRG.157"; transcript_id "MSTRG.157.2"; exon_number "4";
PJEW02000005.1	StringTie	exon	123615	123756	1000	+	.	gene_id "MSTRG.157"; transcript_id "MSTRG.157.1"; exon_number "4";
PJEW02000005.1	StringTie	exon	123810	123891	1000	+	.	gene_id "MSTRG.157"; transcript_id "MSTRG.157.1"; exon_number "5";
PJEW02000005.1	StringTie	exon	123952	124008	1000	+	.	gene_id "MSTRG.157"; transcript_id "MSTRG.157.1"; exon_number "6";
PJEW02000005.1	StringTie	exon	124064	124370	1000	+	.	gene_id "MSTRG.157"; transcript_id "MSTRG.157.1"; exon_number "7";
PJEW02000005.1	StringTie	exon	124445	124578	1000	+	.	gene_id "MSTRG.157"; transcript_id "MSTRG.157.1"; exon_number "8";
PJEW02000005.1	StringTie	exon	124629	124850	1000	+	.	gene_id "MSTRG.157"; transcript_id "MSTRG.157.1"; exon_number "9";
PJEW02000005.1	StringTie	transcript	138114	139679	1000	+	.	gene_id "MSTRG.158"; transcript_id "MSTRG.158.1";
PJEW02000005.1	StringTie	exon	138114	138426	1000	+	.	gene_id "MSTRG.158"; transcript_id "MSTRG.158.1"; exon_number "1";
PJEW02000005.1	StringTie	exon	138493	138800	1000	+	.	gene_id "MSTRG.158"; transcript_id "MSTRG.158.1"; exon_number "2";
PJEW02000005.1	StringTie	exon	138856	139679	1000	+	.	gene_id "MSTRG.158"; transcript_id "MSTRG.158.1"; exon_number "3";
PJEW02000005.1	StringTie	exon	140158	140530	1000	+	.	gene_id "MSTRG.159"; transcript_id "MSTRG.159.1"; exon_number "1";
PJEW02000005.1	StringTie	transcript	140158	141846	1000	+	.	gene_id "MSTRG.159"; transcript_id "MSTRG.159.1";
PJEW02000005.1	StringTie	exon	140624	140849	1000	+	.	gene_id "MSTRG.159"; transcript_id "MSTRG.159.1"; exon_number "2";
PJEW02000005.1	StringTie	exon	140905	141846	1000	+	.	gene_id "MSTRG.159"; transcript_id "MSTRG.159.1"; exon_number "3";
PJEW02000005.1	StringTie	transcript	143619	145389	1000	-	.	gene_id "MSTRG.160"; transcript_id "MSTRG.160.1";
PJEW02000005.1	StringTie	exon	143619	145168	1000	-	.	gene_id "MSTRG.160"; transcript_id "MSTRG.160.1"; exon_number "1";
PJEW02000005.1	StringTie	exon	145276	145389	1000	-	.	gene_id "MSTRG.160"; transcript_id "MSTRG.160.1"; exon_number "2";
PJEW02000005.1	StringTie	transcript	152501	152769	1000	-	.	gene_id "MSTRG.161"; transcript_id "MSTRG.161.1";
PJEW02000005.1	StringTie	exon	152501	152654	1000	-	.	gene_id "MSTRG.161"; transcript_id "MSTRG.161.1"; exon_number "1";
PJEW02000005.1	StringTie	exon	152708	152769	1000	-	.	gene_id "MSTRG.161"; transcript_id "MSTRG.161.1"; exon_number "2";
PJEW02000005.1	StringTie	exon	153516	153585	1000	-	.	gene_id "MSTRG.162"; transcript_id "MSTRG.162.1"; exon_number "1";
PJEW02000005.1	StringTie	transcript	153516	153816	1000	-	.	gene_id "MSTRG.162"; transcript_id "MSTRG.162.1";
PJEW02000005.1	StringTie	exon	153648	153816	1000	-	.	gene_id "MSTRG.162"; transcript_id "MSTRG.162.1"; exon_number "2";
PJEW02000005.1	StringTie	transcript	158218	158752	1000	-	.	gene_id "MSTRG.163"; transcript_id "MSTRG.163.1";
PJEW02000005.1	StringTie	exon	158218	158518	1000	-	.	gene_id "MSTRG.163"; transcript_id "MSTRG.163.1"; exon_number "1";
PJEW02000005.1	StringTie	exon	158571	158752	1000	-	.	gene_id "MSTRG.163"; transcript_id "MSTRG.163.1"; exon_number "2";
PJEW02000005.1	StringTie	transcript	159128	159536	1000	.	.	gene_id "MSTRG.164"; transcript_id "MSTRG.164.1";
PJEW02000005.1	StringTie	exon	159128	159536	1000	.	.	gene_id "MSTRG.164"; transcript_id "MSTRG.164.1"; exon_number "1";
PJEW02000005.1	StringTie	transcript	166614	170717	1000	-	.	gene_id "MSTRG.165"; transcript_id "MSTRG.165.1";
PJEW02000005.1	StringTie	exon	166614	166701	1000	-	.	gene_id "MSTRG.165"; transcript_id "MSTRG.165.1"; exon_number "1";
PJEW02000005.1	StringTie	exon	166754	166791	1000	-	.	gene_id "MSTRG.165"; transcript_id "MSTRG.165.1"; exon_number "2";
PJEW02000005.1	StringTie	exon	166845	166911	1000	-	.	gene_id "MSTRG.165"; transcript_id "MSTRG.165.1"; exon_number "3";
PJEW02000005.1	StringTie	exon	167240	167329	1000	-	.	gene_id "MSTRG.165"; transcript_id "MSTRG.165.1"; exon_number "4";
PJEW02000005.1	StringTie	exon	169144	169275	1000	-	.	gene_id "MSTRG.166"; transcript_id "MSTRG.166.1"; exon_number "1";
PJEW02000005.1	StringTie	transcript	169144	169463	1000	-	.	gene_id "MSTRG.166"; transcript_id "MSTRG.166.1";
PJEW02000005.1	StringTie	exon	169337	169463	1000	-	.	gene_id "MSTRG.166"; transcript_id "MSTRG.166.1"; exon_number "2";
PJEW02000005.1	StringTie	exon	170685	170717	1000	-	.	gene_id "MSTRG.165"; transcript_id "MSTRG.165.1"; exon_number "5";
PJEW02000005.1	StringTie	transcript	174854	175459	1000	+	.	gene_id "MSTRG.167"; transcript_id "MSTRG.167.1";
PJEW02000005.1	StringTie	exon	174854	174980	1000	+	.	gene_id "MSTRG.167"; transcript_id "MSTRG.167.1"; exon_number "1";
PJEW02000005.1	StringTie	exon	175057	175459	1000	+	.	gene_id "MSTRG.167"; transcript_id "MSTRG.167.1"; exon_number "2";
PJEW02000005.1	StringTie	transcript	189484	190435	1000	-	.	gene_id "MSTRG.169"; transcript_id "MSTRG.169.1";
PJEW02000005.1	StringTie	exon	189484	189712	1000	-	.	gene_id "MSTRG.169"; transcript_id "MSTRG.169.1"; exon_number "1";
PJEW02000005.1	StringTie	exon	189763	189855	1000	-	.	gene_id "MSTRG.169"; transcript_id "MSTRG.169.1"; exon_number "2";
PJEW02000005.1	StringTie	exon	189910	190085	1000	-	.	gene_id "MSTRG.169"; transcript_id "MSTRG.169.1"; exon_number "3";
PJEW02000005.1	StringTie	exon	190152	190435	1000	-	.	gene_id "MSTRG.169"; transcript_id "MSTRG.169.1"; exon_number "4";
PJEW02000005.1	StringTie	transcript	190879	191313	1000	-	.	gene_id "MSTRG.168"; transcript_id "MSTRG.168.1";
PJEW02000005.1	StringTie	exon	190879	190969	1000	-	.	gene_id "MSTRG.168"; transcript_id "MSTRG.168.1"; exon_number "1";
PJEW02000005.1	StringTie	exon	191031	191157	1000	-	.	gene_id "MSTRG.168"; transcript_id "MSTRG.168.1"; exon_number "2";
PJEW02000005.1	StringTie	exon	191235	191313	1000	-	.	gene_id "MSTRG.168"; transcript_id "MSTRG.168.1"; exon_number "3";
PJEW02000005.1	StringTie	exon	192380	192800	1000	+	.	gene_id "MSTRG.171"; transcript_id "MSTRG.171.1"; exon_number "1";
PJEW02000005.1	StringTie	transcript	192380	193321	1000	+	.	gene_id "MSTRG.171"; transcript_id "MSTRG.171.1";
PJEW02000005.1	StringTie	exon	192852	192911	1000	+	.	gene_id "MSTRG.171"; transcript_id "MSTRG.171.1"; exon_number "2";
PJEW02000005.1	StringTie	exon	192978	193321	1000	+	.	gene_id "MSTRG.171"; transcript_id "MSTRG.171.1"; exon_number "3";
PJEW02000005.1	StringTie	transcript	193509	196686	1000	+	.	gene_id "MSTRG.172"; transcript_id "MSTRG.172.1";
PJEW02000005.1	StringTie	exon	193509	194208	1000	+	.	gene_id "MSTRG.172"; transcript_id "MSTRG.172.1"; exon_number "1";
PJEW02000005.1	StringTie	exon	194281	194712	1000	+	.	gene_id "MSTRG.172"; transcript_id "MSTRG.172.1"; exon_number "2";
PJEW02000005.1	StringTie	exon	194776	194877	1000	+	.	gene_id "MSTRG.172"; transcript_id "MSTRG.172.1"; exon_number "3";
PJEW02000005.1	StringTie	exon	194930	195031	1000	+	.	gene_id "MSTRG.172"; transcript_id "MSTRG.172.1"; exon_number "4";
PJEW02000005.1	StringTie	exon	195086	195179	1000	+	.	gene_id "MSTRG.172"; transcript_id "MSTRG.172.1"; exon_number "5";
PJEW02000005.1	StringTie	exon	195229	195535	1000	+	.	gene_id "MSTRG.172"; transcript_id "MSTRG.172.1"; exon_number "6";
PJEW02000005.1	StringTie	exon	195583	195744	1000	+	.	gene_id "MSTRG.172"; transcript_id "MSTRG.172.1"; exon_number "7";
PJEW02000005.1	StringTie	exon	195794	196686	1000	+	.	gene_id "MSTRG.172"; transcript_id "MSTRG.172.1"; exon_number "8";
PJEW02000005.1	StringTie	exon	204553	204747	1000	+	.	gene_id "MSTRG.170"; transcript_id "MSTRG.170.1"; exon_number "1";
PJEW02000005.1	StringTie	transcript	204553	205134	1000	+	.	gene_id "MSTRG.170"; transcript_id "MSTRG.170.1";
PJEW02000005.1	StringTie	exon	204806	204929	1000	+	.	gene_id "MSTRG.170"; transcript_id "MSTRG.170.1"; exon_number "2";
PJEW02000005.1	StringTie	exon	205010	205134	1000	+	.	gene_id "MSTRG.170"; transcript_id "MSTRG.170.1"; exon_number "3";
PJEW02000005.1	StringTie	exon	232897	233397	1000	.	.	gene_id "MSTRG.177"; transcript_id "MSTRG.177.1"; exon_number "1";
PJEW02000005.1	StringTie	transcript	232897	233397	1000	.	.	gene_id "MSTRG.177"; transcript_id "MSTRG.177.1";
PJEW02000005.1	StringTie	exon	233893	234059	1000	-	.	gene_id "MSTRG.178"; transcript_id "MSTRG.178.1"; exon_number "1";
PJEW02000005.1	StringTie	transcript	233893	234444	1000	-	.	gene_id "MSTRG.178"; transcript_id "MSTRG.178.1";
PJEW02000005.1	StringTie	exon	234214	234332	1000	-	.	gene_id "MSTRG.178"; transcript_id "MSTRG.178.1"; exon_number "2";
PJEW02000005.1	StringTie	exon	234416	234444	1000	-	.	gene_id "MSTRG.178"; transcript_id "MSTRG.178.1"; exon_number "3";
PJEW02000005.1	StringTie	exon	234583	235114	1000	-	.	gene_id "MSTRG.179"; transcript_id "MSTRG.179.1"; exon_number "1";
PJEW02000005.1	StringTie	transcript	234583	238169	1000	-	.	gene_id "MSTRG.179"; transcript_id "MSTRG.179.1";
PJEW02000005.1	StringTie	exon	235164	235552	1000	-	.	gene_id "MSTRG.179"; transcript_id "MSTRG.179.1"; exon_number "2";
PJEW02000005.1	StringTie	exon	235262	235552	1000	-	.	gene_id "MSTRG.179"; transcript_id "MSTRG.179.2"; exon_number "1";
PJEW02000005.1	StringTie	transcript	235262	238169	1000	-	.	gene_id "MSTRG.179"; transcript_id "MSTRG.179.2";
PJEW02000005.1	StringTie	transcript	236277	237170	1000	-	.	gene_id "MSTRG.180"; transcript_id "MSTRG.180.1";
PJEW02000005.1	StringTie	exon	236277	236956	1000	-	.	gene_id "MSTRG.180"; transcript_id "MSTRG.180.1"; exon_number "1";
PJEW02000005.1	StringTie	exon	237007	237170	1000	-	.	gene_id "MSTRG.180"; transcript_id "MSTRG.180.1"; exon_number "2";
PJEW02000005.1	StringTie	exon	237787	238027	1000	-	.	gene_id "MSTRG.179"; transcript_id "MSTRG.179.2"; exon_number "2";
PJEW02000005.1	StringTie	exon	237787	238169	1000	-	.	gene_id "MSTRG.179"; transcript_id "MSTRG.179.1"; exon_number "3";
PJEW02000005.1	StringTie	exon	238092	238169	1000	-	.	gene_id "MSTRG.179"; transcript_id "MSTRG.179.2"; exon_number "3";
PJEW02000005.1	StringTie	transcript	261486	261871	1000	-	.	gene_id "MSTRG.173"; transcript_id "MSTRG.173.1";
PJEW02000005.1	StringTie	exon	261486	261582	1000	-	.	gene_id "MSTRG.173"; transcript_id "MSTRG.173.1"; exon_number "1";
PJEW02000005.1	StringTie	exon	261643	261871	1000	-	.	gene_id "MSTRG.173"; transcript_id "MSTRG.173.1"; exon_number "2";
PJEW02000005.1	StringTie	exon	269411	269646	1000	.	.	gene_id "MSTRG.174"; transcript_id "MSTRG.174.1"; exon_number "1";
PJEW02000005.1	StringTie	transcript	269411	269646	1000	.	.	gene_id "MSTRG.174"; transcript_id "MSTRG.174.1";
PJEW02000005.1	StringTie	exon	271324	271480	1000	-	.	gene_id "MSTRG.175"; transcript_id "MSTRG.175.1"; exon_number "1";
PJEW02000005.1	StringTie	transcript	271324	272714	1000	-	.	gene_id "MSTRG.175"; transcript_id "MSTRG.175.1";
PJEW02000005.1	StringTie	exon	271559	272714	1000	-	.	gene_id "MSTRG.175"; transcript_id "MSTRG.175.1"; exon_number "2";
PJEW02000005.1	StringTie	exon	274711	275482	1000	-	.	gene_id "MSTRG.176"; transcript_id "MSTRG.176.1"; exon_number "1";
PJEW02000005.1	StringTie	transcript	274711	275482	1000	-	.	gene_id "MSTRG.176"; transcript_id "MSTRG.176.1";
PJEW02000005.1	StringTie	exon	274722	274854	1000	-	.	gene_id "MSTRG.176"; transcript_id "MSTRG.176.2"; exon_number "1";
PJEW02000005.1	StringTie	transcript	274722	275482	1000	-	.	gene_id "MSTRG.176"; transcript_id "MSTRG.176.2";
PJEW02000005.1	StringTie	exon	274914	275482	1000	-	.	gene_id "MSTRG.176"; transcript_id "MSTRG.176.2"; exon_number "2";
PJEW02000005.1	StringTie	exon	276540	277384	1000	-	.	gene_id "MSTRG.183"; transcript_id "MSTRG.183.1"; exon_number "1";
PJEW02000005.1	StringTie	transcript	276540	277780	1000	-	.	gene_id "MSTRG.183"; transcript_id "MSTRG.183.1";
PJEW02000005.1	StringTie	exon	277516	277780	1000	-	.	gene_id "MSTRG.183"; transcript_id "MSTRG.183.1"; exon_number "2";
[truncated: 86,937 more rows]
