# Supplementary material for: Transcriptional profile of oil palm pathogen, Ganoderma boninense, reveals activation of lignin degradation machinery and possible evasion of host immune response
Source: BMC Genomics. 2021 May 5;22:326. doi: 10.1186/s12864-021-07644-9 (PMC8097845; doi:10.1186/s12864-021-07644-9)
Supplement: Supplementary file 3 — Additional file 3: Dataset S2. StringTie assembled transcripts. [file 12864_2021_7644_MOESM3_ESM.txt]

>MSTRG.8216.1
ggacgaacatggaaccggtcagcgcgtaggcggtagtcgagtcgatgaggtcgagggtcttctcgtagtctgcgtcctcgtagacgtagacggtcaagac
agggccgaagatctcatcgaccatcgtcacaggacttggggtccttcgtcaggatgacggtcggctgcacgaagaagcccttcgagtcgtccccggtacc
accgacgaggacctcgccgccggcatccttcgccttcttgatgtacccggtgatcttgtcgaatgcgggccggccgatgacaggcccaatgaagttcgtg
aagtctgtcgcaggaccgacttttcaggcttgcgacctctccaagaagctgctccttgaacccgccattccacacggacgacgcgaatgtaaagccggga
cagcgcagagcacttctggccctggtactcgaacgcgccacggacggtctgagtgacggcgttgcggatctccgcagaggggtggacgaggtggaagttc
ttcccaccagtctcgccgacgatgcgggggtagctcttgtaggagtcaaggttctgggcgatgtccttccagagcttcttgaacacgaaggtgctgccgg
tgaagtggagcgccgcgaagtctgggtgggcgatcgcttggccgacgactgcctccgggacgccaggcaacgaattgaatgacgccaggggggacaccgg
cctcggtcaggattttgtagacgagatagttggagtaggttgcggcgggtgagggcttccagacgaacggtgtttccaacgagagcgggagttccgggaa
ggttgccaccaatggcggtgaagttaaatggtgagaccgcgaaggacaaacccttccagcgcgcggtactcaacgcggttccacgctccaggggcgttct
tgacgggttgctgcgaatacagctcttcgacgtatttgactccgaagcggaagaagtccgatagctctgccgcggcatcgatttcagcctgccacgcatt
cttcccctgtccgagcattgtggccgccatgagcctgtagcggtactttccgctcacgagg
>MSTRG.4676.1
gtgtagaggggtgggctcggaggttgtgagttgatgcaacctgggtgcacagcgcattgtccaccaatgcccaatcttcaactccggaagtatcggtgat
gggcggcagtgacttccgtggtcggagcacttggtgtgttagagcgctggagggagaaagcaatgtgacttccatgagaggaaaacggtgcacgctgctg
tttgtggagaggttgtaagatgtccaagatgtgttgcccaagttgtggtaggtcctcgttgtagaatgctgattccacctttatgactggaagaaggatg
gtgactgagcaaggtgttattggaatggtgaagagggtaagccttggtcttctttgctggtgacacatgggctgacaaagagccaggagaaggccttctc
ttcaagtgatgacttgcatgcttcttggatgttgttgatatttgagaaggactgctaatgagttgatgatgtaaaaatggtatggaggaaaggtgctttt
gaaggcagtgtggtggtgtatggagataacaccttctcttccacaggttcaggagttgttgcttgaggactctaaaatctagagcattctcatccccatc
cccggatgtgccttctgttgagagtgttgcccaagatggattgtcagagtctactgaaggtagatgagtggaagcaacaagtgggttttggccatgcaaa
gatatgggctcttggtaagacatcattgttgtggaataatgtaagattgaaaaagaaacagaagccaactagaggttgaatcaaagagatagatttagtt
tatgagcaaatgttatgtatagatgctgcaacttgcatgtatctgcaagctgaagaatctgaaaagagtagcacaattcagccacttgacatcagacagg
tctagataggtatgcttactaggctctatagcagtgtcagaacactgtctggaagttttaggaatctgagtgaagcaagcagatgttactgggga
>MSTRG.1881.1
gcattgctgctctcatcgtatgtgtgctgtcccgctccgcgacccgttggcggatgtattggtgaggggggtatgatcatattatccggtgagtagtccc
aaatctaccggagggtggatgtctggcatctctacaatgcaagtggtatccaataagagtattcgtgtagttctaattatgtcatgagcggggtgacgga
gcgattgatatgcttgtcagtgcatagatgcctcaacggaggaggcgggaacagaaatttggccttgcacggtagagcggatcctaagtatgtcttgttt
cgagaggttcgcctcattgcagagcgagcggaacagtgaaccctccttgttgaacagattcagaggagtgtcgaactcagcgactgtgccccgtccatca
caaggatacggtcgtaatacactatcgtgttcagtcggtgggcgatacacagaagggttgaggacgtgaactctgtctggatagtgcgctggatcttggc
gtctgtctcaacgtctacactgcttgttgcctcgtccaagacaatgatacggctgttcttgaccaaggccctgcaaagagcgagaagttgcttttcccca
gcgctgtagttcgaaccttcgtcgctgacttgggcgtccagactaaacttggactctgcgacagattcagcagggccgtctctgggaagcagccaggcac
gcttcagcgagtccaggagctcggcgtcggttctcgtgttcagcgggtccaagttctctcgcacggtgcccttgaacagaagactgtcctgcggcaccag
agccaaccgcccacgaagtgtctccaagcccatctcagcgatgttcttcccatcgatgatgatctcgccggaggtgaggttcacgatgcggaagagtgcc
tggagaagagagctctttccggcgccagtccggcccacgatcccaatcttttcgccggggttgattctgaaagtgacgcccttcagcactagaggaagtc
ccgggcggtatgacatctctacgtccttgaactcgattgcgccgccctccggccatgacggcggaggatctgctggagtagtggtcttgccctcgttggg
aagttcggtgtagtataggatgcgctccaccgcgttgaagttctgttcgttctgcgcgtagttcgaaacaagcgtcgaaaacgattgggttatgctcaat
gtgtaagtcaacactacgccaatcttgctaggatctacagtgtgtctgaaacccgcagcgaacagacaaatgccgaggataag
>MSTRG.9537.1
cagctccccgctcctcctttgctacttttcgtcttcgcattctcaagtccgctagtcggcttttgtttcttcttcacctactcactcgctcttcttcttt
cgttgttgtcttatctttatcataacgtcctagagatgttctcctccacccgtatgatcactgctgtcttcgccgccctcgcgctggcttccactggctt
cgccgcccccgcccctgccgatggcgatgtctcctccatctccgcccgcgccgtcgctcccacctcccgcttcgtcatctactccgacaactgggtgaca
ggcgccctccccgccgcatccacgctcaagggctacaacgtcgtcgctctgtccttcctcacgctcaagggcgccgtcgaccaggcaaacaactgggccg
cgctccccgccgcacaaaagacgtccaagaagaacgagtaccacaaggccggcatcaagatcgtcgcctccgccttcggcgcgacagacctgcccacgac
ctccggcgcgaacgccgtcagcactgcgaacacgatggcgcagtgggtcaagagcaacggcctcgacgggattgacgtcgactacgaggacctcacggcg
atgaacaagggcgacggcgcggcggagaagtgggtgtcggacttcacgacgacgctccgcaagacactccccaagggccagtacatcctgagccacgcgc
cgctcgcgccctggctcggccccaaccatcagttcgcggggggcgcgtacgtcaagatcaacaagaacgtcggctcgctcatcgactgg
>MSTRG.2910.2
gacccaccgaacccatcgagtaatcacagccagggtcacctgcgcagcgagcatcgcactggcctccctctcttttctgctcctcttctcgtacccaccc
ttctcgtctgctcgttcttgtatgctgctgtgtcggcagagccggacgcaagcataatttccgctcttttctttctcgcagtcgatggcgtcgagcgtct
ctcgtaatgccgccctcgatccgctggccgagaacgcgctgccgactgtgctggtgacaccaacagcgacctcctcgactaccccggacgatgaccggac
tcaggatggccacagccctgatgtcctccgctgcggaagagtctccgcgaccacaggcaggccctttgccgacgaagcgcggagagattggtttcgacga
cggtctttacaacatgccggggcaagggggccaggcgagttcttcatccacctccctccccgaacgacacccggccgacagggagtatgccgcttcatcc
gagctgaatgcacccgtggtcgaccatcccccacggtcgccatcacggacggaatccaccaacaccgcaagcacgaccgggaaacggagcatcatctcgt
ttttcaagccgaagcggataccgacctacgccggcttgcgcctcaccaccctcgccgtctttttcttccaactcgccctcttcgccggcacactcgccgg
atgggtcctcgccatccagcggatgcagcaatccacggcgagcgcttcgtcgtcagacccaggtgacgggaacacacaggtcatgctcagcaccacgtcc
gcgcagatcttcgtccatgtcgcgttcggcatcgtcgccctcgccgagatcatcttcctcgagcgcaccgtcttccgtctccgcgccgaacggtacgcat
acatccaccccggcgcgatcctcccccggtccgcgcgcacgagggcttcggaggagcgcgagatggcgattgcgttcgcgccgtggcaccggccaccgct
cccgacctaccgccgcggcgctcgcgcaatccggcttgggcacagggcgacgtcgaggacaacatcatcgcgattcccccgcccccgcttacggcaacac
gcgcggaagtacgctgcttctccggggcttcctcaccgacgcactacgtgcgcagcgcccaaggagcgatggctcggcgtggagcgtggtcagtgggagg
agcgcgcggaggagcggcaccagggcggggccagagggacgagcaggatcgcccgaagagctacgtgagcacggactccgagtgggaagcgcggtgcgat
gccgatcgggcactcgtcctcgaggagacattagcgaggctggaagatggaaacggcaggcagaatgcatcagctacacggagataagatactggacaat
tgatgcagggacatttgcagggacatttggttctgattcgtttcgtcggactgctctccgacagcgttcctcttcatcttaccgctgtcgttgactgtgt
tgttacccatacctgtgcagctgtatccactatcgaatcgtgcgctctcttcagcatttgtggttgttgtgttggtggggcgtccttacggcctcaggtg
gtgatcctattggtctgagcaccttctacatttttgaggcttgattggtcattgtccggggttggtgatctgaacgttctgaaagttagtgcgttgcggc
ggtttcaaaagtggcgtgcgcatcggtgc
>MSTRG.12441.1
cgctcgacccagtcgatctacctcaaaacaagcttacaatcccgttatcttcgcctccttcgtcaccaactgtcccgccccctgcatcacaatggacgtg
ttcactaccatcgtatccatcgctacgaccggcgaaaccaccgctgagatcaccaacgaccagcgcgaggtcacctacggatcgtcctcgtactcgtggt
gcacaatcgcgtagttctctctgagaggacggcggcagccctttttgtcgggccctctctctcagccgtcgaccaagccgccctccacaactccattcaa
gtttcctctcctctctctctcttttttcttttgccccgtcgctccacctctcgtgttcatttgccagctccaccccgttcgtcatcccccctttggccgt
gctcatcccggtcgcgtttggccacctggccagttcttggctatttatgtaccttattgtgtgctccccctgtaccagggggctgcccttcacttattct
cgagtctccgctccgcccacagattacgttacgtagcgggaagccgttccgcagaacttgcacccgcatacgcccacactccttgccctccgtctctccg
tctctgattatttaactttgttagacatctgctagactgcagcacctgcaccgtcggtccggttcgattagatgtatgtacaccattggggtcgatgtac
gatacttgggggaggtcgcgcaaatgaatttacctgtatcatattccttccgctcctgccccgtccgaatcgttaccagt
>MSTRG.11758.1
catgctaagtcctcctcgcctattaccccagaccgcttggctcgcctcgtgaaaccctctcttcgtcctcttacgtccacgcagatcctgcagctcttcc
tcggacgtcttcccccccgctgaaaagggcaggcatcttccttatttccccgcgaacgaccggcttttcacgccaaatttgtagattcagtctcaggatt
ttcctgtatctccggttgctcccgctttatccacgccgccaccgcctgcaaattgataccaagccaaatgatgccagatcttggagggcttccgctggcg
tccaaccccggcactgttatacaaatttagctccaagccttctgccagtaagtagctagattccccatcatactctcgtagagacctccaacccaaggac
ttcccacaaaacacataacttacgaacggaagcatgctacgcagcagccccctctcacccttgcagccggcagggccaatgacgctccagcttcatgtca
gcgtcacctgcattcgatgcattgcatgatgttcagtatgatacgattggccgatggtctcatacgcaccgcttctgacgtacgtcgatgtccgtcctct
actccgcaggaatggaagacaaccgtcaatggggcatgcgaccgag
>MSTRG.3682.1
ccaggacaaggagggcatccctcccgaccagcaacgccttatcttcgccggtaagcagctggaggacggccgtactctttcggactacaacatccagaag
gagtccactctccaccttgtgctccgtctccgtggtggtctctgagggctggttgttagttgttgtcgtcgggctgtttggttgtcacgatcatgcgatg
tatcattgtacctgtaatgtcagct
>MSTRG.9283.1
agaataagttacgattaccccaaagagtgctgtccaatccagcgcactgccgtctctgaatccctgcaactacgaatccgccgtcgaacccgttccatgc
gataatctattcctcatctctacgcgtctgcttcctgaactttgattcccccttgtagcgtcgtcgacggtccctcgtttaggtggtgcgctcagcgtga
agcttgccggcgatcctggtcttgaaagaggccggaaggtctcgccagacactctccggggagagagcagtggtgacggcaggttcatgttgctcacagg
gccgagaccgggagagactggaggagggccagtgggggaccgtggggcaatgatgccttcagaggtatcccgacggcgcgaacggggacgaaggcgtggg
agggactctaggggcagcatgtcatacagtgccttgaagagtgatgtgcgtccctgcgttgttaccggttacggcttgctcggagaaggtggctgctcgc
cggcattcgtaggcagtgcattgtcattcgcactaaggctgaggaaaaggaatagaggtgcaagccacacgcaaagcccaaagaacgttgcgatatcacc
gaagtttcggcatgggatgaggaagaggggggccgcggtacgagcggtgtgctctgtgtcttgcctcttgagtgagccgtgcgaagtagaagaaccagag
gaagtggtctgcgacgacaagcacacacgaggccatgaagctcagcgatgatagtgagatgaaaggccaggtgggggtgaagttttgaaggtagacgatg
tgacagaggacggagaagatggatatggtgcagcgggagggaatcgtagaaatacagcaggaagtggactagg
>MSTRG.13722.1
tgccctcgcgtcacccttctcgagattcccccctacccttcacttcggtccgtaccagcaccttagaaccgcattcgtttggccttcctcctttccttct
ccggtggtgctttgcacaagtccagcaatctcattgatttcgatttcgtttcctgatcaaaacactcgtcgtcccccaccttttcaaacactatgcgcgg
atttaacgctgtcttcaaccatgcgctcgctggccagggaatcgtcaacgccgctctctcaccggcgaaggacatcaacaccttcgcaacgaccggtgct
gttgtccccggtgctgttccgaccgcaccgggtccgagcgatgtgttcaaggagggcggagactgcaagtttgcctggacgcccgatccgtccggccagt
ggaaggaaatgaacgtgcagctcatgtccggagacaactggaacatgatccccgtcaccaccatcgcgaaactcgacggcacgagcaccacgaacacgag
ctacacatacccttgccctgatgtcaagcccaactccgccatctacttctaccagttctcgacgcctgccgcgcccaagaacctcacctggacgacgcgc
ttcaccatcgccgcgtccgacggctccgtcacgccccccgcgaacgacacgcagcccgacggccagaagatctcgtggggcgtcggcgcgctcgtcgacc
agtccaaggtcgtgccctcgccgagctacctcaccggcggtagctcgtcgacttccgcgagcgcgagcgcgagtgcgagcagctcc
>MSTRG.13837.2
acgatttttgttttgcggctcgcaaggcagggttggagtccatccagatcccggtctccagtcgctggcctgcccattcgccagtggccacccaatcccc
gttctcttctgctcgttctctccgtcgttcgttccttatccatatattctttttctcatcccagttacggccttaatatgtcgatcgctcacctgcacgc
ctagaatccgccgcaacccctacccgccagtccgctggcctccccccctttctccacgctgtgtatgagttgcctgcctccgaagaaccgtccaagccgg
ccgttgcttcgttcgagaacggtccagaagatttcattgatcttttacatctcaacgacaacaataacttgtataagtcggggcatgcctccactccgtc
gacgttgaatatgtctgattcccactcgacaagccccactccggagcggagcggacaacctcgccgtggcagaggtatgtctcagtctggccagcctcgc
cgccctccagcccgtccctcgtttcaaggccaagtgtctcccgcacctccacactccgcaacgattcctccctcccaagaaaaccgccctggtgcctcct
ttcagggccctcaacctcagtatacctatggcgcgcgcgcggagggtacgtcgggcgatacacgatgcccgcccaacctcctgtgggcatggttcctcac
acacaacctcagttcggctatccacagccgcatccagggctccattcgcacgaccagcccatgctgaccccgccgcaaaaccagctcatgacttactccc
agagcacgttcatgcccatgctgcagacgccttctcaggtgtaccaatatccgccccacgcccctgaggccggctcatcttccaaccacggtcattcttt
ggcgactacccctactgcgttctcgggacactcgcgcccccagactcatcccacacatccctcccctcctccacaatccccactctcccatcccaactct
ggtccaccacatgccatccctacttcattatccccgcactccacgccatatggtgggcaggggccgtactcgcccatgcgatattccactccgcccttcg
cgtatcccccacattcctttgccccatccccgccgctgtatgcatcacaataccccacgccctatccccagcagtacccccagccaggcgccgagcagga
aaaccgcgggacatggtattatttcccgccgcagcccggctcaggacaatacgagtccttccagaggccatacgcgatgtcatatagctcagtcaataca
cacgaagttgagcagacgcagtatgggcagcctggatcctctccagtgacgccgagcgtcctccagatcacacctccgcacccacaagggcccagccctg
gtctcaccccatcccagggccccacgcccatagcagccagcccgcagggctcctcgtacggccaacgcataggggacatgtcgccaacgccgcatctacg
agagcgtccgccagacagcggtcctgtgtcgcccaagtcaccgatgtccccagccagcgcaagcgcaagtgcggcaggcactcgaccagcggccgaccgc
gccccaccagtccggcggtcgtaccaccccaacccgcccgcgcaccgctcagaatgggtgatgtgggcgggaaatgtgccatcagacgcgacgcacgacg
agctctggcgcttcttcaactccccaccgtccccagggagcgggtctggcgagtcctccgcgggcgcacattccgcgggagcgtactcgacgcagagcgc
gccagcgggtcccgtcggctccacggactcgtcgaacaccaacacctcgagcagcagtgcggggccgttgttcgggggcgtggcatcgatcttcttgatc
acgcgctcgaattgcgcgttcgtgaacttcacgacggaggcacatctgcacgcggcggtgatgcacttcaacggcgtgccgctccgcgtgggcgacgcgc
gctgtccgcgcctggtttgccgtgtccgtgggcgcgaggacgacctccgcgccggcgttggcgcgcagcgcggcgcagggatgcatgtgcgctgggtgaa
ggaccgtaaggagcgcgaacgcgagggagcaaggaggcgcagttctgtcgcgtccgagtccgacccgccgtcgtccaactcaccgactgacccggcgcat
ctgattgggggtctatcaatatcgagtgacgaggagggcgcggcaggggcggggagaagaatcaggaaaccggagccacactcgagtagttcgggttcgt
atgcgtcgaccagctcaagtatcctcactgcgtacttcccgaagcgttatttcatcctcaaatcgctaacgcagttcgacttggacttgagcgtggagaa
gtgcttatgggcaactcagcggcacaacgaagggatcctggaccaggcgttccggacgagcaaggaggtgtacctcatcttcagcgtcaacaagtccggc
gagttctacggctacgcgaagatggcaggacccatcatgcgcggagaggctcgagtttcttgggcctcccgagcggattcactccaacatcgcggcgctc
agcaccgcgaaagtgcgtcccaacgcgatggcacgttgctctctcccagtgaacatcgttttggcgagtcaccgtaccctatgtcgcccgaccagtcgat
caagacccctacgagcggccaaccgccccactaccagctagcacggcagcaggaccgcaatgctgcatcggctcccgcagaaatgctccagccgcaccgc
gtactcagtcaagccacgatcgacgaaccacaggcgttcagctacgactatacaaagattcgtcctgtcgcccccgccatcgccggaccgaagcagctct
cgcaacctgaaggcatcgagctcgaccggatggcgcccatccgggctatccgcgatccaaacgaacgcctggcagaggcagtgagggctgcgaccgacgg
ctcgctacaccccgtcgcagaggaggacgagccgacacatgttcgcgccgccgatgctgggaaaagcaaggaggctggcaccgcgcaggacgacgggccg
gtttggggggagtctttcaaggtggagtgggtgcggacggagcgtttgccgtttacgcgcacaaggcacatccgcaacccgtggaaccacgaccgggagg
tgaaggtctcgcgggacgggacggagctggagccgagcgtcggacagcagctgctggacgagtgggacaagctcgaccagccacctgtaggtggggccgt
cgacatcggccgcaggttccagggcaaggcgtcgctctcggcggacgcgctcggccccacaggaggctcataacgatggagacgaggcggttcccgatct
aggcctgatgcgccttgggcatcgtcttatcttcgaccgtccttttttctctctcaatcattcacgaaacgacactttgccggggctgtcccggcattca
cgacatggcacacgcacgcatatacacgaacgcacgcactgcacacgtctttgcttaatattttatcgtactcacgcgcctcgcgcccgtgcgccgccgg
acatacacgcacccggccgcacggggcgggatgacctttgttttctactcttccccatggttggcccacttcgctttgtttcgcagtaccacacacacca
cagggctgctgtctctcatcatcttgggtcaacttgtcgtcacacggatcgttatggtgtctcttccgctcatttccgctcgcgcatccatttcactccg
gtctttatctgcgctgtcgtcatccgtcgtccgtcatccctcgccccccatctactactcatcctagctactcacgatcgcaccactcacagactcgcac
gcacacgcaatccacgctgaggtcccattggtttttttttcgcccccatattcccccgagagcgctcccgtctgtagcaatagtagattccgcacatcga
catactgtaatacctcgcatttggcattatacacgacgcgccgatgtgcgctgggcttgcacagtcccatgccgctgttcggcgcgattcaccgcgtgga
tgagg
>MSTRG.10187.1
ctgctcagccaggcccagggacggcctcgacggtcaccactcccgcctcgttgtcccctcccacctctccccatcttccgcctgctgtatgtatccctag
actgccatcttccttcaactccttccatgtcttcggattctgaatctctccagtcacaactcagccaaggtctcctcgtcaagcaccctgagttctggtt
ctccgacggctccctcatcctttgcgcccagtccaccctcttccgtgtacacatatctcagctatgccgcaagtctgtcttcttccgtgatctcttctct
cttccccagccgtctac
>MSTRG.2145.1
gcacgttgttcagtttgaggtgtttcgcaagacgataccagaataatacatgtcggtacgggtgcgttacaggcgcgaagtggaatcgttgcgtgatgag
cgtgccatcaatcacaaccctctttccagataaggccgcgagcctttcaggaagatattggatcacctgaggaaaacgtctttccaggaatttcccaaac
cccttgacacccatccaccgcaagccacaaattccagctaacaaatacggtcttcagcttcctcaggtcccgacaggtccatgcagcaagcgacagggg
>MSTRG.15365.2
gtctcttgtatactaaccgatcctatcacctgtcactttatccaacagtagtcactcgtcccttccaatcttccattccgggcgcccctgtctgtcccac
cccccgaacatacgtaccccagccagtaaacgtaagcacttctcccgacaagagcccatcgccagccaccagtgccacctcggaatccggcagcgatcga
tgtggacactggacaagctgccggccgacgtcggccttaaacacacctgatgacggattcagagtgcatccattagccgtgagacacctcgctcaaatcc
tcctctcctcttctaataagcatctccgcttttccattaaccccctcccctcccctatacgccccttccttccctctgtcatcccctcccgccccccctc
ttcctgtccccgagccatgaaccccaccctctcccattcacattgggatcacctcccaccagcctcctccaagctccccctcaagaccgaccagccaaag
aagccccgtcaccgccatctcccccaccagcttgtcgcactcaatgagctctacgacaagaccgaacacccgtcactcgaggagaggacaacattagcag
agcgtctaggcatggagacaaagacggtcaactcgtggttttcagaacaaacgcgcctcgtcaaagaagcgacacaaagccccccttacgcaatgcgagc
tgccgcctatatctgctctgattgcctcggtctccgctccccccgcatcacacacctcgcatcacgtcgagtacgacgaactatccgaggacgagtacct
tccccctcagtctgtgtctgccgcgcacccgctgcagcagcaacagcagcacgccctcttttacgccggctcaccccagccccagcacctgttcgaagca
gagagctcgatgccacgcaagtcccggtcgcgtccgagccaggagcagacagaagagctgaaaaaattctctacgaggtgaagccgcacccaagcaagga
agagcgggaagccctcggggccaagatcggaatgcgctatcagagcgtgaccaactggttccagaaccagcgaagcatcgccaaaaagcgcgaggagaag
tcggccgtcctctcccactcgcagccctcctctgctcgtccctacaccccgcccttcgcactcccaccctcctccaacgccgcgcacccgtctctaggcg
ttcctccgccgacctcgcacccctccctctcggccctcctccatcacccaccccgcgcccgtcgctctcccagcgctgtcccgagcgcccctagtcgccc
ggcttctccgcgcgcatcaccctaccccattcatcaactctcaatagatgccacccaccgtcgcccgaggcgaacacgcccagagccttaccagctcgag
gcgctcaagaagctcttcaaccgaaccaagactccctcgatcgaagaccgccaacgcctcgctgcggagatcggcatggacgtgggcaaggtgacaaact
ggttccggaacctccgccagtccgaccgcaagcgcgcgcgtcaaaccgggagtgcaagcgccagcgcgagtgctgacgagatggacgaggacatggatgc
ggacacgacgatggacgtcgacgaggacgcacgctcgcatatgaccatatcgcgcaccgcgacgcctagtgcggcgtcaacctcgggtgtcgaatccgtc
aagctcgaggcgctcgacgagaagccccttcatatgcatgcttccagttctcgctcccatcttcatcatgcgcatcatgcaccaccgcgctcgatctacg
cccgtgcgcctctggcacactcccagtccgagcttggtagcgacgaggagttcccggaagctgttaccccctcgccagagtcttcgcccccgccgcccac
cgttgcgtcgacgtcgagcctcgcgcttccccttgtgcacccccatgctcgggagacaaaggcctcgatcaagcgatatgctcttgaatatgcgcagtat
gagagcgagaaggccgcgccggagctggaggacagtggtgtgaagatggaggatgcgttgctgctgctgagcttccaccacggcacggtcgtgcactagc
ggcacgaaacctaagtacgttaacgcggatctt
>MSTRG.6271.1
caggcgccgccctgcccgggccccgcgtaccacacgtcgagccgcacgaagttgttgtacacctcgcccgacgcgagcagcgtgtcgtcgccgagcggcc
cgcgcgactgtgggtggatccacgccgcaagcggcgcgtggaactccaggaacgccgccgagccgggggtgtagccatcgccgacggcgccggagccgcc
gtggatcttcttgcgcgcgttcttctcgggcacggcgaagttgttcgtgtagaactgcacgccggcct
>MSTRG.8532.1
tctgcccccatgcgggtggtgtcggtctgtgcgagtatgtgattcatttgagtttgatcgactatattgcgatctccgggaccatggagcgcaatgttct
ggagtttgtcgaccatctgcacgaacacttcctctacccgtgttctatcaacaacagcggtcggtataatgttcccaacaacgcgcaggaaggatacagt
atcgaaatgcatgagaagagcattgacgaatacgaatacccgaacggtacatattggaagagccgtggcgccgcacaggcttgagcgtatcgcccagcaa
tgtcgcagagctcccggaagaagttgaaacatgccgtgtatatatgtatcacctagcgctccgtattctagcctttgatctgcacaacacgcc
>MSTRG.15177.1
gcatttcgtcactttgggtcgggtcgaataagtatagaggaggatgacgacgggcactagccgcgaaaagtctgaatactcggtgcgaatgtcgggtttg
atggaagaagggtagtgcgtatggtcgggagggttcgcaaaaaagcggcatgcggcatgcgagtagttgggcgcgctgaagtgaaatcacagggtggatg
tgaaagggccggagacggctgcgggctggatcacagggcggcagggttcagacggaaaatatgccaggacggtcagctctctgacgtcctccatgttgtg
cgcgatgcggctggcctggcgctggcatagatgggattgctctcacgcgcggacggtctcgtttcggcgttccatatcacgaacgcctccggatgaggcg
gagaagatgtgtcggagatgcattcagactttcagcggtcggaaatgtgttccaggagtcactagggtatagatggaatgggtcgacaaaatttgctgtt
cggtccgcaaagaacgccgcagcgaccagaaggcgcactgcagggacacacgtatacaggagattgggacggtcctgccaaatgatgcggtatcgacatg
ggagagtacgacaacatttggtcagcagaggtct
>MSTRG.1921.1
tccttgcccttctcgccaaggcccttcatctcccggcgcgtgctctcgaggagagggacggcgatctcctccatgcacttgttcagcttaagctgaagac
ggcgtgtctgggtggggagacgccagaggaatgggaagacgttgccgaagaacagcgccgcggcggtgagaatgccgggtttaacgtgtcccatggcgtc
gaacacttcagcgacggcggagggcctgccttcgagagagccgaagtcgtgggagaagcccgcgataccgatgctgtcaagggaaacgtggttcatccat
ttttgcacgtctatcgtggcgaaatctccagaagctaattggttgtcccagttattcttgagcttgtacacggaatcgtagaagatggaagttagccttc
gaatggcgatgttgctgaaggctggagagatcgccttgcgttgcctgaggcagattcggatgcgttagctgtgatcgcagagtgggacgggaacgactca
cctctttatgagactctccttccgcccaaagcagtccgcggcccaacaaaccctcgatcgcgactctcgcgagctttgtctgcacgtacgtccatgtctc
gaccgagtagaagtgcgcgatggccttgggatcggtgaggacgacgcgggtggatcccagaggtgcagggacacgatagacggggccgtactcgtcaatc
catgcctcgtagagggcgccggcgtcagagttggccgggctgaggttgcggatgccgaagagccagctttgccgcgggggacatccgagaggcgtctcgc
gggcggctttgcggcgtgcgcggcgcggaggaagctgtgggcgaagtacgcggcggcgagcacggcggctagctgccagagcgggagcggcgagaccatg
tccgctgggatgatcatggtgcggaaggaaaggtagaggtggggggcgattgtcaggagatcggaggtcgagcttaagagcaggccggaggtgcgggtgg
agttgtgcggcaggttatgggaaacgaaacataaacatgacaagcacgggcttcggagttcctggagaagacacc
>MSTRG.3984.2
gaggccgaccgccacgacgccgccaccagtcacctatcgcctaccagtacttatctcttccagcgcaacctccgagccccacagcacacgcagcacccga
ttggctcacagctaggaacaactgtgtgcggttcagggcgtgcacagcatcgtatcgacgatgaatggtgtcaaacaggacccggccgcagccgatgcta
aggaaagcaccacgattcgcttcgaatggaccctccgcaacctcaaaaatctatttgaaaacagcaaaggagatgccaagtccaaagtcacgaaatcgcc
taggttcggggacggtcgatggcaaatcttgttctatgcgaactcgggcaacttcaacgttggtgcagaaggacaaacatttgtcagcctgtatctcgcc
tgcgag
>MSTRG.5960.1
acttcataccgccacactctgtccttgggccaactctgtatctggtatcgggatggagatggaggttcagcagctcgtggagatgggcgcgactgtcgcg
caggcgcgtgctgcactcaggcagtacaaggatgtgatggtagcagccgaacgcatattcgaagggtgctttgatcacattgtggacggagacggagacg
tggagatgcccccggtgcagaggccgccacccaagcctcggatgatcaccccggccgacgacgaggacgaagatgatgcactagaggagggagatgagga
cggagacgatgatgagtacatcgactacgatgattacgacgacttcgaggagaatgtggcaacgtcgaataatgctgcagtagatccttatgcagg
>MSTRG.12487.1
cctcgcgagcactgttatagccaacgatgagccactatgtcgacatgccccatcgtccgaactacatcgccctcttctctcactccctggccacgctacc
ccttccgtctgagattccttcgtccctacttcctcggaatgtgccgcttcgtcatatacaagggcacggaccccgtgcagctctcccacctcctcacacg
tccgtgccactccatcataaaccaagcttttgactccagactgcgtttggatcgtcgaaggcccatcaatggggacggctttggcgtcggctggtatgac
tctgtccacgacgaagagctcggaagccaaccatgcatcttcacttctgtcacccccgcgtggaataacgtgaatttgttgcgcttggctgagaagatca
agtcgcccctaggtcttgtgagcacgcttcctcaagtcttctccacaaaaatctcacagttcgccatgtagtgcccatgttcgcgctaccactgccggaa
ccctcagtctggacaactgtcacccgtggtcgtatggcaagctcatgttcatgcacaacggtgggatagcggatttccacaagatcaagcgaaaactaca
gatgagcgtacgggatgaagtgtttgactgggtgactgggaacacagattcccaatgggcatttgcactttatctatcgaagttacctgaccctatggcg
aagagctttacgccagcggtcctgcagcggacaatgctggagacgattgcccatatcaatgccttaacagaggagtatgatatcacggaacctagcctca
tgaacttctgcgtctctgacggagagactgtcgttgcaacacgttacatctcttcaaggacagatgaagccgcgtcattatggttctcgtcaggctccac
attcagtgaatatgccgagggaggccactacaagatgtcgaagacagacaagcgcgaaaacttgattatgattgcgagcgaaccgctcacctttgagaaa
gccgactggatggagatccggaccaaccacatggttgtcatcacaccgaagatgaacctacttcaaatacccatcgtagacaagttctacgtgaccccat
cggatcccgcagccctcaaccgaggcgtcgagtttgcagccgcgaagggcctcttgagcccagtacggcgagacaccatctcccgtcctcttgagtctgt
cgcttcccattagttacgagtaccgtacagagtcacgctcttaggattaggacattccacctttggataacttattgggcaagcactgcctgtgtgcacg
ccaaatgtctagcttaccccaatgtacgcgcctta
>MSTRG.6092.1
acttcgatgccggttcttgatgcgggcaaggttgcccggacggacgctcgctcgtatgatggtcgcctttgatgtcagatgtgccgcgctactcatctgg
ccagtcagaaggtccagtacggcactcgtccgaattcgttgtgccaaacaagctcgtcgcagaccattccatcgctataaaaggccctggtcctcgcccc
aatgttctctccaacgccccggcgtcctcgagtcatctcacattccttccttgcgacttacttgcacccctcttcgccccacacagatcatcatgcagtt
caccgctctgatccccctcgccgccgccctcttcgcctcggcgaacgcagccctcatcggctccgctggccccgtcaagtgcgcgagcgagaccgtcgcg
tacgagggcctcattggcaaggacaacaacgtcaagttcgtggcctcgagctgcaacgacgccccgcacgtctccgccaacggcgtcatctccaagcgcc
agagctccaacggcaccgtctccaacgtctgcgggcgcgtcgtgtgagcgccatttggctttctccaggctgagaagtggcaggtgctgacgggctatgc
ttgctctgcttccacaggcaacaccttctgcttctctggcggcagcggcggccccaacgaggatgactgcaaggtcatcgccgacgcgctcctctacgac
agccagaacaccggccctctgttcaacatcaccgccgccgggaccccgacggacaagatcacgatgcagtaccagtcctgcttgacctacttcctcaacc
aggactcgagcgacctcgagtactgccgcactgactggtcctcgctcgtcacctggctctcgtcggactgcaacgccgccaacagcgccccatggcggcc
tttgcgtcgccgccgaccagaggtggtacatccaggtccagaacacctccgggtgaaaggacatatacccaaggattgtgtatcgatgacaaatggactt
ctctacggacttcctaaggtcaaagcgtattacaagt
>MSTRG.11071.1
ggggtgcgtggaattgttcactcgataacgtcgtcatcatcgcccgagtcctcctccctagcacgctcacggcgtgccgcttcctttgctcgtttggcaa
gccctttgtccacttcgaggtcggacagtacgagcatcttgttgcagccggttgctggacactgcttcgctcctcctctgagataatctcgaatagccgc
agcggagtaggagtggccacattgcttagaagtcaacgggtcgacgagatgcgtaagggagaggggacatttgtagtcctgagtgatgccgccaatctgg
acgtcgtcttcgtcgtcgctgtcgtctccctcctctcgagggatgaggtcggtaagtggcggcatcgcagtgtcagggtggtgcacctcatatatagcct
gcttgaacttcgaatagttatcgctcttggcgtacttctgccgggaggtcttggtcttgtagacgtccatcttctcctgaacacccttgtcatacacatc
gatgacaccagcaatctgctcccccctttgaagctgctggtggatgtcatccagtgcctgctcgtgggcgttgaggtgtttgttcagtgtctagcagttc
gcgcatgagcgcgtcgatctgcttgagagccttctcgcccttctcgccatccgtgaactcggctacagacgcagcgacttccctcaagaagccata
>MSTRG.4438.2
aagcactccagaccttctcgcccacaccggcaagcataccccctccgaatgtaaattatcgtcttcggctccccgacgacaccccggtccaccaccatgc
tttgaatcccttagctttccttcttcgcgccgcacaaatatatcccaacaagctcgccattgtacattccgacgtgaagcatcctgtcatctactcttat
gccgtctggtgcgttcaccgtccaccgtccacccgctcccactcaccgcatccgaaccccgtcccacggccagggcacaacgcgtacagaactttagcta
tggccttctccgcgccgggatcaccccgggcgaccggatcgctttcatcgcaccaaatatacctgccatagctggtctcgccttcccatcgcatgctctg
ccgtgacgccgtactcactccctccctccatcacggtttctagaggcgtaccaaggcatcttcggcgcgcgcgcggtcatatgcgccatcaacacccgcc
tgacgcacggcgaggtcacgtacatcctcgagcactccggcgcgaagctcgtcttcgtcgaccacgagtctacgcacctcgtcgagggcgcgaaggcccc
ggtcgtcgtcatccacgacacgggcaggcaggacgacccgtacgagcagttcttggcggc
>MSTRG.2963.1
ggccggcatacagtccaggcgggttttgcgtcgcgaagagcatgaagtgaggatgtgggcgaacgacttcctgggtctcgggaatgacgagttcgcggtt
atcatcgagaagacgattcagtgcctcgagaacatccgttggggcgagattcagctcgtcaagaacgatccaatccccttgacgcaatgcccggacgagg
aggccctccttaaacaccagtttgccagtgacggggtcggaaacgtaagtaccgatgtactcctggatgtcggtgtgctcgtgattgttgattgatacga
acaaagcgatgccctgtccgcttcgcgagatactcgatcgaacttgtctttccactcgatgtcgggccttcgatgagaacggggaaccgtttcgcagcaa
tgatacgggccaggtcaatgagcttcgtctcgacagacggggtcatgatgtagtcttccgcggggtcttcgggcaaaggtcctctctcgaggtagaacgg
gccaaacttgacaaacgctgcgggatccccagggggtaggggttccttcgccaacaaagaccgagggttcttcactccagcaaggatgtgtttctgagca
agagctgtgaccgccgcggcgctggggccgtccaaggccatggtgaatgccatgaggcacccttcccacagggccctccgcaacgagtacgcactcgcca
tgtccgctgcgaaagtgagagcacgggcaagggtgcgcatgctgaaatgcggcctatgatttgcaccggcctatgatttgcaccgtcggcaatttgccgt
tcctccgatagacgtttcaccgccgtgtagaagtccgcgacgtccatgattgcgcccctgtcgccgacggccgtggcaccaatgtactgagccacgatcg
tgagcagtgtctctttgtcggcgtccggaggagggacatcatcaatctcggtgaagcgacagcggatattgggcggcaggtccttcttgcccacatcggt
agccgggttcatgcatgcgaagaggcggaagtccggatgacgaggaatgggctccaaagaaccttgttccgttagagtgatagacgctgtaggtccatga
agcagcccagatattgactccagtgtctcgggggtggccaagttcacttcgtcgagcaagatccagtcgccattccgcaaaagccttcactaaaggccct
tcgacgaacgcgaacgcaaacttgctcttgccctgcacatgctgctgcacctcaaacgtctgaacgtcccgttcgaatccctcccaagcctccatcgaca
cgttcaggccagaaccctcgaccttcctccgcttgcgtgggataccgccctccagctccttggcgtcttcctcggcctgcttcttcttgatcctgtcctt
ggcaagtttgaccgcctccagccacaggcccgccgcgcgcttccacttgcgctcctggaccgccttcctcaccgactcttcaaaatgcgcgttcttcttc
cgactgaacgttcccccgaacatctccaggaagcgctcctgcagctcgcccccgggcacgcgcgcgtccacaggcttgaagccgccaaggatgtccgacg
actccgtctggttggacaggttgagcgaaatcagcgggcgccgcaacagggacgcgaggtgcgtcacgacactcgtcttgcctgttcccgtctcgcccgt
caggagcacgggctccgagtgcgagatggcgctcgcgagtcgcgcgatgagcgacatggcgggccggtgcatcgcaaaggggcgcatggagggtggagcg
atctccatcttggccgcacgcgcgggcaagcgcgtgtgccctgcacgcacggcagtgatccgcccgttcacgtccttctccgtgtcgaactcggaggtgc
gcctgtggaggatgtagtctctgcgctcgtcggataggccgagatgtccggcgatgacgtgtataatagcctcgaggtgtgtgcgcggccggaagcggtc
gttgagccagcaccgaagaagacgtcgcgagcttcaaggaacatgtcctcgcggatggtggggttggggaagatctgcgcgaggcttgtgggttgtgttg
gatcctcgtcgatatccatcggttggtgactagagggaaggagaccgctgatacgcgtgcagaatctttcgagctcacgaaggccgatgttgcgagtcga
ggcctgacttccgagagagcgcacgctctcccataggttaataaggcctctcgcaggcgggccggccagtcgaggacatttcgtgtcgatgatgatgcgg
agatcgctagcagtaggggaagcgacgactatttcgaagaacttgtgagcaccgaagaacgtggggctaggatacgcgccagtgcgggagggctggagag
agcgtgtggcaaacaacgcgaaggaatcgtccgcttcaactgtaccacggcttgggacttccaaacgcgcccgtccaccgatccacttatcaggactcaa
agactcgaccaagggtttgatgattccgagaacctccattgttgccttgtctatatcctccagaacaacccatttcccctctcgcatcgcgcgaacaagg
acgccctccttccactcgaacgtcccaggacgcgtgggtgacgagacgtacgaccctagcagagaacgaggatccaacgatgtgtcggcaaggtggattg
ttacgatgtgattccgcacgtccgggtacaacagcgtcgccatgtgggatatgagaagcgacttgcccgaggacggtgacgatgtgaggagaatgggaac
cctgattgagaggtgaagtgcgatggctcgtaatgaaaccacagcggtaggcgtgtcgatgagagatgcggccgcttgattaggtatagaggagcgaagc
atgagaacaccatagacattcaccatcaaagggctgagctccgccggatgaataggctcgctcgagtcattgtcgcgtatgtagaagtcgtggggctcga
gaagctgattccttcctcgcgcaatccgttcgagctccaacacaggcatgatccatcccgaaacttgctgcagagtcccgtcggtagcgaacccgaaagt
tatggggcagtctacgtcggaaacctcacctagaacctccttttccaggtttactcgttctcgttccccctccatcatgccagcctgcaacgcatagcac
ctgacagctaggaaacgaactccgttgtcaggatgaggagcccatataatttgagataagggcgtgagcgaccaggcgagttgacggggaagagcgcggt
tcgcttggagcaggcgatagtatgcaagcagcgcgcgttgcaacggatatggcggtatgtttttctatccgctcagacgcggtaaagaaggggagagggc
cggcttcgaaacctgtggaacgaaggaaagcggaaaggatgctagaaacgcatgattaggcgagattcccaacgggagatgaaaccaagaccgatagcca
gttaagctactaaatgcgtgacagacagtatagagagggtaaaaagggatt
>MSTRG.5281.1
ccgcccggaggcgcactactccatttttgctacgtcttcgagcaacatggtaggacagttgatgttcaacggtctcgcaggggcacatgcacaccctcac
ccacccacggctcccggagggaatagggcctcagaaacggcggacatccccgagctgagtgcgagtacccccaaggaaggcccttcattgtgcgactgtc
ttaagtatacgctgaaggagcagtggccgactgtgtcggaggtcgcgcctctgtgggagatgacgacgatgtggccggacgggttgatggagggcgagat
caggaaggaggagtgccggcggctcgtgtggtcaagcgtgatgctcagcgcgggtcagaacgcatatacggccgcggacggggagctcgacaggacggag
ctgttcatcaaggactacaggaacctcgccatactgttcccgggagaggacctcgtcttctcgtcca
>MSTRG.2687.1
ctcagagaaggtggagtatgctggacgagagtactgctactggttcctgccgaagggcaggaaggacgttggggaatccttggagcaaacagctttgcga
gaagcatacgaagagtccggcctccgcacaagctttctccctatcatcctcagacacaacgcacctggacccccaaacacactcgccgactttgatcact
tacgtctgatcccttgcaccgagcccatctacatatgcacgcaagcgtacgagaaacgcaggaccaccagacggcc
>MSTRG.10889.1
ggagctccaactcggccttgcgaaggtcgctgagcctgacgtggatgcgttcatgtcgtacgctgcgcttgtccccgagtactgtcgcctcgaaggcttg
ctcatcaaggcgatcgtgtgagcctaggctcgtcttgcctcgcccgcaccccgcgctaccatgccacactccataccgctcacgtctgccactcttgaca
cctcgctcatacaatgttccatctcaattgctctcatgcgcccatggtctcgcttcctctgctgctcgttctgtgctgtcgacttgttgtacgcaggcct
gtgaggagcaggctgcagggccgtatcccatcatcgtcatcaccaccaccgccgccattagatgctctccaagatactccccttcttgctatctcgccgt
ccgtcctaatacggtcattgtcgaaatcgatgcggagatcgaggttcggggttcggggtctggtcgagttccacaatcaggagcagctgtctgtccaccg
ctcatccatccacccatccatccacgttcaccaccgtctcacctcacccatccaaaaagttgcgtagcaagtagtatattccccctggctgtaaacgata
ccactgactatgatatcatggtatacacgaagac
>MSTRG.775.2
attgatcgcactgggttcttacgaagacctctgcatattcgtgaggctccaacgattttcatgaacaaatgagggcttactgttccgtcgttaaggagtg
gttgcacccgacggccgaaggctcgtcatattgtgcattagaggtaaagactgtggttttcgcgttcccagcgatcaaggtcacggccaccagagctaaa
cccaacgtcacgagtcctatcatcacattcttgttccgattgtagagggcataggttcggaaaatgaggatgagaccgactattgtttggttgagaactg
cgtaaaactggtgatacctctgcagttgtcgacagctaaacagattttacgtttgttaatggacggtacgttggctgtcatgtggatcaacgaaccgcta
acgcattgtgaatgtcagtgggtttctgctataggtataggtattagcttgctcaccattggaggcagaatcacgaagtattcgacgattataggaattt
gtcccagcaacgtgagatatcgattgagcacgaagagtgtcgacactgcggaaagcctggctctcttccagaagtactcgatctcgatgcctagagtgag
gcaataatcgtagagtaatatagtccacgcgatgatagccaacatgttgttcagtcggattgaagcggctaatgtcgcgactgaaggctgctcggagtcc
atggctgctcgacgaggcgcgtggggggttgtccatggggctgagggaa
>MSTRG.8667.1
ttctctccagtgccctcgcagtatccttaggacctgttctccaactcttgttcgccaccctctacccgttcacaaccctgctcgttctcaaagccgcccc
gctcactatgccccatacctcagagaatgtcgtctatattccagacaccatgttcggctggccgtggcccgccaaattcaacccattgcatgacgaggtc
gaagccgagtcgatcgcctggctcgcatctctcaatccttataccccgacatcccagcgagcgcacaacaaggcccacctcggccgtctcgcggcgttcg
cgtacccagaagctccgcggg
>MSTRG.4594.1
tcgtcctcgtcgtaacaccacatttcaacctttccgggggtcgcgccccgcgcgaacatgggaaggatatctggggagccgaatgaaaaggtcgcgctag
attggttaaagacggagtcgaaatctacagggttcgttttccatccctgtatcctccattattctctagcatcaggatagcagggtcaggacgaaccttt
gtcacagcagacacatcctcgtacattccacc
>MSTRG.14769.1
acgcggacgtacaacaccgcggcggacgcggtcgacctcgtgccgacgcagcgcgagccggtcgaggcggcggtgaaggcggtgctcgacgtgaaggcgg
agaagaagaaggcgaaggaggagcgcaaggcgcggaagcgcgcggagaaggaggagatcgcggacggcatcgaggaggcgcggatggacgtggatgggga
cgaggagggtggagagcaaggagagcaagaaggagaagaagcggaaacggagagagagcgaggcgatggaggtcgaccaggagaaccagaagaccgagac
agaggaggaacgcaaggcaaggaagaaggcaaagaaag
>MSTRG.14372.1
tcccagatgacatccaatgcccattccactgccctagtctacaccacacacatcatatcacatcgaagccctccacaggctgccactcgtcatcgatgct
ctcaacatcaaacagcttcatgtagcaccgcatccccggcgtcgagaaatgcttgtatgggtggtaccggtccagtctcgtcccgcaccgatagcagtag
tgagtcgcgcaccggatgcacgtcatatgattgcagccagagtgtttctcgacacgcagtgtgcaaccgggacagggtatccccgtgcaccgctcgagcc
agtccatgaaccccttctcccgttcgtattcatccatcagtttcttcaatgcgattcgtccgtaacgcgcctccatctcttgacgcctgggtgaatcctc
ctccagccccatgtactccgccagtatctccttcgtggcggagataggacactcgcctacaggcccatgccaagtccgtttgcagtatgcacaaaatgaa
tacccgcactgcggacatgtccgcaatcgctcccaaggcgagccctcctctacgttcggtgcgcgtgccacgggcgtttggcacagcgccatagggcaat
ggatgaaagttgggtctctctcgagagcccgcttcatgcgtaaccacctccacctcagtacttcctcttcggtcaccacacgccgaacctcctcttcggt
ggcctctcgatgctcctttacgcagttgggatctgggcatcccaccctccccacatcgccctctttgatgcaaagcttccagaaatcttccagacaggat
ctgcagaatacatgttcgcactccagcattatgcatcgtgcccccttgatcgatgtcaaacagacttggcattcgtacgaattctgggaaaaacgggcgg
cttgaatggacttgttgtaattatccaggatggggtgtagagaagacccggcgtaggatgtggaatgcgaatagttctttggccatctacgtccacggcc
aaatggaggtcgtcgaggaattcaccggttcgtacccattctacccatgtgtagaggacaccttcgcccgcctcccatttcccagtgaggtgatctcgga
gctccgatcctacctgcggtagccaagagtgtgtggcgtgcaatgtccgtatctgtggcgggatgtacgggtatgcctgcggtatggagatgtccagaag
gattggtggaagggtggtgagcgagagagatgctgagctacctgctccggagctaggcagtcggtcgtgatccgccgaggcagtctggagtaagaccacc
gtcggctccgccaggtccacaggtatttcaagtctgatgtaacccttggaggctcccgtagacagaaagtcggggtggatagcctcgagcacctcccatt
cctcttgctgcagagatgcgcacacctccaagttgtaccgctctggatccccgctcatacgccacgataaagaaatgtgaggtccggagaggaaagcaga
aagtatggatgttggggtcgatgagtcagaaagactgccagatacccggggactacgcctagcggttgaaaggaggagtcagagagcggtccgcatgctt
ccgcggatgacggtgtctagtatgtttttcggagacgagacatagaccacgtaaggcgtgatgtgggcagctttgagagcccgagcccaagcctgagagc
agcagcagccggggacatgtc
>MSTRG.11909.1
atctcgataatggcggtgaagtctatcctctaaggaagcgcttgtacacctcgttttcggtctcttctacgtacggatatcccagcttcttgaggtacgc
gctgaactcatcggtatctgacggggggacctggatgcccgctagcaccttcccaatgtctgcgccgtgattcctatagtggaatagcgagatgttccat
ccgctgtgcagtccttgcaggaacctccttagtgcgccgggacgctcgggaaactcgaatctgaatagtcgctcgttgggcacctgcttgcaccctccga
tcatgtagcgggcatggctcttggccatctcgtcgtcgctgatgtcgaccgccttcatgtctagcttctccagggcaaaaatcaggtcagacacctcctt
cgcacgtgacgtcgtctccagctggaacgagaggaatatctgggcccgttccggatcgtgataccggtacagaaactccgtggtagcacgcggatggatc
gtatcatgcaaagcgaagaagcttccaggcctttcaggtatctccacggtgagcaacgcttctcgtccttctccaagccctgctcgttctgcgacgaacc
gcagacggtcaaagttcatattcgccccgctgatgactgcaacgaacttcttctgcgcgccgacgagctggttatcgacgatatatcgcttcaaggctgc
tagtgctagggcaccagcaggctcggtgatggaacgcgtctcctcaaacacatccttgatagcggcgcaaagttcatccgtgtcaacttttacgacatcg
tccaggagggtctggcagatcctgaacggctcctccccgacgatctttacggccgtgccatcgctgaataggccaacctcatctagcgtgacccgctcgc
ccttcgccagacttcgtgccatcgcatccgcgtcgacggtctcgccaccaattaccttggtagatgacgctccaatgcgtttgacgtactcggcgatgcc
tgccacgagcccgcctccgccaatgccagcgacgatgccgtccaaggactcggggttcgggatctgtttgaggatctccatcccgacggtcccttggccc
gcgataacgagtgggtcatcgtacggcggcacgaacaccagcccgtgcgtctccgcgaggcgggcgcactccaacttggcttcgtcgaagtcctggccga
agaggacgaccttcgcgccgagacgagagacgttccgcaccttgatcgacggcgtcgccttcggcatcacgatcgtgcacggaatgcccagccgcgagcc
cgagagcgcaacaccctgtgcatgattgcccgcgctgcacgtcacgacgcccttccatctgtcctcctccggtaggctcgccatgaagttgtatgctccg
cggatcttgaagctgaagacctcctggaggtcctcgcgtttgagccatatctggttcccgagccgcgcagagagattcggacagtacacaagcggcgttt
ccttcaggatctcgtacactttggatgtgagtatgagcttgagatagtcgggttttccatccggcaggagatggtgtgcggacaggcgtgggtacttggc
attggggatgcgctctggtgcgtgggatgcgtactcgactgtggccgtggtcggcatggctcgtcgtgcggcttttgttttcaatccaagagggaaggat
gcttgagattcagcctgttcaagtctaggatgttctaattcagacgagatagtcagtgcagtgaggatgaggccttgcaggagcgcattgcagacacgag
tcacagatatt
>MSTRG.1843.1
cagtactacgagttctacgagtccactccagtcgcctcgatcaccatgaagttcgccctcgccgcttccttcatctacaccatcctctccgctgttcagg
ctctgccttcccccgttgccgaccatttcccgccgcccccggagctttgctgctaccccaccgtccccctgcttcgtgcctaccaggccacgatccacga
ccacttctacaccaccaacgctgccgagatgcagaacgccgtttcctccttggggtacaacctggaggggaccgcggcgacgatccaccccgaggagacg
ccgatcaccgtccccctctaccgcctctacaacccgacggcctacgaccacttctacaccaccaacgcggcagagcgcgacaacgcagcgacgaacctcg
gctactcgaaggagggcgtcacgggctatgtgtacgagaagcagtggtgcgggaccgtcccgctgtataggctgtacaacccatcgatcgtcgaccactt
ttacaccacgaacgcggcggagagggacaacgcggccaacaatctaggttaccactacgagggcat
>MSTRG.7014.1
ctcacggcgcgacgtcgaggtcctcatggacgtggactctggccgggaagtcgggttcgacggcgaactgggacgcggcgccgtcgcgtactttgacgag
gtggcgcgcggccgggaccccaaaaccgtggtgaattggatcacacacgagctgctcggccaactggccttccgtaatgaatcgttcaaggagaactcca
tgtccatcgaacaaatgggagagctcgtcgacctggtgcaggctgggaaggtcacagggacgtccggcaagaccattcttcgtcacattctatccactcg
cacaaccgacttgccgtccaagattgcggacgaacttaaacttgcgacaaatgacga
>MSTRG.5256.1
acggagataaaccgcgtgtttcgctatgtatatcccagtcactcttcctcagcagcacctgtggccgtgggcgaatccaaggcgtccgcgttgtcgtcct
cgaggacggcgatgggcgtgtcgaccacagcagcaccaggggtggcctcgctctcgctcttctgcttcttcttagcggccgcatcgcgggcagcggaggt
gatgtcttccccgaagatccgcaggctcagtgcgcttttcgcccgcttgtcgagcatgagcgtgacggacacgttcgacttccagatgggcaagacaagc
tcatgagcgagcgtagcgtcgcccagctggccgggctggaagcggacgacgtagctgccgttggcttttgcttctatcatcgatcggaagggctctgcga
agccagatgtgagcgggtagtaggcctccatga
>MSTRG.4457.2
cactcaatcctatggctcttcgagaagctttctgcaaagccactgatgacgccgaggccttactagataccctcaacgagcagccgtcagcggagacaga
agggattaccataggctccatcgggcgcctgttgctagcccaagaaaccgtcgcttcattgacccacgagttgcaaggagagacgatacgaagactaaac
gcagaacgcaagatcgctcgactggagaccgtggagcatcgcgaacggccgccagatctagatgacggccctccagttgtccatccggtcccccaccgca
tcgccgaggagaggcgtttcttggacgttggggtatcagccacaatggaagccataatggatgagcacccctctgccttcgaatcgcaagctttgacccc
aatctctcccgaaaacatacccatcgtcgacgttatcgaagtacccgtggttgaagtgtcttcagcgatactagaggaccccctcatccgaaccgtatca
atacctacgataccagacgagcgatcaccctcaccgccgacgtataccgactcgtccgttagtccgctcaatattcggtcatctgccttgccagagacag
tacctgaccagggtatgtccgccgatgcacaatcaaacctactccagtccgagtccgatctgcctctttctgaagctttggtggggactgagagtgtatc
tacgatccctcttccttctggtccagagtctccaacatctgaacgtccttccttaaccgtcccaacgctactttcctctgccctccaagaccccactccg
gagctcctgaatcccctccatccgtcgaagccacgcttaccaccacctcttccattagaggctaccggccttatattgtcatccctctcgccaggtccca
cgagcgctacccttcccgctgaaatcagagaaaccccact
>MSTRG.11317.2
atgcggtttgaataatcaattgaaacggaacgtttttccggtgcgacgcaacgtcatgcgcgcagtctatgtgtgcgatattagatacagcatgtacaaa
aagttggtgctacagtactttccacgcgaggagggccctttgcgtttatacgcaccgcgccgagggcggccggcgcggtgtccatagtgttcagttcgag
agaatggaaaatgcaagtgcgtgtgggaacgaacaagggatggggcgattcggtagcagaagaacagacgatgcaatgacgaggtgacgcagagcacaga
acggatggcgagacagagcgaggcaggggggcggggatgggtcgaaggctgagctgacgaccatgatggactgcagcgggaggagacaaaaccagacaaa
ttgtccgacgcgagagtgggtgctggcgaataaaccaaggcacgccgatgcagaggagatgtgacgagacgagcaaagctgctaaaaatgcagaagacct
atcataccagcgcgacgccgagaagaaccaggagaaaaaaatgcagcaaatgagtgtgcagtaatgagtgtggactatcataccgtgaagccgggataga
tgggacgtaatgcattgcgggagaagatgcaaggagcgtgtgtcgtgagtgataagttaaacgagcgtgcgggttgagtgcgatgacggcgcgctggggt
aaatggatcgctgcattatgcagctgggctcatgtggagggaggcgtcggaggtggcatgttatggtgtgcggatcaatcattcctcatatggcgatggt
cgcgcacggcgcccgctcggccttatgagatgtacgaccacgccaagctgaccctcccgacgtccttaatgacgacctgtgcctgaacgcggcacaccgt
gtccgcgacctcccagtccttccagtaaacatgcaggctcccgtcctccttcgtctcgatcttgcgcagcgtgccgaagctctcgcaccatttgaccacg
ttttgcactcgccgctgctgttcctgttgacagtggtgcaggtcctcggccgcctgaccttgcgagatcgacgacgacgtgcgcgcctggctgaggtcga
gcggcgcgccagagatgacgagcttcttcttacgtcgtttcggacggccagtgatagaagcgaagaacgactgagggcggggcgagggaacgagaaagga
gggggacggagtaccaggggaggggaggggaagtgttggctgcggaggagatccgggagatatgggtcgatcggcaatctgcagcctgagcgcgtcatgt
ggtgccagcggtggtgacgggggcttgggaggcgactccccaagcagaggcgactcgcgcttcatgtacgggttctccgcgaatacaggcgagtcttcgt
ctcccagctcctccggcatgcacgacggcgagccagttccgaagggatcggtgaactcgggcgtttggatggggtcgatcggcgttggtagtgtcgacgc
agacgacgcgttggacgagtctgatgtcaaggaaggcgcctgctgcatcctgggcgggatcgtgaacgaaggccgtgaggagtggtgaagagcgtcgcgg
gaatcgatgcggcgaatgtgcaggtcgaccacgtctgtcgacccacggggcgtgttgggcggaggcaaaatcttggtgacagaaccagaccgccctcgac
tggatattagactaagcaagcggtctcgcttcctggtcttgctaaccggagacgccggcatagcatcaaaggcgccctggatgatgcgcgggcgggacgc
caccgaatcaagcgaccaacgagatgctaggccgggctccgcatcctcgcgtggcctttccacttcgactggcgattcagtgatcgcttcgcctggtgtt
actacgtaatctgactctggggtgagcacggtcgaaagcgatggcgagctgctggtggagaacgacggtgagggtgtcgtcgcgagctctgccagcttgc
gcaactgtggggacgaggcggaagtggatagggtgggcagcgctggtcgctgccttcttcttgggctggggctaaatgatagcgagctgttggagtgtcc
gctgcttggcacggtggcgctgcaacttcgcccgcgaccaacgactttaggcatggactgtgaaaaaggctgggagacaccgctgccctcttcgacgtaa
atgccagaacgtttctccgcttctgtctcccgctcctcaaggagagaaagagtagatgaaatagaagggtatgtcgcatggcgttgtgtgagaggtcgga
gggcagccggagacccatgggaccgtgggagggtacgcgctttcggtggggttgcgagacgaggtgaaggaggaggggtgtgttgaaattcgccacgagc
ggagcgaggggaaagtgggggactgctcgctggagacgacagaaaagatgtctgagctggtgatggaggcggtaccaggggaagactgggacggtttcgc
agtcgtaatggtgggacctcgggaaggggcttgtcagcgttgctcagaatgggttgtgacgcgctgcgagtgcgcgatcgcagtggcaaagccgcagact
gccttgcggtgaagagggtaggatcatacatatacggaagacaggcttcctcatcctcgacgtcaaagaggtcaggaatgccggtaggagagtcggcagc
ttcctcgagagcccaagagtattcggtttctatccacctggcggtgtcgttgaggtaaacggggttggcgggattgggttcgtcttcctgaaagaagcag
cggccctcgtagccgagctgctggaggagctcaagtttcgcgtccaactcgcgaggggacgcgaaggaggggtgcatggtgcgtggtggatgtgtggctt
ggacgcgtgcggccgcgtgtgggggaagcgagggatgaggtaaaagttacgtcggtgacaagacgcgtcttgaggggcgggacgagggggacggggggcg
gg
>MSTRG.714.1
cccctgccgaatttgtgaatggagggaaacctttgacgttagcggtgtttagctgctcgcaataccaatcaggatggttcaatgcgtacggcgttgctgc
acacaacacctctgcggacttgtttttgcacctcggcgactacatatacgagtctcttggaaacggagcaaagatcggccgtcagacactcggtcgggag
ctcgcaaccatcgcagactatcgtctgcgactaaaccagtacagaacagatgtcagcctgagggatgctcaccaaaagggtccctggattactgtctg
>MSTRG.14733.1
tgcagtttaatcctcggagaggtaacggtactcgaaccggaagtcgctcttcttgcgctgacaccacgagccctcccaatcgaagtagacgtacacgcct
tgctcgtactcttccgtgattgcctgcggctcggagtgccgctggaaccatgtcaggtacttcacatggaatcgccaggattggcgtttgagctccttcg
cagcgaggtactgctggtacgtgcccgggtgatagtagaacacgtagaagagcgtctcgacatccagctgcgagaatattcccggcgtgttgagcagagg
gtgtggcacctgagggtagtacgacggtgtctggacggggttccgaggtacgtagtacttgggcttctctgtgtcctgcggttgcggcatgctcgtgtag
ctcccctgcagcagcttgtggacttgatcaaggttggacatccgatgtggcgccttttgcttcacattttcgaatgacatcaccaaatcagatagcgaac
ctgggaacgcgtttgcacgctgctgcatctgagacggtaggctggggcagaggtggatggtgggcgtgttcccggtgcagcctgcgcttgttttgcatga
tccgcgttgttgagtacaactccaggaggaaactgcggctgttgtgactgtggctgagcaggaaggggcattggtgatgaagcgccgggagctggtgtcg
tagggaaagtttgcccaggctgcagcaatggagagggagtggggggtgcttgtaccgttgccgtcgatactggcgcaagaccgttggatacgggtacgga
gggctgctcttgcgaaggatgcggtacacctggcggttgcaaagcagttggtgacgagagggaggctttccgtgctataggtcgttgtggagaagacgtc
gccgcagggccgccaatcgagctggggtccgcgtcaagaagcgcaggagagccatgagcagagaacacagaatcgtcgggctgatgagatacggacgcag
cagacgaaagcattggacttgttacggaaggatgcgtcaggctcggtgatgatgtgacagcagaatgctggtctggaggtagtgagcttgttgacgtcgt
cgtcgtggatgctgacggtgtcggtggtacgattgctgcttgcgaggccgaggctgataccgtggaatgggattgtgatgacgatggcgcgaccgctgcg
gctgccaccttcgcataacctgatgggggatttcgcggtggtatcggacccttcaccatacttgctaccgattgttgagcaaagtttgcatgtggaggcg
gcttgggtggttctgctgctattgctattgattgctttcgttgcgccaatgttgtccctgccttcttcaagacgggactatcacgtttattactacttgc
tatgctctcttcgtcatgctttcttggacggtgttcgtagaggcaagtctggttcacttgcttcttccgagtcctcactatcactctcgtcgtttggcat
gcggaatttctcctcctcctcgtcgaggttgaggtcatcgtagacaccctcatattcctcaaactcctcatccatattgctgtcgacgaagtatttcaca
tcgtcctggatggagatgaccttgtccgtcgctaacgagccattgtccaataaccggagaatgagctcgagtcggctgatgtgccacttccgccgttcgt
tcaacttctccaacccttctaaccgctccgctgctgcgccccccgacttcttcttcttccctccaccttgcagcgtttcaatctctgcctctgccgactc
gacttggaccatgagctcgtccatcatggactgcacccatgtcatcgtgtcgaccttctcctgctgtttcgggtcgagctttgtggactgggtgagacct
tctttcgagaacgccttcgtcttcatctccttctcgcatgctttgaacttctccatttgcgtctcaatcagcttgcggttgtcgagcaatgcagacttgt
ccttgatgtcattgctcgctacccacgtcttgatttggtcccgcaatcgctggagcttcttgatttgtgtcttcaagtccgtctccagcttctccttctg
cgtctggtttgtggacgcctgcatcttgtcgtatatgctctcgaagagctcgacgccctccccaaccttcttcaaggtccggtcaatctcggtttgcagc
ttgcgtgctgccatggtgtggtgtgggcgttgtatggatggtcagggaaagggggacgagcgagagtttcagggcgcc
>MSTRG.6799.1
agaatacataacgtacacttgcgccaaattacacctctaatgagtccatgctgtccaccacgggcatgcaagacgggacgaagacggccgtccaaggggt
agaccgtagaccgactacttggacgacattgcgtagccagtcgtatcgagcacctgcttgccgcatattgcgcatacacctcgcttgtatgcgcatccgt
gacaatacttggctttattctgggtgaccgtagacttacaatccttacatttaccttggtacggctgaaacctgttcttagagctccctggcctcgacaa
gagcttgttctccccgaccttgcgcgaaccttccttgatggcctgcgatgtggatttgaacggatcaggagcagcaagcttggaagttttggcttcgcat
ttcttgcagaccatggtggtggggatgggg
>MSTRG.10777.1
tagtgcgtgtactgaggaaactgaggatgagtagcaagacctcgtgcggtaggccattcaatcccggcaggacgtcgttgggaatgtggtgctgtgtcgg
tgtcgccacagtgacggtgttggaaagaagggtgttttgggctggcttagccttgtattgcaaaggacaagctgcatcggacaagcgagagcgaccggcg
cagaaaagctttcgcatgggaggctgagg
>MSTRG.4241.1
ggtggctggggagcagtgcgtggacggggagggggagggtcctgcgatgacgatctgcaagcagacaccgctgcataaggtagcggtgggcttggcccgc
tcgtagacgaaggatgcgttaagcttccgtcctttcgtttgtaattgccctggttggtgtgtattggtttctctttctcttagggcccttcggttttata
agcgtggaccacatcacgcttacatccactcatctgcacgacgcattcgttttagagtatcatcattcattccgagtcctctgtacactcgttctgccca
tccttcccttgggtcactgtagcctttccgttctttcctccgttccattcttgtgaccttacactgtagccatagctagaaccccatctggcacgaagta
cgcaacactcgcttgtattcagcacatcatatagacaatgcattggcatactatcactctcgtgaattacgagaccaagggagaggacctgaggaacagg
gagctcgcgtagaatgaatagttcgcggagtcagattttaaacggcgctctaaactcttccgcccatgatgtcccgccaaaaatttccaaccaaagcttt
ccctccacacaccacgccgaacgaaggaccgccatcgcagctcacgtacagagagtccggtttccaaccgctctcttccttcagctgtggggaaagtccc
cggagacgcagaccacgttcccgtccgccccacttggtggatggatggaaagcccccccatgtaggcttggggggtcggacggcggacggctagggtgcc
ctgtccgtctcctcgaatgcctcgctcgctctcgaggaggcggctcgccccagccaggtctgttgccagcagtgtgcccctgcgcgcggcgcgaagagac
gagcgctgccgccttgcccggggtgcgctgctgtgcgatatgttgctcatagacacagttatgcggtcgtggaagcgtttcctttcctctattttggggg
gagggacggccacgaacacaatggggcttactctcgctcggcgtggttccggtttttgctggttttgtcgtttcgcgcgacacttcaattttttgcttcc
tggacgcttgttcgtccttttgctacattcgtacacagacacagatagggtgtgtattcatctgtattgacaatcgcacagtcggggcaactcaagaccg
gcggtgtagggagaagga
>MSTRG.2236.1
gtaatgtgcgtctcagctgcagtctcagcctcagtctgtcgcagccccgcgcgtcccccccaagccctcgctcgcccagctatgcgcctttgattacgcg
cctccacttcccctctcgtcgctccttcgaccaccccacgcctgtccgcatctcccccctctatctcgccatggcgcaagacggacagccagactctccg
tccactaccccgatgtcctctccgacggtctcggcttcacccaccaaccacccttcgatttccgctgaatctgcatctcacagcaagggtagcgcggcca
aggacattgcggagaagacctcggacaggttgggaaagagcaagtcccttctttcccagagccaaccggctttgccgcagtcgagccataaacgcatgtt
cagccttaatagggggcaaggaaaggaaaggcagacaccaacagaggaccaaccaacctcccactcgcagcactttgttccttcctcccctccgcactct
ccgcggaagcaccgccgttttcttggcccaccgggagatgatgaatctcctttcattacgcctacttctccatctttggggcccagccgcccagagagcc
ttatattccgcgggtttcgatcgatgcatgccggaacccagacttttattcaagcactacaagcagttccctgggcggaagatcaggagaatgacgaaga
ccaagtggaccatgatgccacccccggtgaatccgagagtgatgacgacgacaggcttgtcaaccgtctcacgtcatccatccacgccatatacagacct
ttggcacgtttccgcaagggtgaaccttcggcgtcctcgcatcgtgcggccaggagccccggactgccgagcctatctgacaacgatgagagtccacaat
cagaagacaagtccacgtcggacgaagataccgagggcgattttgagccacatgagcctcacttgatcactgaccccaatcattctggtcgtttatcgcc
tgagacgatacccgactttggatacctcattgccagacgtctctaatggtgcgcgggggatcgccaggtctggcagcatggctaccgtgcgtcagaaccg
acgcgctcagttggccgagaagctacgagacgtgtttgagttgagcaacatcaacgaggttgtggctgagatgccatgttggttgcttcgttcagtcttg
ctacaaggatacatgtatctcacggatgcatacatctgctttttcgcgcaccttccgtcaagagaggatcaagtgctgaagtcaggctctctgttcaaga
aggctcaacgcacgaagcgctggattaggcattggttcgttcctcaagaatgacgtcctgtcgtggtaccaatctgcatcggatccatatttcccacatg
gtgtcgtcgatctccgctatgcgattacctgcgagccgtttgaacgagaaggacatccgcttgcgtacgaaccagaaatctatccgcttgtctgcggatt
ccgttccaagccgtgacgaatgggtgaaggccatccgaagagtcatgttgaaggcgcagaacatgggtgacagtattaagattgctatcccatacccaac
agttatcgacgtcgagatgtctagcgcgatggatttcagcgagaaccattgagatcaaagtgcaggacaagacctctgatttggcgacttgactcgtact
tcttcgcctactttcaagacctcccgagagcattggaacaaatccgggatgctgtccgcacgtacagaggaatgccttcttcccaatgctcgccaactgt
agtcgacaccactagtggccgcttcttccgcagtgcggtcgccgaccagtccttcaaccgagcacgcggcgaaatccttgtcaggtttcagattgacctc
gttacttcggcctcttcaagagactcttccgcttggtcgctcagcaagcacagcggcgggtgcgagcaacgaggagttcacgcacatcgtgaagagaagt
ggctcgtcgttcgtgcctgccgtgacgactaacgagaccacctcgccaacggaaggtgggcccggctctctccgcacctcgacatcgagtctgacgccca
ctattacctccgccgtccctgaccacacttaccccccttcaacttccgcgtctctcgcagatgtccgtgcaagctcggccttaagggctccaccaaggaa
tcgagcgggagcggatggtcagttggcataccctcaatgccttcgatacctgggtggcttcgcgccccttcacggagcttgtttggagtggcgtcaacga
gcacaacaggctcaggctcacccgagaagccagtcgctcaacattcagcaactgtttctttgcctctcgccacccattcactccctgcggtgacggagat
cgtgtcgtcccgcgcatcatcatcgagcaggccgaccagcgcgtcggtcagcggcgactttggcttcttcagcatccttgagaccccggagaccacagtg
gacatcgaaacagtcgagaagttccgccaggcgttcgcgttcgacgacaaggagaatctgcttggcatcttccccgggtacttgttccggttgcttcctg
tgtacggccgtctttacgtctcgaacaactatttctgtttcaagtctagtggtccgttgacttcaaggacaaggatgatccttcccctcagggaccttct
cgccacggagaagcataagtcgttccgttttggacatcatggcctagtcgtcattgtcaagggccacgaggagctattcttcgagtttgtcgacgaggaa
cgccgcgacgcattcatcagcgttcttcaacgccagatggacagt
>MSTRG.5840.1
cctggcccaagcgcgtagtattgctgtgtgcgacgaaggtgcagttctcgaggccgtagtcaagcacccgtgtctccattacggcgcggattggaccgcc
gaaggttagtgtgacctcatcgtcaggtgcataaacacggtccagctgcgccttggacccttcccgtgcgtcgtaggtgtagaagttgtcagggaacgtc
ccacgattgagacattgggatggatcgtgggcgacggtctccaacccgatgtatacgttggggtattcgaggggccgcatcgttgtagaatcgccatagc
gcgaggagaccgtgacccatgccgagaggaaagtaaggttgatcgcagagattcgcgagagaaaggacgagggagagtgtcaaggcct
>MSTRG.1603.1
tgttgcaaacagtcaatctagctgccgcatatgctgaccccaagaccttcgtcgataagcccacttcgaagtcttcccagcaagtcttggctgcgttcaa
tgcgatcagcaattcaactggtacggaaggtgacatcgtgaactttcttgacaataacttccgaggggagggtctcgaactcgaggctgtgacgctttca
aacttcaacgacaacccagcgtcgctgaacaacatctccgatcctcttgtcaaggccttctcccagaccgtcaatggctattggacgcagctcgcccgaa
acaccaaccagagcgcgctctgccctgagggcacagagtcagggtcttgcgagagcactctgatccctctcaatcacacgtttgtcgtcccaggtggtcg
cttccgtgaacagtactactgggattcctactggattgtgcagggccttatcaagtctgagctctacgacgtcgtgaaggagacgctcgagaacttcatg
gatgagctccagaacttcggcttcatccccaacgggggccgcatctactacctgaaccgttcccagcctcctctgttcattcacgtaagtgcagcgcccg
tcttacagcaccgcgcgacgactgaaacgcccttttgacagatgctctccgactatgttgcggccacgaacgacacctccgttctggagcgaggtctgcc
tttagctgaaaaggagcttgcatggtgggcgacgcaccgtacggtcaacgtgacgagccccttcacgaacacgacatatgccatggcacgctatgcagtg
aacaacactgctccgcgcccagagtcttacctgactgattacctcactgcgaacgacccgacattgccctcactgaatgaggacgagcgttcggatctct
acgccgagctggcgtctggggcggagtctggctgggactactcgtcgcgctgggcaaaggaacctttcgccgcgaccgcgacgagtcagaacccgatcct
acgatcgcttaacatccggagcatcatccccgtctgcctgaacagcatcctctacaaggcgcatggtcttcttgcggacatctatacctcgcagaacaac
gcgagtgcggcgaaaacgcacgaagatgcagctaccaacatccgcgcaggcatcctcgacctattgtgggacgggcagaagctcgcgttctacgactaca
acctgacgtcggacgcgcgcagcacgaatcttctccgccgcaacgttctacccgc
>MSTRG.6740.1
cgcctgcgtggttgtgcattgtactgcgtccggaaattaagccttacgtttgttcctcaagcgcgaaggcaaacacgaactgcaagctataagaatcgtc
ctccttgtccccgaaatcctgcgtgcttctcccaaaccccattggcacactccaaaagctcgagttccttctaatcatcttcacttgtcacgcactatcg
tctgcgacgatcctaatcccttgagcatctacgcctgttattttcgatcacatcgacctccccaaccctacccgggactcactgcctacgctcctcacaa
ccctcacaacccaagtgtctatcatgttcgcgtctcgggagcccactcgcatgtccttcggcaagcacatcgagcgccgcatcgtctgcgcctggaagtc
cctcagccgccgcggccgcaggcactaccgcgcctccatcctcctccccgacgacttcgtcctcctcacctcccgccgccgcagcgtgcgctacgtctaa
gcgcgtcgcgctatgctattcccgcgcaccaaggcgccgcgccctccaacagacatccgattccttatgaccccgccacgcactgcacgtcttgcaggat
ggaccttcgagctcctatgaccatgcacgccgactacacggacacatgcacccccggacttttacgctgacctactacattatgcctcatgccactttaa
ttcccgcgccggactcggacacactactatacaccattggataccacccgtaatcactcacccgcctacatcgctcatagtctgtat
>MSTRG.10512.1
ccgtgtcctccctcttcacgatatccagaatatcatttctgcggaaggagagctggtcgctgtcctcggcgtcatagtcgtagaggcatagaacatagaa
gagttcggtagaagacgtcggcgttgccgtgtcgggatctgaagctaagggcgccagacttgtattaagatctgcagaagaggcgggcgtaggaagtgcg
aggagtgtgtctgtcaatggattggggtctatccacagttggggacggaggccgccacgtctggagggctttcggtgcaagacggccatgtaggcggttg
caggggttaccgcatagagagaggcgtcggatggcgtgccagggtggagaaggagaagagagtgtgcctaggcaacgaacgaaattgaaagataagtata
tgggcgcacagatagcagat
>MSTRG.5334.1
tgacagtttgttcctcgttagctcatgtaattgagccagagccgggctcaaggtcgttgatgtgtacctctcgcgcacgtttcagaggcgcttccggtcc
cagtcggacaaaaagaatacattaaccagcgtccagtgcgttcggtttcatatgtcgctttccccgccgtccgaacaacaacagcctaggcatcctgtgg
agtataaaagggaggccaaggtgcccttgagaaccccagcagtgttgaccactcctcacttccacttcaagtccctctcttttttcgacttcacgtcttc
tacgcttcttcttccctttacttcatacaactctctatccaaatccaaatccacaagcactcctcacaatgaagttcgcctccgtcctcgttgccctcat
cgccgcatctgtcgccgccgcggcacccacctccttctccttcgaggcccgcgacgcgtctccgtcggtcgagctgaacgacattgacgtcgccgcggtc
aactacctcgccgctcgcggccttctcgacgacgcttcgctccaagcccgcggcctcttcggcggcaaggacaagggcaagggcaaggataagggcaagg
gcaaggacaagggcgagtccagccaccacgagctcactatcagcttccacgacccctccggccccgtctctgccgcgacgcagagggagatcacgaaggt
cctcaagaagcagatcaagaaagaggaccagcgcaagttccccttctgcgacgtcaagtgcgtctccctttcccttctcccgccctgttgtacgcgtatt
gatgcgaacattgctctcgtgtagcgtcggtgacggcgggtctggcacgtaccgctgcttcgagactgctgcgaagaagattggggaacagggccctgct
ggcgcgttcaaggtctgatgtggatgtttacgatggatgttc
>MSTRG.1684.1
tccaagcacgctggggcccaatccaaatgatcaacaaggctctgggcggacgtcgcgattggctgtgcggaggcgggacgcgaacgcgtgggtctcgcat
ccgagggcgactgtggcttagcgcaattcctccgattgatttggaacgtctccagtcatccccaagtccgccctccctccttcactttcaccaccaccat
ccctatctctccccaccctacgtctacgctaccagctcgctactatgaagctgtccgctcctttccttcttcttgctgtcgcaatcggcgtcgtcgaggc
cactggccacgacggcctctcccgcatcggcgcccaccatcacaacgtcgcccgccatggccaaaacgtcgcccatgccaagcgttccaaatctggccgt
tgcaaggttcgcgctaccagcactctcgtttcgactacgacgtcaaggtcgacttccagttcaacttcaacttcgagctcgacttccagttcgacttcgc
accactcttcatccacctcagccaaggcgacttccactaagaagagctcctctactgcattgacatctggcaacaactccagtggaaacaacaatagcgg
gagcacctccatcaacatctcgggcctggttcgcgtcaccgactggacttgtggtaactccggtgctactaaggacctcacggctacgcatggccccaat
gggagcatcgactggatgaattgcggtctgacgcaaggcggttggaacccgcctcacgttaccgtcaacgacgtcgtcactgtcaacttgtacgacgcgc
ttaaagactcgaacacccctttcaaggcgtgcagcaagtatattgacacttttgtcaactatgccaaccagtatggaatccctccgattatcatcgcttc
cattgctatgcaagagtcctcttgcgacccccacaccgtcggtggtggaggcgagcagggtctgatgcagatttcgaaggacaaatgtggcggtgctccg
gacggtaactgccaggacacagacttcaacattaggactgggaccaagttcttcgcggataccctcaacgcgaacggcgggaacctgtttgttgaccctc
ggaaattacaacgg
>MSTRG.12447.1
ctgctgctgacgaagggcgacaacaagcggaagcgctcgagttgggatggtgcagcccactgaacgccttgctcgtgtgtgctggtgcgccaccggtcgg
cgtgccttcttcttgcgccagtcgcgttgtcctttcgctattgcatagttattgggctctttggtcatgcgactcgtcgtgattattctggattaggata
tttgttttgttttgatatccggcacgctacgttacccctcgcctccgtacttccccgtccaaaatccatatttgccgactctcctcttccctatcccatg
ctctgccgttctctctctatctcgtacccatttccgtttccgcctacaactgccttccactatctcttccatctcattgtattcatttccgcatcgccga
gttcgctctcgcacccattcactgctccttagcccctgttatcactcagtttattggccggaattgactgctattcactatcgatactcattctccgcat
gtcgcatcgctccacatcatccaccatgtctcgtgtctttcatgcctatctcaatgcatcaatcagttcatgtcgacccttcccttcgcgc
>MSTRG.9438.1
tccttggatgggaaaactgcgaaccagtcaaaacgtcccgaatgaaggacaaggcggatgcagcgagcatccttcaaagttcaaggcagcctaatatctt
ggaggataaaaaggggatagaatacaacattctaaagatacattaggaatccggatatcatggtcactcatcccaccgcatcgctgacaacacccaatac
gacactccatactccgggtcttgctcgtccagccagcaaagtccgtcgcgaagcatgttgtccaatgccgcccgcgcacgctcctgcgcccagcctctcc
gcacaaccaacgcctgctccgtcaccc
>MSTRG.13449.1
gctcgacatttgtactctaccactgggttcaatctaagctcatccggttcttcaccatctcactcatccgaccgatatctggacgccatgccaagaccgg
gaggacgaggcaagcgaggtgggcgtgctgccatggggagaggaggacatgcgcagcgaggcagagggcagcggcgattcgacgaccatcgaccatactc
ccctgccggcggcgacgagcgaccggaaagcgcggttgatggagaagaggaggagagcgggagtggaagtggcagcgaagaggagcaggtggacatcgag
gtaccagtggcgatgtgggactttgaccactgcgatccgcggcggtgttcaggcaagaagcttgcacgccaaggcctcattcagactctgcgggtcggac
agaagttccggggcatcgtggtctctccgaagggcacacagcccgtaagtccagccgacaaagacatcgtggcacaaaacggtctcgcagtggttgagtg
ctcgtgggcacgcctagacgaggtaccgttcaaccggatctcaagcccgcatgaacggctattgccatacctcgtcgcaacaaaccccgtcaactacggc
aagccctggcggctgaactgtgtcgaagccctcgcagcggccttctacataaccggcttcgactcctacgccgagcggctgttgagcgggttcgggtggg
gccactcgttctgggaagtgaacagacatctgttggagcagtacaagacatgcgagagcgccgacgccgtgagcgcgatgcaggagaagatcctcgcgga
cttggagaggagctacgaggagtccaggcgcacgtcggacggcgcagagaccgaggacctcctcgtgccaaacccgaaccgccattacgttccggagagt
tccagcgaagacgacgacgaggaagaagaagaagagactaaacatggaaacgaggctcatggcgctgcgccttgaaatcgcatccatgtgatttccaccg
aaaaccgcaag
>MSTRG.10119.1
tcggcctcgcaggctggactcccccaggcatctgtcggtggacaatggagctcatcaacgtcggggcggggctcccctggatctggaccatcgtcgccac
gacggtgctctcccgcgtcgtcctcttccccttcaccgtgaagtcgatgcggggcacggccgcgctcgcgccgtaccagagcgacatcgccgcgatccgc
gacgagatggccgcggcgcagaagaagaaggacgcgctcgcgatgcagcgcgcggccctcaagcagaagatgatctatgagaaggcgggcgtgggcgtcg
tcggcatggccatctcgccgttcatccagctgccggtgacgctgggcatgttcttcggcgtgaagtcgctttgcgacctgccccttggagcagctcaagt
ggagcgggcttggcgtggctccctgacctgacggtcgctgaccccacgtggacgctgcccatcctcgcgacccttactcatgaacgtgcagatcacagtg
cgtcaactcttttttcccccaagcctttccctcagagctcactcgtctctttgcgcatgaaccaggtgtccacgcgtgatatggtgggcacgacaccgca
gatgggccatatcatgaacctcctccgcctcctcacgaccgcctccgtcttcctgctcgcgaacctctccaacggcgtgctcgtgtacctgctcacgagc
atgggctgcatgaccgcgcagtcgctcatcctccgccagcccgccatccgccgcatgctcggcatcccgatcgtccccgagaacctgcgcacgcagatgc
ccacgatgcgcgagtcggccgtgtacctgcgcgagtggtggaacaagaagatggcggacgcgcgcgccgtcgaaaaggcctcgcggagacgatgattgta
gacgcatgatataggtagaggggatttattggcgaaagtactgtatatgctcacgtgtaatactcgtagattatcttaataccgcat
>MSTRG.8316.1
ccaaacgacgtcaggacgtgagatacccgatcgcacacaagcactcggaagtcggaagtcgcggctccgtacgctcggtgagaaacacgacggaacgctt
aacgcttcttgtgggcatgcctctacattacgcctcgctaacgccgacacacacctcatgcctcttgtgccccgaaacacgatggcccttcgacctatta
atattgggtgcgtttttccatggtgattggcttatccctgcgcttcccagccttcctcctctgacggccagcagcggcctgcagggtctccgccgcgcag
tctccacacacgcgtcgtgctccaacaccagctgatcggcgttcaagttacgttttttctcggaagcgcattcattttaacagggtcgcaggcgtcatag
ccggctgccggactcggatgccagccacactcgagagtcgacggctgctgtgcggttcgagcgtcgactcggag
>MSTRG.1033.1
ccctcgctctcctgctccgttcctcgagtgtagttcttgtctctcgtccccgcacatcatccccactccaatctgccccactccaatctgaacccgaagc
atccaatcgtcctctttcccctccatcgtctcgtcgaagcctgccatctctctcgcaaacaccgctctcaggctgcctgcatcgaaaatgtaactgtacc
atatcgtatcccggaactcctaccccca
>MSTRG.7304.1
tgcgccgaacgcgatccagccgaggtatgcggcgatgacgaatgccttggatcagtgtgcggtcgtatgtctgcagataccggagtccctcgaagtgtct
gagatatgaactctttggcgagaagacgagcctggcggtggtccccatgacgaatcaggtcttcgatggcggcaacagtgctttgtccaggaacttgttc
agcatcctcaacgtgcttaaagtaggagtatggtcggtagaagagggagtgggtcttcttctcgacatgcttgacccgatagtgctccagtataaccttc
gcattcaccagagccgcttcagcttgcgtctcctcgccctcctttgcgagcagatatccgggcctccttggatcgacgtcaggcaagacgcctacggagt
tgatgggccagttcgtgccaatgagcgcagacatgagcgcagcaacgtccgcctgctcgac
>MSTRG.8795.1
agttgcaagcacccgtatgaactcgtgcattgcgatcgtgttcttgcgatctcgcgcctctttgccttggccagacaatgcccaaccgttcctccctcgc
agcgtacttccgcccggaacgttgacccatggtgcgaagtcacggccggaaacgtccacgttctcgagatgggaggcaaggacactttgcgtcgggtccg
cgagggtgccacactgaaggcagatggcagaaccgacgtctgagtcccatactgtagatgca
>MSTRG.12821.1
caccgaccggcttccgaggtcatgcgtgacttgttgtcgaacagtatccagccttgcgccgacgatgtcatgggcttccagcatctctttgcgtcctccg
acggcatggcttcctacaccccaatcacattttccacctaccatcgcgatgacgctatcctcgacgatctgttctcaggcgccgcaccatactatcctga
cggagctgacatcctatccgactccccagacctgcctctcctgcacacatcccactgcggcaccttgctccccattttcgatagcc
>MSTRG.2437.1
gactcagcgacgaagacgatgagtaccccaaacgtcccctgccagtccaccgcctgcatcaacgaccgtccgacctcccgtctcgagtgccccacatgca
acaagctcgggatcaagggctccttcttctgctcccaggaatgcttcaaagccaattggaaagctcacaaaatcatccatgatatcgcaactccgaagca
gcctctgctcgacgacccaaacatcaacaaagatggtacattcaacccgttcggtaccttcaagttcaccggaacgttgcgccctgtctaccctctctca
ccaaaacgagaagtacccccccacatcccccggcccgactacgcagaggatggtttccccacgtccgagaacagaaaactcgggcatccgcctcgcatcc
tctcgccagatgagcaagaaaaaatgcgcgtcgtttgcagactgggccgagaagtcctggacattgcagccgccgccattcgcccgggcatcacgactga
ccaaatcgacgccatcgtgcacgaagagaccatcaagcgcgacgcgtacccgtctccgctgaactaccgccattaccccaagtcagtgtgcacttcaatc
aacgaggttatttgtcatgggatccccgaccaacgtaaactgcaggagggcgatatcatcaacattgatgtctccttgtacaaacacggattccatgccg
acctgaacgagacgtaccccgtcggccggatagacgacgactcgcagcggctcatgcgcaccgcgcgcaagtgcctcgacgagtccatcaagcagtgcaa
gcctggtgccctcttccgcgatctcggaaagaccatcgagcccatcgcgcgccagaacgggtgctccgtcgtccggacgtattgtggtcacggtgtcaac
gacctctttcactgcgcgccgaacgtgccgcactacgccaagaacaaggcggtgggaacgatgaagcccggcatgaccttcacgatcgagcccatgatta
accttggccattgggatttggaacattggcctgatgactggacgtcagccaccatcgatggcaagcgcagcgcgcagttcgaggagaccctcctcatcac
cgagaccggcgtcgaaatcctcacagctggcaagccccgggaggacttgatataagactgcgtacatagacagtgtgtatatggtgtactcttatcatga
taggtgatgaatgaaccgtgacatttgttccatccgcgcacacgcaactagaacacaacaccaaaaaactgaggatagagtaaaatgtgagagtagcgtt
tagtcgagagtagtgtagcacacttaagtcgcatgtcctgagagtactggagatcggaagctgaaacaacagaggaaacacgtcgcagcacagtgcccta
cggtgactgactcgcccgccgcttgtctatctcctcattcagatccttcgtcgcctccttgaacgtctcctccgggtccacatggccgatgacctccacg
ggcactccgtccgacaggctcgccttccttgcacgtggttgtccgcggaagtgtagcccctccgtgccaacgtgcttctcacctgtcgacgccgccgttg
gcgaaagagggctaagcagcgtgccattactgccgcccacattacccgtccctgtcatcctgaggcgctggaggtcggcgtaggagctccgctgcgaccg
tgggcgcgtggcgagcgagctcccgtcgcccgagggcacgatgaagtcgtcgtagtcgggcgcgtcctcgtcatcggacgcgtccggcgttgcgacacga
ctgatgtcgtggcttcgagtgcc
>MSTRG.5451.1
tgccgcaaccagaggagccgacgatcgcaacgcactcgttctccttgatctcgacgaacaggtttttgagtacagggacttcggggcgctcggggtacga
gaaggagacgttggtgaaggagacggggccagaaagatcagggggtgaggatgccttgggactcgtcggtagcggtcgagagcttgagaagctggttgaa
gtcgcgcgtggcgcgagtggatttcgcgatgcggtgggtgaaagccatgagctgggaaccgatagagaccgagaagacgaccagctggagggtctggatc
atctgcaggtacgagtacgtgccgttggcgatgaggaccgcgccgacgtagaacagaagcgcctcggcgaggtagatgagcgcgctcgcgacgccatacg
agca
>MSTRG.7626.2
cctacccccaataggcgccgtggcctcttgcgctggcccgtcagcgctcagcaatcagctcctgcccagtgcgcctcttcctcttcctcgtacccatcca
ggccattcctccccttcgactcagccttcccgcacatcttgcgcaccagccttgccgacaatatccagccattcatgactggcacccatgccctcctcga
cctcatgctcactcgcgtttctgcacgcgtcgacactctcccctcctcgtgtcttcgtcgtaatcccttcgcactgccaaccataacaagaagatacact
catcaaagtctctctctcgacaatttttctccccctgaatatgtccctttgggccgcgcaggcgatcgctcgttctattccagctggagccttccttttc
ttcatctttgctttggcctctggatccttccatccgctcctcagaccgtttctattccctccacgcaaccgcccagtatgaccaccgggctgaacgccca
gcactgcctggtgtgcccatatctttgccaatgttgtgaatccagcttggaatggcccacgaatggttgcgtacgcgcgtaccccacgtcctaggcaatg
gacgataagcgcaattatcccgcgctgcgcacaccattcaacgctctagactcgctccggccggcacaaggacaaggagcgcagaagacatgccgtcgtg
ataaacatacgttgcccatgtcgtcgtaatctatccaacaggaggccaaggagaaatccctctattaccacatccccattatcagacttcgcgcatatgg
tcagtctcgtactgactatattttttttacagacggcaggcctctcgacgaacattctcgcccctagaaacatccacgttgtttgtgccaaatacgccaa
tgacagcactagagaagcggattgcggaactcaaggagacgccaattgacgaggctcagaccccggaagaaaggctacctcctgtttctgatgcagacct
gatctccatgtacgaggacttgcttgctgtctcttcgcatactccatcgcaccagggtgctgcagtacactgtgaagcacagaaacgggccgacgaagcc
actcttcgtggggtagtacaatccttgtatgcactggaagtctcccgcaatgtcgcttcagatgtcaagtcccagtacatggcagcgatatcaaaactcc
aggaggtcgtagaggcactcgagtcagcgcaagaaggctcaagcgatctctcagctcccgtgtccatactgcccctagacgattggatctctctggttcg
agtttgcactgaagagccagatgggcgggccgctgagacggtggtcgaccttatgaggcgctctggctcagtcgttcctgatatcgcattgaaaatggtt
gcgtctctatatgcaaacatgggtgatgtcgcgaatacagaacgtttcctcgctagctatgttggcccatcgcccccagaacctcttcgcgacattcaca
tcaaggcacatatacgtgccctcgagccccgcactttcccaacccatgccctcactctcctccatgactacgaaacacgcggcctccccgctccccagca
gagctatacacgtttgatcaccaccctcctctccttacgctcctcggtagccgaagcgcaagcatgggatcttttttcgcacatgcggtatgttgcgcac
cccaaccctgacgcctacctctacgctgtcatgatttccgcatgtgcgtcccgcgtaatggccccccagcctgcccgtgcgctcgatctcttcacggaga
tgaccgttgaccagcgcatcgcgtccaccgctgcggcatacacggcgacaatctacgcgtgtgcacgctccggagacaagctctacgtcggggaggcgtt
tcgactggcgaaggagatgctcgatggaaaccgcgacgcatacgggaacccggcgttcacgcctgatcgaaagacgtttcgcgcactgttggagggcgcg
aagcggaccggggaccttgcgaaggtacgatggatcctcgcggagattgtagcgttggggctgcgtgtcgcccggggtgatgttcggaactcagtcgttg
tggacgaggagatcatgatgcatgtcttccatgcctacgcggcctataggacgccattcatcatcgggctagtgctccgttggtcgagcaaaatggagag
gccccgtcggccgtggagaccgctgtatccgccgattctaatgcgaccgcgacgggaccctcgaacgaaggcgaagctatagaagcagaaggacggttgg
ggttgcccacagaatgccaggccatgcacttcaccgccatcctccctcagagtcacgcggaggttctgtacgagacgcgtgcgttattcgctcggattgt
tcgcactgcatctccgagcgaagatccgatgctgcaggcattcagccgcgtcgagctcacctcacgcttgctcaatgcgtttctctctgtccactatgcg
catgcattgttcggagagagtacgcacttgtaccgcacgctcttcgctgagcataaagtagacaagaacgcgtggacccccgtcgaggcactcgagcgtg
ctgcgcgcgccaaacgggggccagaacgaggagattctatgaagttcgcgagggaggtgtgggccgagtggcagccaatggaggaggcatggtggcggcg
ggaaggtcagaacgcggctcgtgtggatgcaaggctggtcgagcgggcgtacgtcgcgatgattcgtgtgctttcacg
>MSTRG.11292.1
caccccacaggacccatggccttcaaagctcttctcttccatcgtcaccctcgccgcggccctccagggcgcgaacggtgcgctcacgcgccgcgtcgcg
tgcccggacgggaagaacacggcgacgaacgcggcgtgctgccagcttttcgacatcgccgacgacctccagcagaacctgttcgacaacggccagtgcg
gcgaggacgtgcacgagtccctccgcctcaccttccacgacgccatcgcgttctccccgactctgaacgcccgtggcgagttcggcggcggaggggccga
cggctccatcgcgatcttcgagaacatcgagaccaacttccacgcgagcttggggctcgacgagatcgtcaacgagcagcgcccgatcctccagaggcac
aacatttcgaccgctgacttcatcatgttcgcggccgcggtcggcgtgtcgaactgccctggggcgccccagctcgacgtcttcctcggccgtgcggacg
caacccagcccgctcctgacgggctcgtccccgagccgtttgattccgccgactccatcctcgcccgcatgggtgacgccgggttcgacccgatcgaaac
cgtctggctgctcgcgtcgcacacgatcgccgcggcggacctcgtggacccgacgatcccgggcacgccgtttcgactcgaccccggagctgttcgacac
gcagttcttcatcgagacgcagctcaagggcacgctcttcccggggacggcggggaaccagggcgaggtgatgtcgccgctggcgggcgagctgcggctg
cagtcggacttcgagctcgcgcgggactcgcgcgcacggcgtgcgagtggcagtcgttcgtgaacaaccagcccaagatcatcggccgcttccacgacgc
gttccacgacctctcgctcgtcggccagaacgtcgacgagctcatcgactgctccgaggtcatccagaccccgcccccgcccgcgagcgacgcgcacttc
ccc
>MSTRG.14699.4
tgcccacgatgtcgtggccaggtcggccggtgcccttgtcgatgccggcagccttcttgaggaagtaggcagtgggcggtgttttggtgttgaaggtgaa
ggtgcggtcgggctggacgaagatctgggtgggtatggggatgccgggttcgaatgtgtgcagtgcgggcgttgaactctttgcaaaagtccatggactt
gacaccacgggcaccgagggcgggaccgaccggcggagagggtgccgcgacgaactgaggcctcgcgtttagaacgactttggacatggccgagggctgg
agacagacagacaccagtccggtcgccgcaagcaagtgctgagtcgagtgttggcggtggcagagaactt
>MSTRG.12969.1
acaggtcagggtgggtacggtggaggctacgggggtggccaaggttcgtttggccagcccgctttcggcggcgtaccccaaggctatggcggccagcagg
gcttccagcagactggcggctacggcggaggctacggtggccagggtggctaccagcagggctacagcggtggcggcggctactaaaggatgaccgcact
caacgtcatccccggcacgctcgtccgtcctcccaggccctgaagtgtcatacaaggcaccagatcggtttcctttctcgctatgtctctcctctctccc
acacatgatttcttgcacgacccactcatccacaacactccttacatccccccgctgtcgtttctggtagcacacgtcgtcgtttgttcctggccgtccc
gcgtcccggtttcccatcacaattgcggcttgtacttttaggagtctcagcgttccccagtgtactactgctctctctcccccattccccccggcctccg
tccgtcgtctcgtctcgctccgtccccgcgccctcgttgtgggtgggtgtgtcaccttactacgctttgtcgatgtatcattgtgtcaaa
>MSTRG.2810.1
atcgctcatagactcctgcctctagtttctctcgtaagagaccaagtacttcatcccttattcctggtggcactggaatattcttttccatccacggtgt
atgcggaatagttggaatgatgtatggagagaagtaatcttctctaaaatgatcctctgtctgcttcggtgaatgcaaggacattctcgtttatctgaaa
gatgtgttgaaacagcttctcttcttcgggccataaaaatctatcttcgttgagcttcattccatctatgcgctcttttgtgagcttagcagtgggaatg
aactcaggaggatggcagtaaggggtgataggtgataagcggatcttcagggaaactgtctagttaccctggccccttccgggaacagtccccggtactg
gcttgacttgctgtgcaacaggtttgtatcggctgcccaatacttttgcacagccttgtctccatcccacttgggtgcccgttgaagcttgtttcatcat
ctttgaaccatggcacatcaactagccactcatcatcttcaaagtagagctccatatcatatggctccatctttgacttgagcggttgatgttgtgttgg
a
>MSTRG.272.1
tgtgggagcgtgctatctggcgggctgctcgaagacgttgggaagaagaatgtggacgaggtctgcgaggaggttttcgttggcggaaatgtcgaagaga
cagccgaagtgctgttcgtcgaggtgagtgttccgtttgttgacggtagagcttgcagtcaaagagcgggttgtcgatgaaaggagtgtcgtggatgtgg
atgaaggaatggatgttgtactcgatacctgagatgtcgttgagactgcaccagggttggacgtggtggagccaacgtgagttccgtctgttgcaacttc
gaagtgcgcgatgacgaactcgtcaccgagattgacgatcgtgagggtatgctgctgccgtcttgaagtaggtcagactggtagaactgcaggttgtata
caggaccggtcgcgtttccaggagcgatatactgtgtcgatgtaccaccgtcgatgctgtataccgatgcctgcgcagcgctggagtcttttggaagtat
gactccgaaaacggatattctagtccctgcgaatgtgtacactgcctttgaacctgtcgtgttcgaagcgacgtacgaagttgtgctattagccttcacg
gcctcccaaacccccgtgtactgaatgttcgggtcggtgctctgaatgaccaccgctccaactcgtagcctgaggggacaagacataatccagaagacga
aagccagcgtggggcgcaaccaaaaggacatggcgcatgcgtctagagggctggaagggagggcggaggaagaggttggcctcggcgcgtgagagcgcct
tgctcgacatatgcgggttgcacctggcagcaggaagattgacgcattgggcgagaagcggtccgtcgcgtcgcgtcggccgcggtgcgagccttcgtcc
accacagatcggtcggacggctgctg
>MSTRG.511.1
tacaaggagaattcagatgggcggcatacgcgtcgcgaccgagactggtgtgagacgcacaagacgacgggaagaaacatttgggatggtcttgtcctgc
gaatccagctttgatagtcccagagccattatcaattaccaccggctggttcgtgaggacatcctcgaattccgtcgccatcctaggtcgagatcgccgt
ctaggttatcgtgtgttgtagtatccagtgagctattcttcagattaacagaaaccagcagtaggctagggcacgagcggaatgaaacgaacgtcggcgg
ggagaggagaggagagagacgcgcgtatg
>MSTRG.9937.1
ggcctgatcacttgtccagcctcggcgtcgagcgtgccacaccgctgcgaatccgtgagtgccacagcccgagagcggtaatgcgttgcacacacagagg
gctagcagaaagcagaggggcgtcccattagcgatgaatatacgatacaatattaagcaccgacgacgcttcatgcttcctcctcctcgtccagcggctc
aggctcagaccccagcgacgcgacgagcccatctaccctcttgacctgcccgaacctcaacatgtccaacccacgactctccgtccccaactcttgcctc
ccgatgatctgctcgtccgacaagctctcgaggcgcaccagttcccgccgtacgtactcgaccagcgtcgccatgagctccgggtacctgacgtacttgt
ccgcctccgcaggcgagaagtcgtgcacgccggagccatcgtcgcgcgcctcctcgacctcatatccggtcttctcgattgcctcgaccttatcgactgc
gccgccaacgaggttgatcgtgcgcctatagaagagccggtccgcatccgcaccatcgggcgagggatatgcgatgccgcgcgctcctcgcgcgccaaga
aggttccgccatacggcggctgcgagctcggcatcgctgtgcacaagaccatagtcgaaagacatgcccatgcccgcccattgctccttgaaaaatcttc
atctggcgcgtcactaggcgttcgggcgtgctccctttgggacggggcttgccctggccgttggcgatggtgtagaactgggactgggaggtgtaggggc
ggaggttctgtgccggggcgatggagttggcagagaccggctggagaattgtgcggacgcggtcttcgatgtcgaggaagaagtggtcgatgagaccctg
gatgtaatttgttccgagaggtgccggaagggctcgcaatcggacagttaggagccagacgtgcaggttcgtgattgtgaaccatgactggaacgttggc
ggaagatggcactcttccttccaaaacacgccctcctcatccggtcgcggtacacaaagatgcgagtacatcgcgaacgccctccgcccagcgtactgct
tcgcactcccgtagcccatgagggtgatgagcttgacgaacgccgcacgtgccatggggctctccttgactctcttggtgagccatgtctgctgcggggg
cgggaccttcttcgtgcggggttccggccgcgagttttgtgtcgaggcaggaggggcctgctgctgctggggttggtgcgtcgtcagggcacgagcatgg
cggacatagggaatggcgggaggaggcctgagcctgtgggcgaggacagaacgagggaccatgcctgctcgacaaccgagcttttggaggaggacagacg
ggatgagagaagggcggaggcggcgagctcagtcg
>MSTRG.11994.1
ctgtgcagaaaccaagttgttctcaaagaggtgactatctaagacattagcattgttggtggagtttcgcccgtgtaacataatcacaacctgtaatctc
gaggaggaacaccagatgatctccccaacgccctctcaaaccagtcgacggcctgaagatccaacacgaggcgcggccacttcagtgcatggtaaacgtc
taggtcctcggccttcaccatgtccacacccgacagattcccgcctgctctcctcaaaccttccgggatgtcctcctcgccagtaacgaacagagttctc
ctccaacccagttcctcaatgcgttgctccaggtccttcgtcttgaaaccgggccactccaagctcttgacaacgccgagcgagcgctccttgacacgtg
cgctaagggcaacccgcatccccatttcaataaccttccggttgagcttcgtcgcgaagtcgcggggcttgggaccgaacgcgacacctccaccccgtag
cattgggctctgtccatcacccaagcgtgcccgaccagaccccttctgtgggcggattttgcgccctgatccacggacttcgccacgcgtcttcgtgctt
gcgctgccttgccgttgaccatcgaggtagtggacaacgcataagtgaagaatgtcgcggcgtatggggtgaccgaagacggcagggtca
>MSTRG.9175.1
acgtatgcaccgcctatatccgagtataaatccaagggctagtgggcacctgccgtgtctgcccactccttgctacccatctgcaccagacgcgagcagc
accgcgcaaaggcgaagagctcctcctcacctgtgaacatggagctggcgccgaccaaatcactcggtaggccgagctcatccatgacgctccgcatatg
gtcgcttgatttcgcccttcttgccatcgacatcgttggagaagatttggtataatgggtacctcggaagacacgaagagcttcgtcttgctctcatagc
aggcgtcaatgaaagtaatgaacctccgcgccatgtccttctggtccaaatccattttcggcacgtccgtgaggaagatcagtgccgaaattcttcgtga
tctcaagatagtctgcagcgctcataggcttgccacagaggtcgacaaaaccgaaccttgcaacggtgctggagctctctggcacgaggatctcacgccc
ccatgtatgcaacttgcggttgcggatcgcgggatccgcggggtcggaggtaaatgcctttgaaaatcttgtcgacttctgcccggttatcgggggtgag
cgggtcgtagtatacgtgcgacagcgatcggggtatacgccggtaatcagtctgggagtcaaggtcagtgacctcgaagtgctctttcaaaagatcgata
cagggcatgaagcttgaacgctggataccattcttgtacagatcgtcgggatggcgattagatgtcaatacagctacaacaccgtaggttaagagcttct
cgaatagctgtcgtaaaatcatggcatctgcgatgtctgtgacctggaactcgtcaagacacagaacatacgccttcggaagcaaggtcgcgtgcgatag
gcggaatagggtctcctccggcaagtccaagcttgattttcgcggcatgaatgcgcttgtgcacatcaagcataaaggcatggaagtgaacgcgtcgttt
gcgagtgatgtgcgtcggtaatgtgctgtagaacaggtccataagcatggtcttgcctgtgccgacatccccgtaaagatagaggcctttcggcagcccc
tctggtagaatcgacggtccctcggatggtttggcaaagaagctagcgaagagtgatgtagaagggggcgaatgcgagacatgcggcggatggtagtgga
ggaggtcgtcatatagtcgttgaagccgtcctattatatgcagttggtggtcatcgggtcgtaatgtgccagactctacaagtctatgatactgttgtat
cggtgatagtgcgggagaggaggttgatagggggccgtctgcaagtcctaacgccctcgatcctggatagctgtcgtccttgggtgtcgcgagtacggaa
ctgtatcggagccgtgggacggctacccgagcgactggacgggtcgaggggcgatgacggaggagagcgctagaaggagctctgcggggtactagtgacg
cggatgcatggggtcgcagggctgcagctcgcatttgcacaagtcgtatccaagacagaagggcagcacgcaaaaacacggagagggcgtagaaaacgag
gaggctgcgtcggaggggatg
>MSTRG.7583.1
ccgcgccagaagcgcccttgggggctgcccacggtgtcgcatatgtggtacgccaggacgagcagccagatgaggcagtatactacgcccgactcaacta
ggagggcaagcatcctcaccacgctttggtcgtgctccgtctggcgccgagatgtgtacgcaagaacgacctatgctgccatgccttgtagccgatcagc
gatgtcgagaacgtgttgtggtaagggagaatgcgacggccgcaaggccccacgggtcccctgtgtagacgatggggaggaacgggccagtggtcctctc
cgccacgtgaatagacgatgcagttgaaataatcccaagaataaaagtgttggagaagaggaaacaacagattcgccgaatgatcctgttgtcgggatac
aagacgcgagcgcgccaccagactatgctgtctccaatgcatatattgatagtgaacgtggctgacatgacgcagtaccatgtctccaatcccctaatgt
gtcccgcaggcctgagctccggagtacgatgtcgagaataggccagcggtagcattggacagtgcgttgttggagctgaccacatagccaagcgccgccg
cccagtacaccacggacgacgcgtagaggagtatggtgccgagaagcagtagcttgtgtccgatccgtttcaccccttgggagatgaggatgtacgtcga
ggtcgcaacaaggagcgtaagaattccatagaggaaggaggaaagaacgatgatgaccaggtcgtcggacaaactcgggaccagcacttggagaacggcc
ggaagcgtcgttattgaccaagctcaacgatgcagacatggtttatcgagtgttgaatgccaacgcggaggctctggtgccacgcaatttaacaagatat
gagcgggttcgttagcgaccagagatggtattccatccggatttcttccggacactctagatgtcgcctcccagctccagtggacacccttgtgtcggaa
gaatgagctggacgtgcagtggaggaagaccaaccaaggggcggcggtcggctgccaatgcgcagggggacgagcttgcttgattaagagcagctgtgtc
agcttggg
>MSTRG.570.1
agtttcgatgtgtaaacagatggtaatacattgattgacttcgacgaatgtagggacaggcaaggcaaccgacaagcatgatacagtggaagcgagaacg
cagtagaacgtgggcggtagtaggtaagacacgccggacattcctgatgcaccggcgacacaaaacaaaagaaagaaaatggaatgctgttcttggcttt
tgcaattgggtgctctcgtgccggcctaggtctctctcgacaaagggtgtggcgctcaggcttggacgttctgcgcgaattcgccgatgacattgccagc
gggcgagtactcgcacacgtagaacttcgcgagaccaaacttggggtcgaagatgcccgagcactccgtaacagcacaaccaaccctgcttgctgccctt
ccagacgacctgggtaaagtgggagggctgagggttgccggagtcgtattccgaaacttcgtcagtccaggacttgacagccgaggcaataccgtaggag
cttcctgtgcccgcagcaaggttctcgccgaagggaccgagggatccgccagaatgcttgaaaacgcacttgtcagcccagctctgagcagcagatgcga
gctcatcgctccaggttaagtcggcagcgccgtgctgagcgcgaattgtgttgtgcgcagtcaggtatgcgttaatgtcgctctgggacgtctggtcgga
gctggacgtgggggaggactgtgcggcactggaggtcgtcttcgcaatggtagtttggggagtagtgtgtgcggggtgctagtcgtgtgcggggtgctag
tcgtgtgaggagtgctggtggtgtggggagtgctggtggtgtgaggggtggtggtcgtgcgcacggtcgtcggagtgctagtactgtggacggtggtaga
ggtgctggcggtggccggcttcgtggaggcgaactgcacgggggaggatgttgggcggcgcctatgagagcgagagcagcgagagaagaaacgggtggac
attcgagagagggtgaacccaacaggcctcgagaaggagaattgttcggcgacggcggagctagcaggggtggaaaccgagatagcagaagtagaaactg
aaatagcagaggacactgaagcagagccctgagcgtttacaggagcggtagcagcggacccggcggtgctcgaagatctaacgcggcaagccttggtggc
ggcagcagcgaggacgtcagaaccagtggctttgctcacgacgggaccccagcggtcggtgccgacgaggtgaccgggccaaccccacttgtcgccgcaa
gcctcaatgcagtcattggtgccctggctgcgtcgagcacaggcgggaccggcttgaacgccgccgaggagggtgaggagaaagggaagagagaccaaga
agtattggaagtgattca
>MSTRG.11805.1
tgggacttggcgccgcccggggagggagggcgaggggcgatacgggtacgctgacgctgatgaacctcttgctggacgtcctccatcgtctcaactcggg
gcgggactcggatgcgatggtggaggagtgggaagaagacgacggacctgcggagacgaaggaagatgccagacgtggggtgctcatgacgatgcatcgg
ctcgtccgcgcgatccctgccccgtccaagtccaatgctggctccaacgagagccgcactgatgcacagacgcggcctctgttccggcggatgttcgagg
tgctcgccgcggttctggacgccgaggccgggcggcgagcccggagcgtttcgtcagagagcggtccttcaacctgatgtgcaagatgttcacaaggttc
caggcggtgggccctgactgtatcgccgccttttgcgcctacagcaagcagacgcgccaggagaacgctccgtaccgcttcgtccaggcgtgctacatgg
tcatccgcgcttccgcagtcc
>MSTRG.5336.1
ccctccgcgaaccgccaaagggcagggacgacctcctccgcgccgagcttccacttcgcgtccgtgcccttcccgctcgtcgagcacgtctccgagttgt
ccagctcgttcagccgccgcatcagcttctcgtccttgcccaccgccagcacgaagtcgaactccgtcgtgctgtccgcctccgtcgcgtctggcgacag
ccacgccgcgcgcgccgtcatctggttccgcgcaggccccccggggtgcaggatcgcgccgacggcggtcgagcgcgagatgttgttcggcaggacgagg
aacgacgtcgagccggggatgatgcgcaggccgtaccgctcgccgatcgagtcgaagatgtggttctgtgcctcggccgcctgccggtgcgcccagtgcc
agtccgcagcatggtcctgcgtgttcttctcagtccagaaccgccagacgacggacgcctcgcgttcctccacgaacgagcccggtgtgcgctccgtgaa
gtattgcaagatctccatacaggcagccttccaggtgaggttgaagttcgcaacgacgttgatccaaggggcatttccgtcgcggtccggca
>MSTRG.8548.1
aattgcgtccaaccccgataagctccaggatctctagagtcccatccaccttcgaacgctggaatacccctctatctggcactctaggctgtctagtcct
cggtcctcttcttgcgcttcgaataccgctcctcgtcggtccttgatcctcgctccacaatccagcaccacatcgagaactccactgaaacccgaacacg
ggccacactggcatgcgtctttgtgatgttacagttctgcgcatacacgcatgcaacacttctgatcgtcacctccgacccgctgcacttatctctgccc
tctcggcattcgctaggatggcttggaccgcgatcggcgagggctgcttc
>MSTRG.545.1
acatggtcgcatgtcgataatcttcggcatagtcaaatggatacatgtggatgatggaatgcagcaagcgagacaacagtgacaccgagaacgacctttt
actcctctgaccgcagacgcgcagtggggttggtgaccttcacaccaaggaccttggccctgtgatcacgttatgcctcagcactatgccaccaccaaca
taaagatgcgagggcatacctttcgagaatgactgttcggttgcggctgctcacgtcacgttgtgtgcgatctcggccgcaaagcttttgttgtgcatca
agagaaggtcgacttcccggacgttgctgaccaaaaacttcttcaagccattagggaggaggtggcgggtcttcttgttgctgccgtagccgatcttggg
cattgggagctggcccttgaaccgacgccgtacacggttatcgatacccttgggtttcctccatgcctcttttcacgctcttgtaacggtcagactggtg
gcgcctaaaagagaataagtagatggcccgccggacacaagatggcaacctcacttgaagggcttggtgcgcttcttgacgatggggaccttgaccatgg
tggactgcaggacaaaggtgtgagcgggtgaatggttggaggagtatgcggcagccgtggtccagggtcatccagagtgtcgacttggcatccaccgcct
tccgggcagaaccccggcttcagagtcatatcgtcggaatcctaggacgacgggctgtaatatcatacgttccaggtgaaagacttacagttcgtaaggg
cttgaggatggcgttgacgggggcggactgcagcgcgag
>MSTRG.311.1
gccgcagctggcgaatggccacaccttgaagagcgaaagggggaccgcgccacccgtcccgtcatcgtgcagctgcgagaatcccgtcgccgacgtgttg
ggattcgcgtcgtaccctgcgtggttgtcgcccgagtcggtgtccatccccaccttgatcatcccgtgcggcactgtcacccctaccaccgacgagagtc
agataagcccgcatacgttaatgcaaggatgagaaaactgcgcaccaggaaatgcatggccggtgctcgtcgtgccgatgaacaggttcacgcggctcgc
agggtcgggaatgggcacgtccgcccgcctccggagccagttctcctggttgcgctctgcgggggagatgggctggtgggagtcgtgcaaggcagagctg
cggggttgggaagaagaggagtcagcgagggccgcaaggcccgcaagagctacgagcagcgcgccgcgcagctgctggagcgcgagcattctcgtcccaa
acatgacacgacagaccaacgcttgggggac
>MSTRG.11238.1
ccatttcatgctgtttccgggcgtgatctggccgaactccttaacgtcatcgagcttcgcgacgtacgccgtgtcggtgagctcggggttgtcggtcgcg
cttccgaagtagagcttcccggcagcttttgcgagcgtgtgcagaccggcggtcgagctcggagtcaccacggcagtcgtcgtcgctgtggaactcgctg
aggtggtggcagaaccatcagggagacactgcgagtagtagtcgttttggtaagtgcagaccgaacccgacacgcaagtcgtcgcccccgtccagccatt
gccgccgcactggccccactcttgcgactgggcgagtgcgtacgggagcactgcagcaagtaaagggaacgtagtagaaagcctcaacatactggcggga
agcagctgccgtcgggag
>MSTRG.1119.2
gcgacggagacgtgggtaaggtagcacatttatgcgccgtgaagtagtgtgcttcagtccagccttacacggcgcgaccaagaaaaacgccttcccaaaa
cctggggcagaggcgataaatataccaagttatttggtgcctgaccatcggagtgggaagggttctacttaaatacgacgcagcgaaggacggagggata
atggtgatcatgcgagatgagggaggttcaatctatgcaagcaagaagtcagcgtctcgccgaggacataaagcagtcccgaccaacctttccttcccca
acgacgtttccaacaggatcatacaaacacacgtggtaggtggcggcgccatggccgggaacatttcgtcgcaaagagcgacaccacagcccaactgggt
cgtggaactccaaaatgacctgcgtgaagtggctgaaggtgatatcgcctgggttgaagccactcctgtccagaacaaactgggccatcgcgtcacccgc
ctcgaaagaacccgtgcccgcgacgaggttctcgccaacgggaccgagggcgccatctgagtgctgcaactggcactgctccgcatatccctgggcctta
gcagcgaggtcgtccgaccactgcaggtccggagcgccaagcaatccgcgccactcgttgtgattgtctaggtaggtctgcttgtcgaccgtggggggcg
tggtggtcggcgtggacggggccgtgctagagctgggggtggggctagagctggggttggggctggagctgggagttgaagatggcggcggagcatgggt
agatgtgataggaagtgctcgtactgacagatgcggtagagcgctgcccaggcgtgatggtcggcgcatcagctgtcgaggtgagcgaatcgatcgagga
caagtttgggaggtggaggtctgggatttccgcctctgtggaggaaacctgaacactggtggcggaggtgggcacgccggtgtcggaagatggggtgggg
acgtcgatcgaagatatgggtccagaggatcctgaagacgaggtactcgtgcccgagggatctgaaatgggtgcagatactacggatgtgggatcttgtg
gcacagagctcgaaggagaagccggatctggcgcagtagcgatggggtcgtcaggaagcctaggcggaacggcagcagccacagcggtggcaacgaccaa
gagcagggatgcgaaagcgaagcttcatgttgaaaacgaaaacgaagggccttgcgtgaaaggggcgtcactagcgtcgcaatggtaggacgaaggagtg
gagtccaccagaggacagccaaacaacggtgaaaggagggctgaaagcgaaggggatgggaacgagaagaagtgcttgggcgccggtcgtcatgttcgct
cggtctatttgagttaatcaggcagtggtggcatgatgactaccaggtaccgcgcgctgctgcgtcggtgggcgggttcgggggagacaggcttcatcga
catcagtggttcgggagcactggtagccagt
>MSTRG.506.1
gtgggtacttggccgatctatgtaccgaatcgatggcatgaggcgtgcggtcgacgtttaggtttcatgaatgtctggcgccgaaatgacaggctagagg
gagcaatgtgtacgaaggatcaatggccataaatacatcattcttcgtatacccagcgttctgccaaagctccgacgaagggtatctgaaagcgcaccag
accgttccgtgaagcatcggtgtatgctcgccacgccataaagcaggatggaatgacaagacacagtgtgaagaaagtgcggatgaatggtgcaaattgc
aggagcgaggccaatatacggaggattacaaggggcgttgtgaggagggcggattggtaggcgtggaagcggacaaagtcgttgtatgtctcgacgataa
ggagcgtgagggcggatagaggaccgagcaggtacgcaaaggctgcgagaaggtccacccggaacccgtgccgcgtctcccacatgttgttctcattcac
cgcttccgcatcttccaacgcgcctgcccctcctgcttgtgaggtgttaaaggttggtatgccaccggattggtaggacgtgggttgctgtgagcctgga
gccgctgctgaggggaaccacgctcgtgcggaaccgttggctggcgggcttgtataggaggggtcgtcggggggaggggtgtaggcggcaaaggaggcaa
agtgcgagcgggtgttactgctcatgctcatgatggggtgcaggatgagtgcggaataaatagagcagtttaggtggaggagtggtaaggtatggacgta
gtagtacgtacttgagcctgagcctgtccgcgcagcctcacctcgcagtcgaccagc
>MSTRG.5700.1
cgctactaaaacatcatcgtattacatcctcagtcgtagttcatgccgcctttcccgaatcctccttcaagctgacgatcctgttcagcacgaggtagtc
accctccttcctgcccgcctccaccccgtcctccaagcatgccaacttcgcatccctgtccaccgtgaaagtacgccacacgcaggccctggaacctgat
aacttccttcccgatcagctgctcgctcgtcgccttgggggtgtcgtcgtgctcgtgcgtaggcgcgccgtccatgacagggcccttggcttccgcggtc
actttcagcgcagcatccgtgcggcgcttgctctccgctttcgtgtctgcgtacgccttcttcgccagctgccagaatcccacctccaccatcgccccct
tgacgacctcgagggagtccgggttgatgtcggcgcggaagtcgggcacggccgcagacgggttctcgctcttgaacagctggtggaagatgcgcgtctc
atcgatcaccaccgggctacccgacgcgcggtgctctgcaacccactggatgaaggccttgggcttcttgggagcactctcgttctccgcgcggaccacg
atctccgtgacctggccgctggcggagtcggtcttgtgggagacataggtgacgggccaagggcctggaagagaccgacggtcttccctggggcaaggcg
gaagtaatctttggaatcctcgaaacggaagtcgtctgcgtcgatgtaaatcgtacgcgtcaggggaaccttggaggtgcctagctcagggaccttcgga
tgaaggggcttttccagccagagcaagaagtcctctggaagattctcgatagtgactttcactggtcgtaataccatgagtagccgcgagacggtgcttt
ccaggtattgtctaattgcctgctcaaagcgaacagtttggatatttgatggtgccgtggaaacgccgaggccgctgacgaatgaaaggatagcaccagg
ggggataccacgacgtcgaagcgcaatgagagtgtacagacggggatcatcccagtcacgaacatgaccctccttgacaagcgcaaggatctttcgtttt
gacataatcgtcccggtgaggttgaggcggccgtactcagattgacggggcttataaacctccaacgcatcgcaaagccactcgtatgactcgcgcgagg
cgatgaattctgtggtgcatagggagtgcgtgatgttctcgaagctatcgcacaaacagtgagtgaagtcgtatgtgggatagatcttccacttgtcatg
tgttctgtggtgaggcgtgaggagaatacggtaggccactaggtcccacatcatcgtattgcccgactcgagatcctgcttcatccgcagaatggcttgt
cctggctggtattcaccgttcttcatcttctcgaactccgccagtgactcatctacaggtcttgtccgatggatgcaagcttttcgaggaccgcgctcct
cccctcctctgttcgcgaagatctcttccgctgtacaatggcagacgtacgccttatccctgcggatgcaatctacggcaagttcgtgtaggttgtcgaa
gtagtcgcttgaatatgtgattttccacggctcgaacccgagccaccgcacagtctccaggatgctctcgaagtacctgccttcctcagcttctgggttg
gtatcgtcgtaacggaggtagcagtggccaccgtgatgtgcggcgtagccgaagttcacgaagatggcttttgagtgcccaatgtgaaggaagccattgg
gctcaggagggaaacgagtgtggacgatgcccttcgtcgcaccaaggtgctgttcccggaggtgaggatggatctgagggttgtcgcccaccttgtggag
atgacccaggaagccttcctggaagacagaacgcgaggaggacgcggatgcagcgggctcagagggtgccttggccgcgttagctgattctttcttcgcc
tccttgggtgcaggcttaccgctctgcttcgcaccgaacttctcgatgaaaagcactctctactgcattcttgagctccagagcattcgcccagcgaaga
tccgtgcccttcagaccgccgatcgcggccccgaggttgttccacccagtgtaagcactggatgtaacgtagtccttcacgcgcgcagcgagttgttcgg
ccgtgatgctgaagccaacacccgtgctcttatcgaagtctgtcctgatccacaggaagggcatggccatcgaggtacttgaccgcctctgagacctggt
cagtggtcttcagacgaccatccaagacggcaccaacggcgtagctccgttccccgtccccgagtttgcttccctggaccgcgagggcagcgagcaatac
cgcctgcttctcgtcaaggttcttgtttagaagatcgtgagcttcgattatacccttgagggtagtcgcgctcttagggctcttggctgcctccgccgcc
ttggactgggtgagtccaatcttcttgaagaggtctacgagctcggccgtctcgggtgagtccgcctttggagccattaacgaaatttgggcagtgtgct
gagcgcgactcgttgtcttccctcgcgattcgaagatgacgaatgagagctgagagtagtggcgacgatagttatctgcaggagtcaatagaccgtccac
gccagacgcgccttgcttg
>MSTRG.6339.1
cgtgcagagctgtctgtgattgcattgtatacatacatatatcagatgtcattcaaccgaccttcatccgcaaatttcctttgggtccactactcgcacc
accacccagatctttccaccacttctccttcgtcttcactttgccttttgttttgcttcccgttcccgcgcgacgttgccaacccgcttgactattgtcg
ataggcccgaggacacgccccgtctcccgccaccaggaaatgactccgtctccttacccttccctttcttcttcaaattcttgcctgtgtaattagccgc
gggtgaagcgcccgaagcagcctcctctccttcgtcgtcgtgaacctcgtcctcaccgtcagcggattccgacatcattgtggagcgggaacgtttgtgg
ggaaccgcaggcggaggggtcgcggagccctgcggcttcaagtgtggctgcgggagtggacgaacgttcttctcccatgttctgcggtgaagccggagga
gcgccattgtggcacgggcatcggtgaccgatgagtgctcccctccttgaatggtcaagccgagttcctgctttgtcagatgtcgaagtgcgggccgccg
tccacgagaaaccttgtgtttgtgggcgagtatttgggtgtcgcgcgtttgtgggcgaggatgggagaggaggagcgccttcaggtcgttatgaacggca
tgcccaacgaggatgcggtctttcaggaggtccgcgacttctttctggacgtcgtcgaacatcctggcgtgtaccatgtcggacggccgtatgccggaga
actccgtgcggtagtcgacaacgcgctcgcgcggtctgacgaacgcgtcgagcatgacgaaaccgtagtagttgaccagggaaacgcgcgcgagggcgga
ctcagcgccgtctactccgacaccaaccatttcgcagtcgagagcaagatatttcccaggttgtgtatgcgatccaacatgctccacttcccccaagacc
attctacgcagaagcgcaagggactctccgttcttcacttcgtccccaccaaacactaggccatccgcatctgtcaacggtcctcgggggaatgtgtgtg
cctcagtcgctgaatcatgcgtttcaaccgatgcagaggagggctccgcgacgtgcgtgagcttgcgtcgtttcctggcggcgaacgcactgacggcagc
ttttgttccggaaccagatgtgttgggtttcgagatttccttcttcagcgcaagccaattggaggatggtagggacttgtctggcttgttattcgccatt
atgcttgagctctcagagtaacaacgtagtgggaaatcaacccagtggcgagaacgaggatggaaaagtcgacggtgaagttaagaagattggtcaag
>MSTRG.1903.1
gaatgcaccctccgtggttcgcgcttcccactgtcatcgtagggacgccgatgacatatgacaccgaccttccttgccaacacggtatcagaaccgcccc
gatcctcattgacatcctctgcaccttattcgatgagatcgttacaggtcttataagaatgcaggccgcggaccgcctgctgaatgccgtcaggccttcg
aagcttccccgctctccctcccccacacgcaatgtcttccggcaagttggccctcaacgatacccttggagccgcattcctcggcacaattgcaacgtca
tgcttctatggagtcacggtagtccaaacatacatatacttcaagcgtagcgagagggactccttgcttttgcgattcctg
>MSTRG.10317.1
cctggaggatagacacaacactagcgaactccctgacgaattgaatatgccggctgtcgcgggcgccgtcgccagacacatatcttgcagtgtcgtattg
gttgacgaagtaatcccatcggatgttcatgccccgggtgaccatccgctgtgcctcatttcggtattctgcaacaagccactcgatccccttgttgttc
tccaccaaatccagtgtctggccgtaggtccgtacggtttccatcaagctgactgcgtgaggatatacgcgcttggcgtccttggccatgttcgtgatgg
catgcggcacctggaagttctgccatagcaggttgcggacctctttgaacagggtgatgatctgggggtcgaagttcaccgcgagctggaaacctccggc
gcgcaagcgcacaatttcgaacagtcgtccgccgacgcccatgtcgcgccggttgatatcgtgcagccatgcttcgtagacaggtcggacgtcaagcttc
ttgcggaaggccgaggattcagattggagcttctgaccctcggcgtagagctcccagccctttccaaggacgtcttcaacacgcttcatgtacgtctgta
cgtctgtagctgccggtcgatctgccgcgcccaagtaatcgcaccggatattggtggaagatcgcgcatttgggacatatgatacgcctcggagaaccga
tattgcgttttgaactgatcgggcatatcaacagaccgtaaatcatatgtgaagcggaatagcgtaccttgtcatgtaaacgcttgatatcctccttaac
ggagtcgatgagcttgtgtttggtactcctggattgcaccacgaat
>MSTRG.11737.1
ccttcacgtgcggccattcgtccacctcgatgccgacgaacccgtggccgttcacccacgggaacgcgttgatgtctgcgacgctgtacgacccgcggcc
cgcgccctgcgagccagtcgcggtcgcgcagccggatgtcgagcacgccgtacagccgcttcgtctcgtccaggtaccgcttcttggcatacgggatgtc
ctcgggtgcgaacttgacgaaatggttggctggtgtgtgtatgtgttaagtggtaagattcggggggacaggcgtgcgatttgaaatgagctcatgttct
gcgtcattcggtgcgggtgcagagctcgagtgcccaccttgcccttgcatcggcccgatgccgccatgcgtgaagaagatccactggagcatctcgctgt
actcgttcgggcgcgtccgcgggtcgaacgagaacttgtacagcgtgtcgtagtgctgctcgaggtagagaaggatcgcggcggtctcgaagacggtgaa
gtcggcgcggttgctgtcgacgaggacggggatgcggccgttcgggttcatcttgatgaaccatggctccttctgcgtccccttcccgatgtctat
>MSTRG.2852.1
acaagacacttctaacacgacatagagcattgacatcggggaatggaatgggaggtggtaggtagaagacagcgttcgtgttgtgaacggagaagagaaa
aagtggaagttggggtttggacgatgaggggagaggaagaggagtcgttggcgggcccccaatcacgcgacgtacgcaaacgtgtcgcgagtgccctcca
cgcgctcgatgtactccttctcgagcaagtggtcgatcgccttcttgatgtcagggatcttgggcgtgaagcgctgcgaaatctgcttggatgacctcct
ggatcagggcctggttcttcatcgtcttgcgcgccttcatgatccgaacaatggtcgcctggatgacgtacttgcggtcctcgtcgacggtcttcaggac
atcggtcgactccgccttctgctcggccttgatcggcatgttaaggttgatccggatcttcttcgacttgaagctagggttcaaatcgtattgctccgtc
tcgtcattgatgaggatcttcgccttgacgagtacagcaaggacctgcttgaggatgtccttgctgatcgcggttgcagctcatcaactcctccagtgag
agcgtgtcgttattgttgtactgcagcagcaccgccatctgccaggagctcgtcatgaggatgtacttctggttcagatagttcgtgcgaagctcgttct
tggagtaattccacagccatgtgagcttacgcccggagtgcttctgctgatagtactgcgagaagcgggtgtatgtcgggaggatgtcctgcgggatgat
gaagtcgtgtgtaggagggttgagaggccagaagttcgtgccgagaaccatgatgctgaacgtaatgtccatgtcgtcgtgattctgctgcatccgctcc
ttgaagttatccgtaagatccttgctcagactcatgtccgtgaacatgcgctgaagcttgtttgtgtactcgaaaccgcaagcctccttgagcttcgaga
tcatgctcgcctccgcctcgtccgatgccgacacgctgtggatgagacgcttcgagagcttcgtcgtgtagaacgactggaacacgtccttatcgtcgat
gtacttgaacaggatcatctgattccccacacgggtgatcagcgaccacgcacaccgccccacacagaaatgacgtaccactttgttcagcgcaccctcc
aggtcctcctcctcggccatcttgttgttcttgcggagcagcgcgtccgcgtgcttggcgagaagttcgggagatcctcgtcgtcgacgtcccagtcgcg
gcgttgcggttgacgaactctctgcacgccttgtcgaggctggcgacgaagccggcctcgccgcggaagctgcgactgaccgtttccgagttctttt
>MSTRG.15191.1
tctccgttcctctatcttctccgtaatgttccgccatggtcctcttctctgcctcgcgctcgcctctggtgccctagcgcagacatacagcgccacctac
ctcccatccaatgcacccaaccagacggaacagggccaaagcggcacgaaccagtgcgggaccggcaacgaccaaaattcgacgtgccagaacctctacg
tcaacgcaatcgacgactggtgtattttcgcacccccctccccggacc
>MSTRG.7783.1
gaagcatgacggacagccgcccctgcatcgaccacgcatgcacggtcggcgtgaaatacatgctccccatccggcacgcgatgtgcatcccgtccaccct
cgccaccacctcccctccctccccgcccgcgcccgaacgcggccacaccggcgcgacgtagttctcgacccgcccgacgttcgtcatcgtcggcgcgtac
acgccgggccgggcggggggagctccggggccttcgtcggcgagatctgcggcgcgagcgccgcgatgaggtgcgggaggcacggctccgcgagccacga
gtcgtagtgcgccttggcgctgcgcatcactgtaaggaggcgcgctttgcccgcgagtggggcgagcggcgcgtacgcgacgctgtagggggtgtaggtc
atgcaggagacgaggtgccgccggcggtcgacggtgggcgggaggcggtctgtgatcgcgaccctgacggcgcggga
>MSTRG.2590.1
gtgaatggccgtctgagacggggagcccatccggattgttctctcccaccgtcctccaatcaccgcgatcctcgtcagaggcccaacgtctaacctcgcc
cccccacaaaggtccgaggcaccccaacccactgtgctgcgctgataaatagatcgagttcaccgcacccttcctccttcctcgccccccacccgccccg
gacaggccagaggtcgccgcgttcacagcccgcttgactggtcggtcacggtaacccactcgtcgctgactgcacctggcacctggcatctgtccaccca
cccgtcgccattcctgggctacgccggctgtacgatcacacacgcctcgcctcgcctcccggtgcggcactatatagcggcgcgccgccagcctggttcc
ggcaaccgacacgacgctccttcaagcgcttcccgcgaatccatatctgcgcagagaatcagaactctccattttggcggcccgatggcgacgttcgata
tggtagcagtgggctgcgggggtggcccgaaagaagataatttatccttttatttgttcaagagcggcgacgccaagtgggaggacggcatggttgccct
cgaaggcggtacgtgttcgttttcgctcccgcgtaggtttcgtgcccattccaccgctcgtcttcccgacctaggctcggggctcggggccatatcgaga
gttgctggagtctcgcccaaacttattcacgtctaagccttcgggcgaatcgggggctgaggcgtcgctaaccaccgcggccgaggtctattctcgcata
cagtgctacctcgttactcacgctcatttagaccatgtcaacggtttggtcctatcagcggggtctgcacagggtcccccaaaacgcgtcttcggcgcca
aggagacgttggaaagcgtgtcaacaatttttgcaggtgaagtgtggcccaagttggcgagctgggccgatgcggaagagcccggaagctgcctgctttt
cgctccgtatgtctctcccagttcaccctcaccttcaaaagaaatcacgcgtctaaccgccaagtaggctaccactcgaggaggtgtactcccccgtggc
acgcgacatctctgtacggatgatgcccataagccacggccagcgcgctcctggccacacatacccctgcaccgcatacttcgtccgacacgatccaagc
tcccgagagttcctgttcttcggcgatgttgagccagactccgtctctcaggacccccgaaaccaagagatttggcgcgcggccgccccga
>MSTRG.9355.1
cctcgaatcccggagacactcgcatcggcagccctttcttcctcttcagaattcgccatgttctcaaaagtcttcttctccgtcgtcgtcctcgctgcgt
ctgtcgctgccgctgttccgccggtcagcaggcgggcgacgtgcgccaacgggaagaccaccgccaacgatgcgtgctgtgtctggttcgacgtcctcga
cgacatccaagagaacctcttccatggcggagagtgcggcgaagacgcgcatgagtctctgcggctgacgttccacgatgccatcgccttctcccctgcg
ttgactgcctcgggtcaattcggtggcggaggagctgatggttcgatcatcgcgcactctgatgtcgagttgtcataccctgtcaacaacggcctcgacg
aaatcgtcgaggcgtcgcgcccgttcgccatcaagcacaacgtctcgttcggtgactttatccaattcgccggcgctgtgggggtgtcgaactgcaatgg
gggcccccaactctcgttctacgctgggcgttccaacgactcgcagccgtcccctccgaacctcgtccctctcccctcggacagtgccgactccatcctc
gctcgcttcagcgatgccggctttcgacgccgtcgaggtcgtatggctcctcgtctcccacactgtcggttcgcagaacacggtcgactcgagcatcccg
ggcgcccccttcgactcgacgccgtcagactttgatgcccagttcttcgtcgagacgatgctcaacggcacgctcgtccccggcgacgcgctccatgatg
gcgaagtgaattctccctaccccggagagttccgcctccagtccgacttcgtgctctctcgcgactcccgcaccacctgcgagtggcaaaagatgatcgc
ggaccgcgcgaacatgctgcagaagttcgaggtgacgatgctcaagatgtcgctgctcggcttcgaccagtccgcgctcaccgactgctccgacgtcatc
cccaccgcgaccggcacggtccaggacccgttcctcccgcgcgggcctgacggtggacgacctccagccggcgtgctcgtcgagcgcgttccccacggtg
aacactgttgctggtgcgtgatgtgtttgcgtttcgtcggagaacgtctgttggggatctcgcgttctgactgaatttgaatttgggatgtataggtgcc
gtcacttccatccctgccg
>MSTRG.14154.1
cagagtcccggctttgccccagagtctgactgcaacatcgcttgccccggcgatcccatccacctctgtggtggcggtgaccgtctgcagtactacacgt
ggaacggtgttatgaacgactggaagactcctgcgaacaccggtcggtacgagttcctcgttcccggtgtcgtcgtcccgctcctggtcacgctcggcat
caacaataaggtcgcattcgtcgagaagttcggcacgagcgagttccccaactcgactggcgcgtacgagctcgacctttccctggtcgacgatttcgag
aagacgtggcgcacaatgcacgtcaagtccgacgtcttctgctccggagccgtcgtgctccccgatcggtctgccaggcacctcatgttcggcggttggt
cgctcgatagtaccttcggcgtccgcctctacgcgccggatggcagccccggtgtgaacggcacgaatgactgggaggaaaacttcgacgaactccgttt
acagaggggccgttggtacccatccggccttgtcatgccgaatggcagtgtcttgatcatgggaggtgaagttggcagtaacggtgcccccgagcccact
ctcgagatccttccaacgcctcaaggcggccccacttatctctttatggattggcttaaccgcacggatcccaacaacctttaccccttcctccatgtcc
ttcccagtggcaacatcttcgtgggctactacaacgaggcacgcattctcgacccggtgacgttcgacaccatccagacgctgccgaacatccccggctc
tgtcatcaaccccttcgacggcaaggcgggtggtcgcacctatccattggaaggcactgccgtcctgttccctcagcacgctccttataccgatcctttg
actgtcctcgtgtgcggtggatccaacttcggtctcgcacttgataactgtgtgtctattcagccggaggtggatggcgcggagtgggtgctcgagcgta
tgccttcgcctcgtgtcatgacgtgcatatcagcgcttccggatggaacgttcctcatcgtcaacggcgccaagcaaggagtagccggtttcggcctcgc
aacggaccccaaccttcaagcgctcctctacgatccgacacaggctgtcggctcgcgcatctccattctcaacgagacgatcgtggcacgcttgtaccac
tctgaggccaccctccttcctgacggccgcgtcctgatctctggcagcgaccccgagagcccgcagttccccgaggagatgcgcgtggaggtctacatcc
cgccgtacctgaccgacggccgccagcaaccgagcttcactgtcgaccagaaggactgggcgtacggcggcagctacaccatcaacgtgcagctcttcca
agggacgaccagtacgatgcgcgtttcccttattgctg
>MSTRG.14554.1
tagacctcccccactgagctagactctctacatcttcctggaattgcagaatggcgacggacaggccctatgtcttcttcgatatctccatcggcggacg
ccctgcgggacggatagtcatgcagctgtatcaagacatcacccccaagaccgtggagaacttccgtgccctgtgtaccggcgagaaaggcgtcggcaag
gccgagaaaacctctccacttcaagggatgcaccttccaccgcgtgattaaagggttcatggtccagggtggcgacttttaccgctgggaacggaacggg
aggggaatcgatctacggcgagaagtttgaagacgaaaacttcgaggtcaagcacacgaagcgcttcctcctctcgatggcgaacgcgggcgcgaacaca
aacggctcccagttcttcatcacctgcaaccccaccccacatctagacggaaagcacgtcgtattcggcgaggtcgtccgcggcaagtccgtagtccgcg
ccgtcgaaaacaccgagacctccagcggcgacgtgcccgtcgagccatgcgtcattcgcggactgcggccagctctcgccagaggacccgtcactctcac
agcccacggccgcggacggcgacgtgtacgaggacttcccggaggaccaggacccggtcgagggtcaggacgtcaaccagcacccgccggtcgcgctcaa
gatcgcgcgcgaagtgcgcgaggtcgggaacaggctcttcaaggagggcaagcacgaagccgcgctgcacaagtaccaaaaggcggtccggtacctcgac
tgccacatggcgctccccgaggactcgccgccggagctgcgtgactcgttcgacgtccagctgtcggccttgctgcttaactcggcgctcgcggcgctcc
gggcgggaggcggggccaacgcgcgcctcgcgctccgctcgaccgaccgcgcgctgtcgaacctgactctcaacgacacggacaaggccaaggcatacta
tcgcgctgggctcgcacacgtcgagatccatgaagacgacgaggccgaggcctcgctcgtgaaggcacacgcgctggtcaaggacgacaaggcgatcgca
cacgagctcgagcaggtgcgcggccgcctccgcgcgaagcgcgagaaggagaagaaggcgttcaagaagatgttcgcgtg
>MSTRG.6077.1
ggcacaccgtaaatgctgccttggtagaagatcttgcccagacgatacgcaaaatccacctcgccacgatccgcattgaagaggtagtactccagaaggt
cctcccaagtctctcctgccgcgcgggcatttgcagtcttgatcacggcgcgccctgcgttaagaccggtggaagcaacgctcgcgccgggaccgtatat
gcctccgtcaaggtcggatagacgtggtggtgacaaaggaagggtgcgacctccaggagggccggaaaggaacttcgccatggcttgttctgccgcgtcc
tcgtaccagtccaaaagctgccatgcagttctccgccactccgaaatgcctgaccagtatctgtaacctagcgccatttgtgcgcccttgctatttccgt
gtgctccgaacgtgaggtagagctgcgccttggcctggtcaacgggcacgacaccatggtagcctgtactgtgaaagaatccgacgagagcttgtgatga
agcattgccagtgatctgtgcgtgtgtgttgaaggagtcgtacgctgctgagggatccgcagggaagtatgaatttggtgggaacaaggacacttgaccg
agcgtgtagagggcatctgtgtgccctagctccgcggcatgttgtaggaggtcgatgaccttcactgccctccccttcaactcctcgtctttcttcttcc
cattcaaccgctcgcgtccaaggaaatccgtcacgaaactgggtagccaagactgactgcggagcttgactaatattcgaagcgcacttggcgatgggac
cctgtccttgaatgctcggcaagaaagatgaaaggggaatgtgagttgaatggtgcataggctcttcggactgcatgggagggagggcggtgagagtggc
gagagtggacatggcctgcttgtaagccctagatgcttcagcagcagaatcaatggcctcgacggcctcccctcgtttaccgggagcgtcatttgagttg
gcgttggcaagagcggcgagagcaacgacacagaacgtcgccaagctcgccttgcgcgacttcctctttgtcgatcccattgtcggggatggtggagatg
gcacggacggaggtgggtggaggatgtcggagacggcgc
>MSTRG.5720.1
ctcctttctctcctaccaccaccacgcaagtgggcgcctcttttatcgcactgcaatccataccatctgtcgtaccgagggcaacccagaactaatcccc
ctcccctttcctcggtctaggagagaccaacatgcatccaagtgccatccaggcgggatctggagggccaagcgatgcgatcaccacgcgcagcgcgccc
tccaggtacatccccaccccacccacagacgttgcctctacgcaacgcctgtcttcccctaaacccacttgtcccgccgacacatcttcagtgcgcggga
cactctcgtcctttgggacatccgacgatgagtccgactggactgacgccgactccgacgaggagacagatactgtccctcctcctcccccaccactctt
gaggaggccacccactgccccctcaccttcccccaaaccatccacgagtgttgctgagccatcgcgacacccgtattcctccactcatccccgtcccgcc
gacgcatcctcagcgcgcgggaccccatcgatcccttatccaccgcgcttatcagcgcaggaccacatgacccacaaag
>MSTRG.8929.1
cgccaatgcgttcagtaccgattcccggccttgtctcctccattcttccgccatcctcgatctattggttcaacacctgcctgtgtgttatcctgctgtt
agtttcccgttcatgtgtaaattagttacccccatatcccccatgcttaccttactagtgggaacgatgttgagcgtcatgagttccgtagtcttcttct
cgatcaataccggacattgcaaacccattacctctgttggtttgcgttcagcgaagagagacgtacgacaaggggggtgtgaaaaaggcggggaagaaac
catgtcgttgtcttgaatgactcgtggatatttaagtctatggttgttgtctctgatcagtgagtcaccgcgcagcgccttccagacccagcagcgcata
tggcgatcgcgagatcatgaa
>MSTRG.1547.1
ggaacgtcagctaccagtccgtggactgtctcacaaattgggccggggccaagcacgcagccgcactcggcagcgtcgacgacggctccagtgcatgctg
tccggccaaccctactgtatgcatcccaagcttccctcactcatgtcagtcaggctgatctcatatgtccacatccttgtgtcgcagggatctgcaaacg
aacacctgcccgtccttctcagacgacaacggaatacccccggacaccgcaacctccggtagcaatgtcctcatgctcacaacgcctactctcagccacg
cactgctcccgctatattcgctctttgtattgtcgttcctttgctctgaatacttgctc
>MSTRG.8610.2
cgacgcccgacttcttggtgggagtgttcacggacacgaagatgaggtcagcctccaggatggccttgtcgacgtctgtggagaagaagaggttgcggcc
gcgtgcctgccggacgacctcctcgaggccgggctcgtagatcgggagcttgaagttggggctgttccacgcatcgatgcgggcctggttgaggtcgacg
atggtgacctggatgtgggggcacttgagggcgacgacggcgcacgttgggccaccgacgtatcctgcaccgatgcagcagattttggagaccttgacgg
gggccatggaggacgacgatggaggtgataaggggagaaggtggtcgggctgctggacgtgtgcgggtttatgtagcctgtagagtagggtccactggcg
gcgctggtcgaggtgcgccaagactcctggccggtacattcattttcggggctctttcgccttccgacggtttgcgaatcactgattcacgatctagaac
tcggcatgccctccccatgcaatgcgcatggctcgcatatattcttacgggtg
>MSTRG.12031.1
tcgactgacgatcaccatgtgttccggtcgagcttgctgctcagagtcgcctctcatcacctcttcgatctccttcaggatgacgaggaactcccgaaga
tcgtttctactataaggtgctgttgaaactttgcctgtcgttttatcaaatagcaaataggttataacactccttaagtaatgaagctgatcgacagcca
aagtacgaccatgaggaaacatatacacatggtcccagtagcctattcccccggcctgtttgaggtgctcccttcccatgatcttaacatcgatgccatc
gtagaaggagctcggagtgtcttgtaaccaaaagacttcctcggtatccttgtcccaaacatagtagcatccgagcttcactttctccctcgtcttctcg
tccattgtgacgtcgacatccaagcagatttcatagcgtcccggagacatgcgaagtcggcaaagttcccgcgagaccagctccaaagtcgcatcaatgt
ctctcaggttctgttcgtcatagagccacaagttcgtaaaccagccctg
>MSTRG.6502.1
gtacaatcactcagttttcgtcgctctggtctttcgacgtttgcatgtgtgcagtacatgtgctatattgcatcagtagcataattagacagcatgatat
gcttacacaacaaacacttggaattataaataagaatactttagcatcatgaggagtcacgaagaacatgcgtgaacaatcctccatgtatgtatacagc
cgtatatttgattgtccatcgcagagattgaccctacagtacgaaagccgtgtggagaacgtataaaaaatgccgtcacagtcacaaatgatgacatgct
gaacgcagagaacggtgaagctgtcataatccctgcgttgacaggtagaagtccggcctgctcaggactcgatacttgagtctgaataatttcgaccgtt
gaaatgacggtctgcgtttgcgttacggtgagttcctccgtctgcccgggcccagtgatcgtgctcacaaacgtttcctcgaacgttacagtaataggtt
gggatattatctccgtcagtgtctgtgttgccgtcggcgcgcgatggtcttgaagactgtggtgaagcccgatgtcatgttggccgaagtagagtcgggc
agggcaccaccagacggctccacgacaatcgttccagggaggtccgtgagagggatcgtgatatccccgtctcctgcggttactgtgatcacttgcccac
cgttgggcgcgggtgtggccttagcagttgcggtgtcggtcgcggtcccagatgagacagtagagctactggacggaacgcgacccggaattagggttac
ggggggtgggtcggaggcctgaggctgcacttgaaggacattgagagtggactgggcgcagtcgttgccagtgtcggggacgacgtcgttgttctgcacc
tcgacaggcacaggcatgattgcgaagtaacttgtgccgtcgctggtgagggtcgaggcttcgtagacagtgaggttgtactctcccgtctgcaaacatg
tcggcaccggccaaagaatgtgcttcacagtgctggcaggctcttgagtgagcagctgtgtgccattcgacacagttatgttctgtccagtggtagccga
gacgaggtagacttccagcgagcgatatgagaacgtcccgctgtcgctggcggagacatcaatggctatgggcatgttgctccctacatgcaacacagaa
ttgggtgctggggagtctacgacggaaaggccatctttgggagcctcgatgatggtttcgacggcgcctgcgactggggggtatgcaagtggcagcgaag
gtggcgagaaggaacgaaaacagcaagggctgagacaggagttggagaagcagatggagaagcggctttgaatggaaagacacgttaacgggggcgccgt
gatggtgaaccagcaccttaggcatcgcttcgcatgggatagcgatggtcgtccagcggcctggaatgagaaagagaggctggagagctggaaggggctc
agaccgacgagcgaggcggtctctggagcgcaacccctggtattgccaggccccgtatcagtctctgtgttcccgacgtggtggcc
>MSTRG.4512.1
gactccgatttcttcgcctttctttcatcgccatggctgctctcagtttcatcggaaaacccatctctctcatttcgcattcagatgtacgatacagagg
tattctggcgggcatcgaccccgtcgcgtcaactattcaactctccaatgtatactccatgggaacggagtcgcggagaccaccgaatgagtatatcccc
cctgtgacagaaccctacacatacatcattttccgtgcctccgaggtgaaggacctcgccgttgacgaaccggtcaaccaacgacgcgacgtccgcgagg
atcctgcagttattggcgcgtccgcacctcaggtggcacccaactaccctccttacggctctccctcatacccccaacaggcacctgttggcgtctctcc
gcaaccggggcaggctcaagctgccgctcgacaacagcagcaatttgcaaaccgcccccaaggccaaccgtcgggctcgcagcccgtgcaagcactgaac
gggcaagctcaggccaacggagcagcccatccacgcgccgccgcacgcaacccctcggtaaactcggtaaccgcatcgatggagaccatcgagcgcgcga
ttggcgacctccgggtatcgaacggcgcaggccagcagcagcgtggcgggcgtcgtggtggccgccagggcccggagatcaaggctggcgacctgcgcgt
gcccgcgactgactttgatttcgagagcagcaatgctcgcttcgacaaggccgcgctcgcgccgtcgccccgcggcaccccgaagaacgaaggaactgag
actccggaaggcgaacccaaggaggacgagaaggaccccgcttataacccgaagaagtccttcttcgacacgctgtcttctggcagcaatggcccggctg
gcgacaaccggggacgtggcgggcgtcgtggaggtggacgtaaccgcagagaggaggagagagagcgcaatgttgctactttcggtgagcccggtggtgt
tggtttgatgggtcctggtgcatacgtaggtggttggggagggtacggtcgtcggggcggtggacgtggccgtcgtggaggacccatg
>MSTRG.13707.2
gcaggttgaccgaaaaccaccgccgcgaggccgtccccgcccaacgaaagtcgcagggagcatgtttcgtgggtatatgcgctgcgcgggccagcgcgaa
cgtcgtcggcatcgaagagaccagtcccggggcggtgggaaacgctctcgcagggttcggccacgtcagctcgcatcggcctggttccccacgcgcccaa
caccgatcgtataagtcacgcagtccctttgacaactcccgtacccctctgctcgctctcaaccagaaactattgacggacaggctagcatctcacccca
ctctgcaacgccatgcagctctggttcgcttttggtcgtcgcgatgacgccttcgttggcgtcggcgccgccctctttcccaaggacacgctcgtgaagc
agcttgacgcgaagggattcaggaaagcgatgaaggagaacgcaacgtctgtagtcgcctttgtcgcaccatggtgcgggcactgccaacggatggcccc
cgaattcagcaaggccgccctcggcgtgtacccaatgattccgttctacgccgtcgactgtgacaagcagagcaataagcaattgtgcgcagagcagggt
gtccagggcttccccaccgtcaaggcaagattatcatcgcgcgccgagttcgcatccgcctaaacatcaactttccctcgctgaatatagctgttcccgc
gcgaggaggcaagtcgaaggctgtcgactttgacggcccgaatcgaagcgcaagcgccttcttttactgggcttcgcgtagcatcccgcataacgtcaag
aaggtctatcacctcgaggatctccctgcctgggttgaggagaacaagtccgcgccgcgcgccgtcctcctgaaccagggcaagcacatccccctgcttt
ggcagacgctcgggaacaagtacaagggacagatcacgttcgccattcaccgcgaccgaaaggggaagagctccgtgaagatggggctggagaaagggga
acctaagtcgtctaaggttcttctctatcccgccggctcgacggactatgtgcgctacgagggcatccagaagcacgactccctctcgaagttcttcgac
tcggtgctcgacggcaccgcggacctgtcaaccctgaacaagcaggcggcagaggaggagttcgtgcctgatgaggagatgctcgagatcgagcgcaagc
aggaggcccagcgcatggccctcgcgcacggcggcttcaacgacctcatcgacttcgaggaggccatcaagaacggcgcgggggccgacttccacgagaa
gcacggctttccgggtatgatgggcggtgcgctgccaaagaagggcgaggcaaagggtgcagcagaggaggacccgatccggaagatcctgaaggcgcag
caggaggccgaaaagagcgagcgcgagaagccgaagatggcaaagacggacgaggcgggccaggtcgtcttcaccccggaggtgaccggtcacccgaaga
ctcctgttgcgggcgagagcgcgaccacggcggagacggatgccgctgagtctgcttccgtaactttgaccaagcgcgaggaggccgctgatgacgcggc
gtcttcgccatcggtaggagaagaagaccctgggatgacgtccgcgagagcttcagaagcagcctccgctgtcccgactgaggaattgaagactcgcggt
catgttactgatgaactgtgatcgctcctctcgggcagtacgcggcgtctgtgttacataggctcgctttgtgggtgactactgtgtaatttattgattg
gtccggaggtaatgtgtacttgtgccacgcgctgctgggatgctctggacgcgtgttttcgggcccattatgatagggttcaattcgcttagggcacgtc
tggaagtgcccgatgccggggagagctggagcattaccatatcaaacctgtggttatggaagctggaacgcgggagaaggaggggcggtccccagcctct
caacgccaggtgggggcgacctggatccgcgctggaagcgtgccatcgggccgcaagaattggaaaagctgcccgtggataggacatcaggccaacatga
ggcgcctttcgctccgacgcccacgatacgccgtcagctgcaggtacgtggtaatgagatgaatcatgaaatcgctgacttcgcgacgttcctcattcag
ctcctggagtacaaggtgccgagcaagaagagctctgcgaccacacgcgctctggccctcaagccgaggtcggagtgcacttgcgctgtgaggtgccgtg
gcccttgggcctagaagtccaaagcgatgtgcacggtctagtgtgagagacgtgcgtgatggttgcccaacacgctcgacgccacaacggcgactgcctt
gagtggctgactgaaaacggcctattgaccgaaaagcgcggagacagagcgaagcgccatacaatgccgttatcgattccgcctctctccatcatccccg
ttcattttctaggagatcttggggtacgctctaccgcacaacgccttccagaaaccaaggtcgcatacgcccacagtacgtcgatcgcccgccgattcgg
tcgtacagaccccggtctgttgcccccgaagtaatcacattggtcactacacgtcctcattggccttaattaatgcagccaacggtgcatcagtacgagt
tggaaggagagtttccagaagggcgacaaaatcaaagcggacctccccaacgtttccgagttcaagcattcgtcgaggcgatccttgaggacgggccacg
gcctgacctcaaccatgctgtcaccgaaggttgatccatgtccggtatcaggccgcgccatgggtataagtatggcagagggggcccgctgaagagacag
gtcaaggctacacatccgctcaaggactcacgggtcctcatatacgacccacatccaagccttcctcgtctccctcaccatggccaccccgccatcacaa
cccccacaggcccaataccagcaccggttccgggtcaaccctcagaggtcgtactccgagcgtatgacgcaaactcggagcgacttgcgcagcctagtga
agcagaagcttt
>MSTRG.10723.1
ttcctcgcgggatggaacgatggcacgacgggtcctttgctcccccgtattcagatcgtatatcatgtcaactttgcagtcgtatccctgatcttcgtgt
ttaattgcatcggttttttgaccgcggctgtgacgaatgtttggctcacggatcgccttggcttcggcaaggtgatggtgttggggtcgtctgcacaagt
tgtagggatactgtttggaatctcctgcacccccgttcccagtcttcgtccttggatatactattaatggcttttggcatgggactccaggatgccggcg
cgaacgggttcgtcgcatccttgaaagacaacgccacaaccaagatgggcatactacatgcaatctatggcgtcggcgccttggtctcccctctcattgc
aacccaatttgcccaacttcatccaatggtctttccacttaccttacgtcccttggcgtcgcgcttgcgaacacgatcgctttgattgtggtgttccgtt
tcaagacccaagatgctgccctggcagaaattggtcaaaatcctcctcctgaagaagcacaggaaaacggcgagagcaaatatcgccaaatgttcacact
ccggtctctacacctcatggccatcttcatcctcatctacgttggtgtaggaggtcacgcttggaggctggattgttacgtacgttatcaaccttcgtgg
tggaggcccttcatcagggtacatctcttctggtttcttcggtgggttaacacttggccgcatcgggcttctgtgggtcacccagaaagttggtgaacgt
cgcgccatcttcatgtatgctatcgtagcaatcgggctagagctcatcatctggctcgtcccgtcgctcattggtggtgccgtcgccgtgtcgttcgttg
gggtcctccttggtcccatctacccgatcgttatgaatcacgcgagtcgcgtcctccctcctaagctcctgactgggtcgattgggtggatcgcaggctt
tgggcaggcaggctcggccttattgccgtttcttcaccggagcactcgcgtcgagagttggcatcaaaagtttgcaacc
>MSTRG.10286.1
cgcggtgttggcggactgccgctggacttgggtgttggccccggcggtgcgacgggcgaaggcctcgtcaaagaggcggtcgaactcggagaagaagggc
tcgttgttgaagacagtgaagagagacatagtggtgggaggtatcagaggtgaagctagaggagtagatgtggtcgactggtcggtgagtgtcaggttgg
cagtggggaaacggggatgacctgct
>MSTRG.13545.1
gccgagatgatggggtcggttggcgtcaggcaggcggcgacgaccatcgacgagatgaagttcaggttggggaaaacgacgaagatgattgcggcgacta
ccagccacccaaacgccatcgttggcaccaccattacgagaaggcctttcgcatggtctgcgagataagactgcgggagttcgacgccgatcgcaaacag
gccggcggcaagcgtgatgcgcatgacttcaagagtgatggtgttgatgtctccgccccacgcccgggggtcgaaagcgttggcgcaatacggaccgaat
atgacaccgcacgcggttccaaggacaacttcattgatatacagcttctctttgacaaagagtgagaacatagagaacgcgaccacgaaccctcctatga
ccatatacgctaaccccgggtcggtgacttctataagatggatgttcatggtctaggctcgttgtcttaacaggccgaaagtcttcttcgattag
>MSTRG.10037.1
ggtcggtggttatccggcgctaggactcggagttcgtgagtgcctagtgtggtctgccgagatgtggggcatattcgccattcgctgctgagttcgagtc
cgggattgagcgctgaaggtgcggtggaaggatttggggtccaggacaggggatgtgtcttgaattgcaggggcagacgggaagagttgtcgaggaagcg
gccgatagtgatggcgggaaccctcaggagactggtaacgaacagaagtctagccactcacaaagaataaagcaccgacatcggcgtcggagactcgggt
cgaagatgtggagtgcagagatcgtcgttgtcggaagcatgcgtgatgacatcgggcgcaaatgaaaagatgctgatgcatgtccatcggcggtaagaac
tggcgtgcctagttcacgcaggatggaactggtcaacatcccggagagaaggtgtctgggtatccctggactggtaaaccacacatgcaag
>MSTRG.2340.1
gccccccaacacatttcctattcctgcagcatggattacctccgtctcgcccttgacgaagcacgaaagtgcactccaacaccaactgctttctgcgtgg
gctgcgttcttaccgcgacctacccacccaattcggataaaccaggcatcctcgcccgtggatattctcgagagctgccaggaaacacccacgctgaagc
caacgcactcgcaaaagcgcggcagctcaccgaggaccaattgctcgagattttcccctccgcctcatcccccatcgccattgacactgtattgcgccat
gccgacgtgtatactactacatggaaccatgttccgtacgcacgtctggtctcgctccgtgcgctgatgccatcgtggccgccgggttcaagcgatgctt
cataggcgtcggagagccggacgatttcgtgaactgtgaaggagcgcagaagctgaaagacgctgggatcgaggtggtctggttggaagggctcgagaag
gagtgcctggaggttgcgagaatgggcagagaatgatattccaacgtacataattgtaagaattcgctacttcttttcacatccaacctggtgacctatg
cccaacgcggctctgactcttgttgcccattcccccagcaacgacttcgcactatctgtgtcgaggatcgtccctgcgaattcgatcgacatgactacct
ggtccgtttcgtggttcgcgatgatgtcaatcatgatatcgtcctggattagatccgtgacacgcatcatggcccctaccgtcgcatccggagactcttc
aggtatgtagtagggaacatcaagactcttcagagctccgtcgtttgccccttcgatgtcaggagcaatcttgacgatgttgacaaagacattgcatagg
gcagaatcgcgtatcccagcccattcgtgtacgttgacgagcctactctgttcaaccacggcggaccgtgctcgcagatcgtcctggatttgccttgcga
gagcaagggtatcatcgcgacgggctccagggacatggaaaggaagggcgttgatgcagggtaccgccatgcgttcgatgtccttcagatttccggtcct
gcccgagtgccaaagggaaaagacgatgttgtcggatgcagcatgcgctccgtagacctgtgcccagctcgcgaggaagacattctggagcgaaatggca
aggtcgcgcgagcgtctgtctaattccatggcaccggagatcgcggaatagtgtgtgtatacagaccgtgtgagtgatgtgggctgcttacacaaagcag
gaaatagagttgggggctggaaatcagcaaatgccgtcttccagtacttcgcttgctcttgctctgcttcggcatttgtggtggaaacaaggaagctgtc
cagatcgtttgagctcttcgggggctcatccgcgtaaatgcggaggaggtcgtccacgagcagtggcagactccaagcgtcgtactggaagtgatgcagg
tgaatcaacagatagcgctctcgtgacgactgcaaaaagacgagtcgagtgagtgggcgatccatgggagggggatccaacactagggtcttcattcggt
gctggactgtggccaattcgtcgtcaagtgcaggcaacacctcttccgtccataacgagttcaaggcgtcagctttgtagattaccaccaggggtgcccc
catatccttgtcgtaggcgaaacttgcacgcaaaacagcgtgtctgcggacgagcttttgccatgcgtcttgtaacctggccgcgtcaatgtcagacgcc
acacggaggccgaaagcgtgctggaaccgtgagcccctgctccgctgccacattccgatcatccattccatgcccggagaagtgtttgtcacgcgctcca
cgagttcatgtacgtgggacggaagaatagtcgaccatcgagctctcggaatatcagtggatgcgacttttacggccccatttgcagcaggagagccaga
cttcccgagcttttgcaggaggtcgccaaccgttcgactccggacaatctccgcagcagtcaggcgcagaccgagtcgcctagcctttgcgacgatttgg
acggcggtgatggagtcgatgccgactgcagcaaggtgagtctcggggtggatcttggaagacggaactttggtcgccgaggagaggagttctcggaagc
ctgggaagcggttgtcccactcatcggagccgtcttgagcggcctcggacacgatgatgctactcgctggcaacgaatgcagaggaatctcgggtatgcc
cagtgtccacgggtcatctgggcaccggatgatggtacaaaaggatcgtggcatactgttcgaccagttcgcgtaggccggcggagtcagcaatgtcggg
cgtgcatgcagccttgaccacgaaaccgtctttggtctcgtgaagctcgacattgagggggtaatggacgaagagctcctctccatcaacggcatcgaac
acccacggtgaacccgccgtcaaatcaagggattccccacttggttggaacacgaacaggctgtcccacagttcagtgacacgaagctctcgttgaacgg
cgcggagagatgcgtgcagccaaggcatagaggcaacgttggcatgatgaatatgtttcaggagtgtcttgttcgcaatgccctcttggaagacgacgcg
acatggcacagtattcagcatagggccaagcacttcttcagatgcggggaggtcccttccagacacgacacggccaaagactacgtcacgacgatgagtc
atcacagcgagcaacttcgcgaaggcagtctgcccaatacactggagcgtgacctctgcatcgcgagaagcctccctcatttcttcgtgggtgacagaca
ccgggagacaaacctgttggactgagatcccgctcggaggagttaccttgcgaggaagagaagcgtgacgaaggtcacgaaggatgtttatccagaacgg
cgttccgttttcctcttgccacagcaggttggggagtaaatgatggtactgcgtgtccacggacaaactggaaccgcggtacagctgctcaactgcatgg
aacagtccggcaattgcaaacccgtcgtataaggcatgatgcatgacaagaaccaggcggtgagcatcggacgaggaggttgccttgagtaagtgaagga
agaccggaggtcgccggaagaagtcgcgctcgtcagagagatctaggagagggttgagcaactcggtcaagtttgcgtgagggtcatactgccgctgaga
ccatgaaattggtgcgttcgaatgcacgacctgcgaccatacgcctagaccgggaagaaaatggaacgatgtccgcaaaatggcaaacagtgcaatcgcc
ttctcccaagtttgacggaggcggtcaatgtcgatgtcgtgggcaaggcgggtagggaaaagatgaacatacagacgtcctcgagagctgatagtctgcg
acaacattccggcttgaagaatggtggtaggatataccttgacagagtcgtcttcggagagcttgattgtatccaaaccaagagcattagccagtttggc
gcactctgccgtgaaagcggtgtccgaaagacgggtcttgttcggtttggaggccttcgagcgttgtatgaacgcggccaatcggataggcgtggataac
ttcatgatatctgctgaggacaactgatagtcttgcgaagagagcttgcggctgagacccacagacttgatggaatcaaggccgaaagagaggagagatg
tctccgctttgatgaggttaatgtcaacacggaggaagtccgaggaaatggcggagatatctgcaaccaaatcctggtcgacgtttgtgaagtcgtcaat
gtcgtcagcgaggaccactgcaagtcctcgccgaggagcggcagaaaggctagatcgaggcgggagactccagtcgccatgatccgccatgcgaaccgcc
gtcgtctcaagattactgagaatgttgaggaccaactcggaggatatgtctgagggcgtatatgcggcgtggacgatagctgaatcctgttcgaggtcaa
gcacaacctcgactgcgagaatatagtcgggttctgggttctggctttccaagatggtccacagattgctctcccacttctccttcaacgagatagagaa
cagggtgtcgaacaaggacttgtcgcccccctggacccatttctgaatacggctgagtggaacgtgttcgaactcgctaacgcgggatatgtcttgctgc
accgtctgtagcacgtttgagggctcgttaagacggattcgggcaggtaccacggtgatcatcggacagatggtggtctcgacatggtcaactgggatcg
ttctcccagtcctaataaccccgaacatcacgtcatcgtgaccatagagatactgtgccagcagcgatccatacgcagccataaggagagcttgcagagt
cacttgctgtccagcggccttattttgcagttccgataggggcaacttgaacggggtcgacttcacgtcggcgatggtagaggatgccgactggttgagc
aatcgctcccatgggtagcccttgagatatgacgtccagaacgcacgtgagccttcctgttccaggagcgtaacgtgttcgagggcctcacgaagactcg
cagagggcaactgaggctgacgagcgtacgcgcgctcgaggtcttgcaataggacaggaagggcgatcccgtcgtacagcgcgtgatggacggacaggac
ggcgtacattggggacgattgggaggagttgaagagcgaaattcggacgggtgggaccttcgagatgtggttgttcatttcacgggcaatgatggaggct
tcctgctcggtgaagtatccctggaatccagaaccgtcgaactcggaaattgttttctttatcacttgtggagaaaatgactctggtagaagaacgactt
gaacaaggttgctcccgaaatggaagacagtgcgcagaatctcgtgttgcgcgacaacttcgctccaggcgttgcataaatccttcacagacgtattgga
cgctaaacgcatcaatacatgttggacatacatggtgggcgcgttcgcagaccgatatagaatgccttcctggacagggaaaggaggcaagatagaagcg
accacatccgccgagtagtccacagcagtttcctcctcgaccaaggacacaaactgggaaagggaagccgtaaccctccctgaggtagagtccaaacgat
aggtttctacaagagcagctatgccgctaaccaccggggattgcatgattcgcgctggggacaacgtgacgccgagggccttccgcaggtcagaagcgaa
ccttgtgatcgctaatgagtccatcccgcactcgaatagattggcatagggcccaattcgatcgagagggaccttgatgtgcgaccccaacacctggacg
acctttcgctccgcttctgtgagctcggtacgatcgtctcctgacgctgaggtggattggtcccccgtcataaggctggtcaagacattgaggtccagac
cgaggaacagtgccgcgagaaccttcgaatcagcctttccgttgctgctgagaggaatgaagtcgagggggatgacgtgactagggcgcatataacttgc
aagctcgcgttcgcaggcgctcctgagcgaccgcagcaatccatctggcggcgccacgatggagggggtcctgcccttccgcttgctaataccaacggaa
gtgtcccaagcgatgaaggagactagctggtccacgccaagagagggatgtttggcgagaatggttaggacgtccagcggatgagtagcgggtgcagcgt
ttcggatgatggacgatataccttcggactcgatgcgtacaccacgcagcttgatctgggtgtcgatgcgaccgataatttccaaggttccatccgccat
catgcgaacaagatcgccggttcggtaggcccaccgttccgtgccatcgtctgggaactttatgaataccttcttagcgaggtccgggcggcctatgtaa
ccacgccccacgaggggaccttcaacgacaagctccccaggtacaccgcgaagcacgatactcatgttgtcgtcgacgatgtacgcagcgacgtttggga
aagtatgaccgatgttcgccctcggagtgtcaatgtccatcatacgtgcagcgcaaccgatggtgacttcgcttggtccataaaagttcgcgagccgaac
cttaggatgatccgcccacttgtccagaatcgcatcgctcatcttctcacccccactggcaatgtaacgcagcgcagtcgcacggcccgcgtcctcgcca
tcctgcacagcacccatcgttgcctcgatgaggctagggacaatgccgacgtgagacacccgtaaatgggtgatgtaatatgggaggtcctcgagcagga
gtgagcgtggcgcagagagaattgggatgccaacagcgagcgccaccatgatctctgcaatatgcacatcgaatgcaacagacgcgagcgacaaatagtt
gcccttccctggggcgaactccgcagctgcacaaaactggctgagagcccaaatagcctccccgagacctcgatgggtaagaatgcatcccttcggtgtt
ccggtagttccagacgtatacagaatgtacgcgaggtcgtccgggtctggcaccagaagtgattgggcgctttgcgcctcgactgcttctcggacaacag
gatcaatgaaatcaattgcagtactaccgagagctgagaagcagggtagatcggaagccgacaaaatgaattgtgcatcggagtctttcacgatgaattg
ctgccgttccgctggaagctccgagtcgatcggaacgtagcaaccacccgctcgaaggacacctatgaacgcgatgtggaaccacaaatccctcttcatg
cagatggcgacggaacgtcccttcttcaaaccgattctgagcagccagcggcctagtcggtttgctttttggtcgaactccgcattggtgagggtttcag
ggacgaaggaggaaatggggatatcggtagagaggtctgggtaccatcgtacgccgatggcgtcaggggatccgagtgcccgcaacgtaaggtggtccat
agcgtatttggttagcgggacgagatgttcggtggacatacgggtttcaatggactgcttgtcgtaggatgacagcaaatctaaaggcaactgaggtaga
gcgtccatagaggattgcggggccaaaatagcatacttggcgagtgcgacgatttgcgacaggaggagggtagattgcgaagggtgcaggactcgctcag
aggcggttattgacatttgggcgctttgctggtcagtgaccaagacaatgggaaaataaccaccgatggtaggttgtgggagcgggccaggattgagcaa
cgccaaagcggggaactgctttgcgttaagatcgagcgcacgtcggaggagatcagggtgaatgcgtggagagcggggatctgcgagtgtgtaagaaatg
gccgtaatggcgtccttccaagaggtcgcttcgccccattggactctcacgggaaggaccagagcttccttgacatccgagatggcgagaagcgtgtccc
ggcaactacagtaggcaccgaggacgcgtgcagtagcagcgactaaagtggtgaatgggacggtcgtgtcctgatcaacaccggggcctaaggactgtga
gacggtctgcagcgaatcgggagcgaagcgccgggacgagagatcggggaagtcgtagtgtgtatagcctgagagaatctggtcatagtcggcgtgtccg
ccctggggatcggtggggggcggggacccaagggtggtaacagacgtggtcgacatcgaggagactgctctgagttggagaacaaggagtcccgtcgcgg
cttggacgaggacagagggggcgacgacgactgagtggttccggtgctagaacggttgggtgtctcgacttggggaggggacttggaagcacgcaatgtt
cagtgtcgcgtgttaccgaccgggaatgcggcaaaacggcagattcggaataatcggagggggtgccaaggatgtgttatagcaaattgcgaaacacggg
ggcgagtacattggaccgagagggaccgagccatcgcaggagccatgcgggacgggggcaggcgagaggagcaaggagcaa
>MSTRG.5658.1
cacgaacaacttgacctcgaatctccacctcgccgcatacaacgaccgctagcagtgtgagcgagatgactcgcggcaaccagcgggagacggaccgcgc
aaaggcgcagaagaaggccgcggcgggcaagaataagcccaaggagagcgcgacaactctgcagcaacggcgagagaaggatgctgcagctctgcgtgag
aagcagaagaagaaggaagagcaaggggctcagtcatcagccgcaggagggggcgggaagaaataacattaatgacgggagggttcccattcatttttcc
gtctccgacactcccgctcctgcttccttgcttccttgatgcgtggagatagttgggtgtttcttctggagggtgccgtggccggattcctggaggtgtg
acgatatcatgactgtatgctttggtgcgagttttccctagatcgcgatccgctcaactgtattccatcccatacggttttatcgatcctcttgttatga
ctagcaccggcattgtgaagatgccttgctgcccaccaaa
>MSTRG.12856.1
ttgcaccagttccctccttcatcttttctagacgcctcatgagcctggagcatgcttggtagacccagcagaccgcgcggccgcgacgaagagggtgggg
caacccagcccctgctcaacgactccgacgaggacctcccggactccctcggacctacctcgcacgcggcgcgcccgaacaacaccgtcctcttctcagt
cgaggatgagagcgacgacgacaacgacgaggatttgcttacaggcgaggatgtgaacaaacgttcacatgcgggcgagggggggcggccgagccatagc
gtgcggttccaggaggatgtacaggttatcgcgcctccactgcgatcaatgtcccagagccgagaaaccgagtacgaccttgacgatgatgacctcgacg
gcgtcgcgttgtcacagctccagtccagcaggcaggactcgcgctcgcgctccggacgtcggaggggcgagcaatctatgccgctgctggtggggctctt
ggacgcttccacagtcaggcgaagcatcgatacccccgaaaacccctgctcagagcaaaggattgacttggaggagctggcggcgaaaaggcatgcaggg
ggagggatgcttgattctgtcgcaaacatggccaactcaatattgggagctgggatcataggt
>MSTRG.4620.1
gtcggccggagggggagatgggcatgcgacgagtacgagtatccggcgctggactcacgtccagtggaggatacgggcacggagaagacggacgcggtgg
gagagcggggaaacggggaagggagaggggggacaggagcggggcgtgtcgataggaatgtgaaagggcacacctctggatctgctggtgacggtgcgat
cgtcttcacggtcagcgaatgcggactcgtcctcgtcatccgaggaaccccaggaggtcctcttgcgcggcgtcctgcggcggggggacgcgccggtgcg
ggcgtggtcctcgaagtcctcgtcccagttctctacgggcgacgcagagccgggcggactgcgcgacgcggcgttgggtggtgcctgggactgggacgat
cggagagcagagggacgcggggagtcggcatcttggaaatcgtcatcccagttttcggtgtgctgtatgcgcttcaaaggagtggacgggccaggttctg
cccaggtgttgagaatgggtttgggggtttggatagcggcgtagaaagggtccttgggggggacgcgtggacgggggtcgggctggagatcgtcgggatt
tggcgctgcgggacgaggttggtctgctgaactcgaagtcttcatcccaattctctgtcgagtctgcaagaaaatcgttaatggccagccagaggacgaa
acgggtgcaacgtggacggggaagatgcatacctcggggagcaggaggggctagtacgctcattgtggggggaggggttgagttggtgcggacgaaaaac
gtggtcaaggtggggagaagggagggaagctgcgaagataaacccattgatgatggatgaaaacaacgagca
>MSTRG.11541.1
ctgtacagcccgtcaaataaaaagcctcaaacaagtcgtcgctcgcatcaacccaactctccctcaatccgccaccactgcgcgtccgtggctggaccgc
tggcacaatatcccatgagcagtctttttggagaccgacgcgcatacaccgtcctcggcgcggcagccgtcgcgatcgccgcactgccagcgatctacgt
cgcggtcaagaacaagctgaagtataggcgtgtagagaaacacctcacctctcgcgagttcgtccttgccgctggtgcagtcgccttccagttcgatgcc
tccggtgccccgaagcgcgtcctcctcgcccaccacgcgccgctagatgcctggcttctctccaagggccggaaggacgaaggcgaagacctcgccacaa
ccgcgattcgtgaggtgttcgaggagaccggatacctgtgtcgcctccactccgttccccacctcccaacctgtgcgcctcttccagctgagctggcggg
gatggactgtcagtcgcattcggcccgcatcgcaagtaatagctccgagccgttcatgatcgcgtcgcgtccttgcggcgttgggatgctcaagctcatc
ttctggtacatcggcgctgtcgatgtcccgtatgaggaggaccaaacttcaagcagcacgcatcagcccggaagccatcaactcgcagaaggctttgacg
aaatccgactctttgacatcgacgaagcgatcaagaagcttgcattcgatggagatcgcgtcctcgtccgtactgctgttggtatttttgacgacgcccc
cttagaaactataatactttggctgtatcggctccgagtctccttatcctcttgctttacaaatgcttcgttgatagcacggagttcgcagtcgggcaga
gcgcgcaaacagatactttttccttcaacgacggaaaaccagtggcatccaagagcgaaacgtaataaaccacgccctttgatcgccacgccgaggtagt
aggaagttggacataccgatgcttcattgtattcgtcaaccatggtccgcacccagatgatatcatatcggttgactcatttgcattaagtcccgccgc
>MSTRG.13293.1
tggcctcgtttctcagtctcaggctcggcgacgactcgtttcactggcccttccctgcggcgacgcgctctgcaggcgactcatacgtcctggcgggggc
aggggattcatatttgccgctggagcacgtcaaggacggcattacacatgcaatggaatgttgcgatgggtgttgcagaccgtccgaattgcggacggct
gcagtagtttctcaacgctcaacgctcaggtatgcattgcgttcagtgaggagattcaaagctcattgctttcgtagccgtacggctcctccattattct
atcatacggtcgtggtgccagcaaggcctgcctcggaccactccccacacacattgacgcggaccaccaaccgaagcatcttccttaatcaccatggaat
caatgcttcatcatctccacaagattcatcgcaaggcgaaagtcctctcgactgttcgacggcgcgagcgcacgtcattccggcgaccttggattcgacg
acggatgccccattggcccttcaagatgggccccatgtgcgttctatggcaaaggtccgcgcatttctctccgagacgcgggacctttcccatccctaca
ccgttcgcgatatccgtcatagatacgtcctctggaaatcgaatggcgccctccaccaccttagccctgtggacatgagttcgctaatacgtcttctcgg
cacactatccatcacggtgcccacaaaccctctcagctcctttcacacgcatcctcgcgcatatgacatgcctccatctgccttcgttccacaatggcgg
tttctcatggcggtctttcatgacaagcgtcacttcttacggtatcccttattgccctcagaccggtactggatgatgcgcgcccatctcgccgggtttt
acgagcgagcgcatagtaatcctcaggaagccgaagcatgccttgggaaggcgggaatgtgttacaccaccctttgcgcagattcccaccccgacatcca
cgtgccttatctacaagccttgcttgcttcgtcgtcgccggatgcggcacaaaccctggcaacctgctttacatcgcttcttccccgcaacaggtgtcac
cccgcgattgtcgacgtgttactccagggagtcatccgtcccgggctttggtctacaagttcgtcgaagcaagatattcttctcgcccttgcaaaaggcg
tagaggttcggcgtgacggaaacgcgaacatgccaccgttaacaagtgttgcaagcaccagcgcattgtcagaccgtcaccttagtatcggcagactggc
gatgtctatgaaaggcgcagctttcagctctggacaggctcatggtcggaatgttggggacagtcgaattgacgcttgggcccacgcagtgtcgagtcgt
gtgttcgctacaagccccgtctctgacgagacggtaggcctccgttggaattgtcttgtgctgctcgcacttgccctcacacactctactgacgttgtgg
gcaagagcgccccggagtcgcgggatccaacccaacaggcagcggtcgtggaatggcaatctgtttgtgtcctcgctgccttggaaaatgtcttgcagtc
gggcatagcatccggtgctgctttggacgacgatgttctgctgggtctagtgcaggttgtccggaaccattggcgtgattggatcgccgtccccccttcc
atcgctcctccgaggtcgctccttgtcacccgcctcatatgtgcgaccttcctcaagatcgctggccagctcaaggacaaatcgcttgtcgacacttgcc
gtgagtacacggtagccgccggactttgggtcatcactgaggccagcacggaggacggtctgcaggagatggccacggagcagctctacgcgtctttggt
ttgtgggaccttcttcgagcgcgctcttgtcgatctcgtggtgtgcgcgtcgcacgtaggcactgtccgaggtgcgatggacgaagcgattcttcgatat
gcacgcaccgatcctgaacacgcacaagaacttatcgcgtggtcgagcaaccgcaacatcgtgcccactcctgcggtcgttgctgctgtgggagtggcat
tggcgcggcatggcattggggacttcttggatcgatacctcaatgacatgcgtcttcctccccagttgcgcgcgaaggtcctgtccgcccacctccgggt
atacgttcgttatgggctacggttcatggacccacatcaagttgcagatgccattggtcgcgcattcaccttgatgcctcagctccaggatcagactggc
ctatccacgactctacagtccgccctactcgttatgatccgccaccagtccgccaaggtccccgtcgagctcgtagaagacgcggcaaccaaggattcgt
cagtctttacgcgaactttctacactcgtctactccgtgcactcctgcagcaccaacagtacacgctggcccgccgcacgctcgctcacgccgtgcaaag
gtacccggacatggcttctggctggacgtctctggtcctcttccgtttgcgccgcgacggagctcaccacctcgcatctagatttgcaaaccgtgtccag
gtcgaggagaacccatccttcgtgacgatccgcgccttatctcacagtctccactcccgacggagacgggaaccctcacccgcgtccaccattgtgtcag
cgacctcgttccaccgaagatccccgtgcatggctttatgcagttaccacacttgctcgcgccggccgcctccacgccgcgaaacaactcgtaaacgagg
ttcgcgctcgtgcgacgccggccgtccgtacatccctctgcaacgcaatcctccacgcatacctgctgcaaccaggctcgtcgaatcggcagcgcctccg
gtcgctggccagcgcgtacgaggacttcaccggccagtacgacttcgccccagatc
>MSTRG.7589.1
acggcagccagaactacagcggccagggcatgggcggccaaggacaaggcggcgcgcagggcggcgcacaaggcaacggcgcatcgttcgacccgcaggc
gctcgctcagctctacacgcgcatgatctcccagatcggcggcatgacccccgcggcgatgatgggcggcatgaaccccgcgatgatgggcggccagtac
ggcggccagggcatgggcggaatgggcatgcggggtggaccgatgatgggggccccgggcatgggcggcatgggtatgggacgcggggagggatgggcgg
gggcatgggcatgcaaaatggaccgggctcgctgggacctaacgtccccgcgggccacggaacgcaccgacgggcccgagcggaggggttgggccgcagc
gggcgggacagcggggacagcacagctaccacccttacgcgcggtgagcggcgggtgtgtggcgtcgtgcgggacgggttccttttaatttagttcgtag
atcgttcgtacgctatggactgttgtttgagtaatgtctgtatgttaacgttatgagcgagc
>MSTRG.4766.1
tcctcctcgtcctcatcctcgtgctcttcggcgacctacattacagccattgaacccaaaacatgccaatccaacagccctccaatcagatcaagctcac
gaacgtctccatcgtccggctcaagaagggcggaaaacgcttcgagatagcgtgctacaagaacaaggtgcaagaatggcggagcggcgtcgagaccgac
atcgatgacgtcctccagatcgcgaacgtgttcgtgaacgtctccaagggcgagctcgccaagagcaacgagctcaagaaggccttcaacaccaccgaca
ccaacaccatcgtcaaggagatcctccaaaaaggcgagctgcaagtaggcgagaaggagcgcgagcacgacctctcctccgtgcggcgcgagatcgctac
gctcgtcgccgagaagtgtgtcgacccggccacacagcgcccgtaccccgtcggc
>MSTRG.2491.1
acccactgctgccttgcaaacctcaactctccgaggtctcgaacgcagaaggtgcccattcaaggcatgctctacgtcctcctggacgatcgagggagtg
caggggtgttcgatgcgggcgatgcttctgctgcagcgagtctcccattgaagccccgcgatgatcgcgcccttattgtcggccgataccgccccttccc
gaggacgcaggcattcccatcgcgcgtgaggagaggggcaaccacgctcaatgtcaagaagcttggttctgcaaaccatccgtcgctgatgaccctgcaa
ttcggggtatatggattccaaattccatgacaccttggcttccgccccaaactcaactacatttggtttggtttggttggtgatacaggccgtggtatac
tctgtcaccattcaccgttggagtcttctagtttgtggggttgggatctcaagctccgcgatcaagacaccttcagatcgcggtgtgcacccatgacaag
ggaaccacgacgggagcttgtaaacggcatgtacgtacttacgatagcacactccgctcggctatgtggcacaactgtgtggagttttagtgcacagcgg
tgtacacggcggtccgactatgatgtcaggtgaactctgtcgctgatcattcgtccctcgcaacggggacgaaccccacggaaattgtcttgcagcagaa
tggtcacacaatgacctaggatcatagcacacctaaagagggcgaaaaaaaactagaagtattgcattggatagttgcggatacatttgtgtaacacgac
aggacagattttgtaagacaacgagcggagtacgcgaattcgacaaaatcaatcgaagggtcatgaacatcataacggtcgtagg
>MSTRG.15234.1
ccgttaaagttggtgattgtggcagtaaacgtcttgtcggccttcatcgtgatgacgccggaggtgtcgaacgtctgcacgatgttggtgttcccgcatg
gcttcgcagtcgacgggcgctgcacgttgttgcgcacgggcgtgcccgagacaccaaggacaggtgcgatgacggcgtgcgcgctgacgctgagcgatac
agagaggacgagggcggcggcggcgatgaacttggagaagtacatggttgtagttggcaggaaagaccggcttgggtggactagaagttgaacgagttga
aggaagcgagagggagagtgcctgctaggaagactacgagcgtgaagaggatccggcctcggttggaagagaaaggaaaatgggtggatggaggaacgag
tcgtcgcaggcgaggcctctgcggtatttatcgttgtgcgtggacgcgctaagccggctggatagtgcatacataccccggtccctgaacgatattttgt
gagatcagaaggcgcaacctgcagccgcgcccttgaggcggccggagagacggtagcggcagttgctgtctgattgcctgctacagatgccgtttgtgga
>MSTRG.7896.1
gagccggatacgatgggcgacgagcgatgcgatgagcgagcgaggcgagcgaaaagtgagaagtcaacggggtgccgaaatctgtattgccaagactaag
aacatcatctatatatcggtacaggaaggaaaccctagaaaccgacgggaaaacaacaggaaacgaagggccggctacagcaaccaatcatagaaaggga
tagcgaagacgaaggaggaagtggagcgaatatgtcgacgacttgtcactttggagcgaccgtcgcggggcgaccgatgaaaactcgcggacgatcgaag
ggtcccggccggtctatgaaaggccctaccaatggcgaaatacgagcgagcgttcaaaggtgtaccacgcgtataccacgg
>MSTRG.263.1
ggctgtcctgctccctgagggtgctggatgataaaaggggagacggacgagggtgaagcggacgagggggaaggtatcggctcaaagacggtatgtcgat
cgcaacttgccttcgttgcttctgagctggtgatgctgatcacatagggcaccgtgcgatcgtcagaacttttctgcctgcgtgcgttcatcgtcgactg
caagtgcgattgggctgtcaggtacgcggggcctccgagatcgacgtggtggtcgcggcctggcccccgtccctctgtgaggtctaagggcaacgccttc
agccccgggtcgtacggctccaccttgttccgtctccgagccagcttccgacagcgatatctctgtacgcggctattccaaccagaattagggcgagaag
gcaggcaacagccaacccggctatctctcctgctggggacttggcggagtgttgccctgccgcggtgccggttggagatgcgacgccggaagcgggttcc
gaggtcccggattgtgatgcgctgttcggaagaagcgcaagtgtgctcgcggcgtccgcagaggtgagcgtaccgttcgctacatttgacgcggaatgtg
tgctttgcgtcctggaggaagcactggaaggcgatgatgttgtctccggtggctggctggtagaagtcgtggtcgctcgattcgtcgtagatggagcaat
gggcacggtgctctcggacgttggctgcactgtctgcggcgcggcagattgagtgatcgttgtcgtcgatggcggcgactgcgtgactacaaggtagtcg
aaccaaaactcctcgccgaggttggtgataatgagcgtgtgttcctcgttggagagtgtgtcggatttgaagaatgtctggttggttatactggaacgat
acgaacgtatttgcgggaatgaagtccgtggcccggccgccgtcgatgctgtagctggaatggacgttgaacgtccccgacat
>MSTRG.4948.1
ggggggtttgtggaacatggataagggaggcgcgagaaggtgactggagaagcggaggtgacgacgtaggtgtcctgctggtagttgaatgtgaacgtcg
ccgggttcgccggatccttcttgcgaagagggacaatctcgccttcacctctatgtggcgttggaactatgcgcaaacaatcggcatcttgtaatgagcg
cacctttctcgtcgtaatccaagccttcactcccgtattccacctcgtgaacaagaaactgagtgcgtgtcccagccc
>MSTRG.210.1
ccagcccactatccatgtacacatccctgactctaacgcgaagctcatgccggacaagaaggagcgcgacttgtggtgggcgttccttgcgggacgaccg
gagagtgagtggaacccaccgaaaaagtccaagcagcccaagccgtcgcggtggcagcaaacgtacccagaagaggcagcacacgagcttccaaggacca
caggaagatatctctctcccatatgacgttggcgagctatatggagctgacgcagcaccggagactgggggactgttgccacaaatgttcctctcactgg
cagggcaaatcaaccactcaggtattgaggccggcgcagcgtatcctccgccccagacagaggtgatcgatcccccgaccaacttcgcgcctatgatcga
ggatgctgtcgagctgcctctagcttgttcgcctcgcgagccgaccccaacactcctgcagcatatagatcacagatacgccctacatctgttgatgtac
tttggccactggataaatacgcgcatagaagaaggacaccttccgcataccgacatcacagacgcgcacggccggtggatgttcacactcctatctaggg
tggatgactggatatcgggagatgaaacgagcatgctacggaccttggggcgaggatgcatggagcttatcgcggagcgacgtaaacgtctggtggc
>MSTRG.733.1
gaaccaccactcgtcctcggccacttgcctcggacctcttgcacgtctctacctctatcctgcggctcttatattctctggttgacgttcctgctcacac
tcgataccagcctatcacgaaacttgatgcacagcggcgactacgtcttctctgtcacgctcccggtatcctagtgttcagccacacacgcggcttccct
ctcatccgtgccatacatcccctctcctggttgatatatctcacggaaacatgtctcaaactgccgaaatgctcgtcgaagagcgtgtgatgcagctcca
ggaaataagcaggcgacggaacgaactgcttcgtgagatgtaccatctcatacagaagcgggacaacctcggctccttggttactctggaggaggaagag
gaagagaatgatgagcagaatcttcggctattcctagagaggtttgacctcgagaggcatcccaactccggtcacatctcaagtctcctggatgaggagg
ttgctctacccgaaactcctccggcgtactcccccgtatgtgttattgcacctgaaccacctccgctggagccggagaatgcggtcaatgttatctcgga
atctcccatgtccgaaccgccagcatcaccccctccgaatgacattcgagaggaagaagaagaggaagaagaagtttcgtctccccaaatccccgatgta
cccacaccgccagcagatgtttccatggatgtcgactctgtctctgcgcctccccccgaagttgccgatgttccggaaaccaagccaattccaagcgaag
atgttgttgtgcgagaaacatccccagtaccaaatgctaccctggagtccccaggcgtcgtagaacaagagctgcatccctcgcaggatgccgttcccgg
gaaatcccccacccccacacagcaggatttgccgagtccttcttataacacctcgtgtctggaatctcccattcctcagtcgtccgcggaatcgtttgct
gcgacacgagaaccttcgtcaagtcggacctccctacc
>MSTRG.5950.1
cccttgtgcatcagctgcgagccctggtagtcgaagagccagcagttgtcgtagcccgtacacccggttccgcacgcgttgactgcctcgtcgatgtgct
cgcctatgcgcgtcggccggcggaaatcgaaaggcgtgttgtcgacgttgatgagttcgccggtcgcgacctcaatgccgtcccatgctacgatcctggt
tcgcgtcgagctggaggatatgcgagccattgctgcctgcgactgaaccggtcgcggccggatcggaagcgttgtagtcgccccagccttcgaggttcca
gtagttgtgagtgctcagcatgataggtgtctctggtcttgtgccgtttccatctgggaggacttcggaatggaactcgatcgaatacttgccgccgctc
aatagggagtatgtcacgttcgtttcgaac
>MSTRG.4949.1
ttcctgcgcgacggcccgctcctcctctccttcggcaagttcctcctcctcgcctcattctcccgctggctctccccctctgcaggcgtcgcccgcacca
acgccctcctcgagcgctacttcctctatctcttcgcgttcgagtggctcggggggcgctactgccactacgcgtcgatattcgcgctcgaggagccgtc
cgcaagcctcgtcgcgatcctgagcgggctcgcgcgtgtggactgggacatcaagcatgggacgttcgtccgcgagggagacccgggcgcgatgttcgcg
aagatggggatggatgtgccgtcatggttcggggatgtgtgatttg
>MSTRG.4198.2
ccccgccgcagtacttaccaacgtcgaccatcctgccatctgcttcggccatttctgctgcttgcaacctctctgtgatccttgctgccgtacaccagac
gttcggacacgatggcgacgatcccgcccccaatggcaacgagcaccgccaactggcactggaagaacaagacagtcacggcgtgggcgaagcagtggtt
cgaccgcgagcttacgagcgtgatcgtgaacggagagggaaccgaggtggtggcgatcgagcgcgtcgtggaggtcgacggggacgttgagctcggccag
cggaaaagcaagctgatcacgatctacgactgcaaggtcgtgctgaactgggcgggcaccgcgtccgacgggaccgccgtcgagggcaagctcaccatcc
ccgaggtctcgcacgaggtcacgctcgacggcacctcggactatgtctatgaatggagcctgacgacggcgcgctccgcggcggtcgacgcgctcttcca
gctcgccaaggcccgcctgcccgcggcgctcgaggccaagttcgccgcgttccccgccgcgatcgtcgacacgcacggcaaggacctcacggtctccgcg
cagccctcgcgcacgggcacccccgcgccctccggctccggctctgggtctggggctgcgcccgcggcgaagaaggcggagggcccagtggtgaagcgcg
cggcgaaggcgaacaacacgacggcggtgacggtggacgcgcacttcatggcggcggcggacgacctgttcacgctgctgacggacgagaagcggatacc
gtcgtggacgcgtgcgccggcgcggagcacggccgaggtcggcgcggagtacagcctatttgggggcggggtcaagggcaagttcgtgtcgctcgcggcg
ccgaagcagtttgtgcagacgtgggcgctgtcgagcccgacgtggccatcaggtacgttg
>MSTRG.15434.1
tgcccagggagtgggaggccgcatgatccttgcgctgacaacggcagtcggagtgcgaggtaacggaagctcgccatgcgccccgttccgtaacgccctc
cgtgcatcgtggccgccctgatgaggagagaagcggccgggggagggaccccattcatttcgttctcaccggccagccaccgaccacgatcagaagcctg
atagccgcccggacgagtgcgatgaagctcttgcacaacaacaccaaacacccgctcgaaaatgtcgcaggcgcccgtcccctgcgcttcctttctggtc
ctgccgtcgccctcccctggacatggactctccctcccgtcccaagcttcggtccgcgtatggtcctctcttgctgccctagaagcacgctaatcacacg
tatgctgcgcacacagcttcaagaagggccgcgttatcgcacccttgcacacagctgggcccgtagccgttactacggatgggacgcgtctcatcacctg
cgtaggcgaggacgccttgctcacggacgtgaaggcggggctggagatatgtcgctttgctggggacaccgaatccatcacgtctctatgcgttacgcca
tctgcttcccacctctgtctgttcacgtcttctctgtccctgcgcatctacgagattccttcttcattcaccccgcaaacgaaccccatcaagccagtta
gggtggtcgcacgcgcgcacgacgcgccagtccatgtatgcaggtcggatcccacgtctacctatctcgcgtctggctccgccgacggcgtggtcaaggt
atgggacatccagcgtggctacgtgacgcacctattcaaaggccatggcggcgtggtcagcgcgctcgcctttaactatcccttcgacccctcgtcggtc
gtcgttcgggaacaaaagatgcaactcatcaccgcatcggtcgacacccgcattcgcatttttgacctctcggctgcagcggcgcgcgcgagcgggggtt
cgaagccagaggctgttctcgagggtcatgtgtccgtcccgcgtgggctggatgtctctcccgatgggaagtggctggtctccggagggcgagactcggt
ggtgctcatctgggatatctcatccagggagtccccggtgaagaagagcaccaagggcaaggggaaagaagccgagttcctcgcctgtccttcataagac
cattccggtgcttgagcgcattgaggcagtcggcctacttcgccccgacgaggaccttgcaggagcgtcttctggcccagggaggctccgattctacacc
ggaggggagaaggggctcgtcaaaatatgggatgcgcgcgaaggcagcgtgatgtttacactgggccaggaacacgacgacaccaatgaggaccaagagg
aacaacgccaaatcgtagacgccatctacgttccatctgtgtccacagtcgtctccatccatgcggaccagaacgttctcttccactcgctctccacaca
gacgctcagtcgtcaactcatcggcttcaatgacgagatcatcgacgccacattcttatccccgcaccttcccccacagacgcccacagctacgccttct
cctttctccgatacccacgtagcgctcgccacaaactcctcgctcatccgagtgtattcaacgtcgtcccttgacgcccgccttatctcaggccactcag
aaattgttctctgtttggaccgtggcgcaggggggcgcgtccttgctagtggtagcaaggaccgctcggcgcgtatttgggctcctctccgctcatcaag
agccggaggcgaaccagacacacaaggcgttcctgaatggcgctgtgttgcaatatgcgaggggcatgcagagagcgtgggcgcgatcgcgctgtctcgc
aaggccttctcgggcgacgcgaccgcgccctcggcttctggctccggcacccgggccgaggatgacttgcacttcatgttcactggcagccaggaccgca
cgatcaagatgtgggacctatcgactgtaccgctcagcgcctcggtgaatgacgacgaggatgacgcgcatgtggtcaagtgcaggagcctcacgacgca
caaggcacacgacaaggacattaactccctcgatgtcgcccccaatgaccgcctgctcgtctcgggctcgcaggatcgcaccgctaaggtgtgggagatc
gagtacgtgacgagcggcacgggcgtccgcggtgaattgcgtcttctgggaacatgcaaggggcacaagcgtggcgtctggtgcgtccgcttcgggcgcg
cagagcgggttctcgccacgggaagcggggacaagacggtcaagctctggaacttagacgacttcacgtgtgttaagacgttcgaggggcacaccaactc
ggtgcttgcggatagacttcatcaatgcgggcatgcagatggtcagcagcgcaagcgacgggcttgtcaagttgtggaatgtccgcgacgagacgtgtgc
ggcgaccatggacaaccacgaggacaaggtttgggctctcgcagtcagcagtgacgagtccacgatcgtctctggcgccgcggactctgtcgtcaccttc
tgggaagactgcacggaagaggagcagctcaagaaggagacacagcgcgccgagctggtcgaaaagg
>MSTRG.7622.1
tgataaaggtggaaaagtgaccagaccggggattgaacccaggacctgctggtttgcacccagacgctctaccactgagctatccggccttgggttcagt
agagacaccagtttattagtgtggcttagtgtaactgtagctccctgtctatatggcattcatgctatgcactggacattaggaggcttatggcagttca
gggactaatacctgctggatgagtaagcatggttaccacatcctaaca
>MSTRG.7432.1
ggcgatgagtagagccacctatcggcctgcatggtattacatccatccgtgtgcgtataaattacagtgtacggcaccagtgcgtttgattgtgattgtg
acgggtccacggcctcacgggatgtagatcttcgagtagccttccacgctcctccggcagcaggggcaggtgtgcttggaggccgaggagcgcgaggcca
ggttgttccggcagtcgtcgcagagtgccagacaccggcatggccaacagatgatatcgcg
>MSTRG.3301.1
cgtgtctggtgtgctgcccccagcggtgtccgcgctgttcggatgggcgctgccgatcatcatgcgcaggctgacgaagtacatgggcgcgtacacgcac
tcgcggatggaccgcgccgtcgtcgcgcgctactacgcgttcctcatcatctcgcagctcatcatctttacgctcatcggcgtgctgttcaatgcggtga
ggattgtggtgttggccattggcaagcaccagagctttggtgacatcctgagcaagctcaaag
>MSTRG.1866.1
cctcatctgccgttctcttcactgtccgcttccgtgcgggcaagagaacgcgctcgccctctacacgctctccgctcctccccaaaaggccctctccgct
gctcggcatcctcttcacctcccagtccccctccctcattcgcacctcgtcctcgcttgacctattcaccatccactcctccattacccagtcctctcgc
ttgggcacggatttcctctcctccctcataatctccttctggggcgatgaccctcgcgaaggtgggcccgccgcggggacatgaacagggccctgaccag
ccctacgcggagcaagtgcgatgggtccggacacgactggcttggaccctgcgcgttctgggctgcggtgagttgtaaatcgcgcatatagcggggtgtt
gggctgggaagtgggcgccggaggcgcagggttgggtacggatattgagagggcgttcgcgggcgatgggaaggttgtagatgtcgtccgtttgcggcgg
aagtgcttcatgccgttgaacgtgaacgttcaggacgctgaaatcgtctgggagtgcgcgagggaacagaaccaacacggcgcagttcatgggtcatgct
ttgggtgaggtgtctattgctgtgagaaggcgttgcgggcacgcacctggtatgaaatagtggcaatgtcgtagtgtttctaggccgctgagacggctac
ttaatggttgtcgtttaaggctgcgggatggagttcttgtatgacccggtcagtggcgtaggctgcagaacctttaatttgtggagaaggttgagaaccc
agcccgactgtcagtgggtggcaaggcgcaaagaagcagagttttcctgggcgttacggggagcaacagaaatatcccaacacgcagcgggggagatggc
tgcggcccggttcctcaggatggtcgtgacttttggaagtcccctcggagggccaaggtgaagctacttcaagttagtctcgtcagtgcgttccccagtt
agttatgtgggtatgaggggtgagaggggtattgtcgagaagcagagaatagataagcaaggcgcggagaggctcgaacctggcctgcaggcatacagga
agcaggcacaagacaacgaggcgggaacattcttctgggacttga
>MSTRG.1757.1
gcgcagcctggctcagcagaagcgcgagccgcgaagataactttcaagtctgagtagtacgtgggggtgggagcggatgagggatgtcatcgaatgtatg
aaggtccgtaagatatcatgataagtcagtggcaatggcaaaaccgtcggcaaacgtcaaggttccatccagtaatacaaacggtagaaagtgcggcata
tgggagagaggaggaaaaagttttgtgggaaggatggatgggaggatggaagtgggggaaaggaacacagtgcggcagggatctaacaaacggacctgct
ctcgaccaacaatcaacaaccagccagcaatacccgtcgccaacaacaacaccaacaacagcaacccccgtcctcgaacgataacagcgacatagcgagc
gacaaaacgaacgaacaccgcaacgacgaccgcgacgacgtcatacacgtacaagcaatacttatcacataatgtacgccgtacccacacccgtactcgt
acattttccacgccgcatgcccaagcctactggcgctgcggcggcggcaagtccgggatgaggtagtgcaccggcctgtccccgaagctgctcttatggt
cgagcgtcggcagctccacgcccgccgcctcgaggtcctcgcgcgagcgcgagcgcgtcggcgccgcctgcgaaggggggcgcagcctctgcgccgggct
cgggctcgggctcgggctatcccgggagcgcgacgcgggtggctgcgggtgcggctgcagcgtgctcaccatcgtgacggtgctcgcgaggctctgcccg
cgcgacagcgggctcgtcgacgtcggcgaggacgacggcgacggcgacacggacaccggcaggtccccggagtcgagcgcgggcaccggcttgcgtgtcg
cacggcgcccgcccgaggacgcgcggttcgcgggcgggggtacgaaacccatgtcgtagggggagccaaccggcatcgtcatgggggaggcgtcgatgga
gcgccgcgggcggtggctaggggggtacgggcggtcgccgccgtcgagcttggcgagcgcgagcgcgcggtgggactggcttgcggacttggagcgcagc
cggccttgggtgcccgcggatggtggtggctccgggatggactcgatgggggtcagttgaccgagtccagacgcggacgcggacgagcgtcggcggttcg
ccttgggtccaagagggggcacggactcgatgtactcgtagcccttcccgtacgggatggccttctcttcctcggttgcggcgagggtcgtgagggagga
atggtggccgtgggcggtgcttgatagcgaggggatagtggcggcggacgtttcggatattccatgcctaaccctgttcggcgaagcacccttgctgccg
acaacgctggctcccatgacgtccatgcaagagtctcgcgacgaaagaccgccccattgtccgagcgaagctgatccctccatcgcgccgtgaccgtggc
caggacggcgagggcggggccttcggcgttggcacaacccgaaataaacgtacgccgcgcccacggcgagcaaaacagcgatgccggcaatgacaccacc
tgctattgcgccggccttcgatttatttgaggaagaggaggcagggagggcggtgttggatgacgcagaggaggaagatgaactcgtcgccgagctcgtg
gcagaggacgcggcgctggaggaagaagacgaaacgagacaggaagtatctgcaccgttgacgatcgtgaacactgacgatgccacggtgacatcagtcc
catatgcctccagagtgtattggcccgcagtgaagttgacttgaggccacgtccatgacgcagcgctggtagaaacgtcggttgcgagggtagtgttatt
cccggcccgttttctggtattcgttccttgcgtatgtggagatgcgttggaaaccaggaggagctggagcacctccggtgtacccacgtagtcccaagta
agtgtggtggacgtacatgtatcaatggtcgacgggaagttagtccaggtgaagctggctgcggacgacggcagggtcgatcctgaagttgtcgaagtag
aagccgcaggagtggacaagatggagcccggaagtgtgaccgacatggtggtcgttgtcgaggcagtggtagtacttgacgaagatgtacctgtcgacgt
atccgtctgcgagttgagggtgctgctgatggggagcacggaaagtgggagcgtcgggcgcaaggaagggatcggagaaagagggccttgcctgcgctgg
acggacgactctgccatggcatacagcgtacaacgagaaccccaagccgagcacgagtgcgagagcaggagcgagagaagatgagcgatcgcaccaccat
gggaagaggccatgggactcaccgggtcagtagtcactgtcagatcccagccaaagtcacgccgtgcgcatagatagcaacagaaggctcagaagcagcg
gtcgccacacgagacgagccccaccgccgtcagtgtctgtcgatgccgagaaggggggagggggaacagcctgaacctcggccgggcgcagagattgcgg
gcggatggaggatggacgctggcgac
>MSTRG.12792.1
gaggttataccggttatcgatcggaggcattcagaccccaatgcgcctcccctcccgcccgactcgcctccaccatccagcagagctgggcccctcagct
cctccccattcgcccttaaagttaaacccccagttcatgcatccaaagagccagccctccgccgcccgccaccaccctccagacagatagcgtgcccact
ccaccatgtccactgatcagcccgccaacggtcccttcgagggacctgaaaagctcctcgagatctggttcgcgccctcccccgcagacatacccgcgac
cacaaacggcaagcttggcctcagaaaggtgcctcaatccgtctgggaggacatgcttgacatcgtcaagtgcaaaattttgtccgtcgttcaaggcaca
gagatggatgcatatcttctcagtgaatcctcgttcttcgtctctccccatcgcctcatcctgaagacgtgcggtaccacccttaacctccttggagtgc
ctcgaatactcgacattgcccgtgatgcaggcttccccactgtccaccgcttgttctattcgcgcaaggcgttcatgtttcccgaacgacagcacggccc
tcaccgggaatggagggcggagatagagttccttgataacctcttccccaacggctccgcctacaccgttggcaaggtcaatggtgaccactgggtcctt
tacctcacagcccctggaggaggcatctccgtcaacggggataccgcgcccagctctccgcaatccatctcacatgaggtggatgaccttgatacaaaac
gttccgatgcgtcgccagacaccggacctgaaggacccttagaagatgaaaccgacgatgcaatcgcttccgactataccatcgaaatcctcatgaccca
cctatcgccggaagggcgcgcccccttcttcagcacatcctgcccagaagacggggacatcaccgcccgggccgatggcctcgcactctcttccgagatt
ggaatcacgaacatctttccccctcacatcactacgctagatgcctactccttcacgccctgtggctattcgtgcaacgcgctgctcaagtggcgtcccg
atgccggactgaaccccgctcgttccggagagggatactatacgatccacgtcaccccggaagacggctggtcgtatgcgtcgttcgaatgcaacgttcc
tctcgctaccaagccgacaaacaagccaacggatgttcccgacctcaaaacgctcattcgccgtgtggtggacatcttccgtccgggcaagcttaccctc
actctctttatttcatgcaaggacaacgacgcagctgaagaagaagagggcgagactgctgttgaggccgcccagcgtgcattcaagaccgctctgatgt
atccgcaggctcgacggaagggcgagggcgaggcccagtgcgctgagcccggcgcagggctgtacaagcgcacggacaagattaactaccagtttggagg
ctacgatctcgcgttcgcgagcttcgaactccggacggcgtcgtcgtcataggtgcgacactattctcccgttcttccgctcctctactccaacaaagtc
cgcactcaccccgccaaaatctacgcttacgtttgcgccgatcatcgtccgccgtatagcctacgaccctcgtgattgttccaagtctttggagaacgtg
gacgctagtcgcaatccaatgcgatttggagctcagcgccttcaggtcgggaaggtggcggagcggatatggtctcggtacagcacggactaaagtctat
tcgatgtcgggttcgaagcggcgccatacgatgttgtatgtaacgacccagtacggcgaaatgcgacacgggacaaactcggcgccgccacactcctcgt
ttcaaacagtgattcagtcgacgtactcagcgcgccgctcttcgagttgcgatcatggtcggaatgtcgtccaggggaggggtgttatgacgccttccgc
cctttgtggttcctgcagatccatgacagacg
>MSTRG.2696.1
gcagttgtagcgcggcggcattcttcggttcgatggcaagaacggagcggagagtcgagagcgcaggtgccgttgaacccgttgatagctgacagcgtgc
tagtcgtacgagcgtttttggttgaggggcggcagactggaggacagcaggcctgctggcagtcggacagggcaggcttgaagcgcttcagagccatgta
cgccgcagcacgattggtccagaacgtcggttctgagggccggagatcaatggccctgctatactcgtcaatcgcctcctggaaccttcctgccttgaac
gcggtgttccctttctccttgatcttatccgggtcgtcttcgaccggcgcaggctcgaggtcgggcatatcctcatcgctgtcttggatcacgatgggct
ccttgtcaacgtccattttatcgttcaagttcgcggacccgttggccgagccgtttgcggctgctttcgcagcctgttgcttcttctttgcctgcttgtt
ctttttgttcgtcattttgctgttgtacgacgtcgacagtggcaagagaagagtggaggacgggaacaa
>MSTRG.4840.1
tcagtctgtggcggtaagtagccacgcttggccgtgctcgtgtccatcaacatggtggtcctgaggacgtcggttatgaaccttgtatcgaccatgagtt
ctatgcttctccggactctctctcgcttttccctcccaccaccactgccctctccatctcacgctcatctcctgcccatcgtctcgtctgccctaccctt
ccggctccttcaacatgctccccaataatttcgtcatcagtagccagtccgatcccttgcaatctcagtctcaacccgagtctcaacaggcgagcggcgg
tcagtttgatcagcaggtgggttgaacctccccgtcgtggcagtcgcccctcttccttgtcacttccctttatatgtctattgcagcgtattctcaccct
gactttcatcgagtctcagcgtctggaccgtaggcctacattggctgagctacaggcgaaggcgaaccagttcaagatcgagatcttggttggggagact
cgcatcaaagacctccagctactggccttgagcaacaactttcccccggagagcatcgctcaggaagtcagtgaggtgcagaaggagctgatggagcggc
gacagggattgcagaagattatgcagtacttgtaccctccgcatgctgccattggcactttcccgaacgacatggaaatcattacccctcagctccctca
aatggtcacgtcccagaagaaccagcccactcctttgtccattcttggtggtggttcaccactcactggcggcgcacaacccacgcaacgaccgaacccg
atctcgaacctcgttcccatcaccttccaatacgttcccctcgatcgacgcaccttcacgagagggtatttcgagcagtggttgccgaatcatcccatcg
actcatccatcctttcgctctgcggtcgcaatatcgatctctgggcgctccacgcggaagtcatgaacatgaatggctatcagtgcttcgtccagcgccc
ggccccaaaccagccagggcagattctctgcaacctggtgattgttccagatcagtggccgatcatagccggtcggcttggattcgtgaattttccgggc
gaggtctgtgagccagcgaatccttcgggcgctgtcttcgccgtacaccttgagcgtgtatacaagcagtgccttcatgaattcgattcacactatctcc
ggcaactcatccatcaccggaagatgttcattctcgggcagcagaaggcgaacgttgcggagaatagcggtccgggcatgcctccgcgggccctcaacga
cctcaaggacccgaaa
>MSTRG.13519.1
ccgaggacgcttcgcagatcaagtctggcatcgccttggagtttcgaaatgtatccttcaagtatcctggtgccgaaaactatgcgctgcgcaatatttc
attcgcgctggccccggggcagctctgcgttattgtcggagtgaacggttcaggaaagagcaccattctcaagctcatcgttcggttgtatgacccgtac
gaaggggagatcctcatcggcggacacgacattcggactctcaagctgtacgacctccgcc
>MSTRG.11898.1
cacccctcgcccacctcgcgcgcactcgagcgctcaccgcccatgaagcacgccattctgcaacccagaggggagaacgacacgcctgcaggagggagac
tgcatcaagcacgagtccggaaggacgcagagcgacagaaaaacgacgacgacgacgacaggaaaatcgggggacgatggaggagagtcagggaacggcc
gtacgtagaggaatttgtctctggagatggtcaggaaacgggacgaaagaggccatagaggatcgcgagaggagaggagacggacgggatatgatcttga
caataaatagagtgaggaagacgcatacagatacgacaagcttaaccctagacgcataacatagaacgaagaccagtccggacgcggggtatcaaggtaa
ctcaaaacacgctcaccgacgacatggaacccacaggcgcgctcgtcgcacccgcaagatcccactcgctcagctccaactcgagggccgagggaaaatc
gtcattgggcgctatgagcgaacccgcatccagcggtgttgcgtcttgggcggccaaggggagcatggccaacagcttttgcatctcgacctcacccacc
cagtcgatctccggtagtgttggcgtggcctgggtcaccggcgcggcggagggcgccggggccagctggatttcggagaacgactgggatcgtgaccggg
agggcgcatcagcaggcagaggagcctgcggcgacacgggagaaggcgcgaggatctcacggaagaggtcgtccatcgcgacttcgtccacggccgaggg
agcgccttcaccgatctggatggtcggcggataggtaggtgtggggatgttgagctccagctggagacgattcgacgagcattcagatccacccgctgca
gggacaccgatgataaacgaggggcatcggtggtcgccacccgtgctaggtggcgagtggaatcgaagtcgtcggaatcaaagagagtgctggagccgga
agagtgatttgatggtgcgggagagatggggaagacaggggatgggggcacaaatacggggaacgtagttgtgggagggtgaccagacgtaactgcggag
ggcgacgaggaagaggaggcggagagggatgatgagggggcagaggggacattcagggggaggccagaggctgcgagagctttcatgacggcttcccacc
cggtctcaagggtcttgattctctgccggagctcttcgttctccaggtctcgggccctatccttctcgcgctcttcatctttctgttcgtgggaacgtga
ccgttgggaaagacccatgcccgcacggagctgctggttctcctcctcgagctcctggacacggcgctcgagatatgcgaactgcgcctttcggcggtcg
cgggagttctgggcagcgatacggttacggtgtgcgcgtgcctctctacgctcctccggggtaacgtcagagcgggcgcgcttgcgtggaggacctgcca
agtccgaggcgggtgagctgggggactcgggctcgggggatggggagggggcaaggtccatgtcggcggggcgtttcatagtgggtcgttgatgtggaat
gaactgatgggggtacgtgtctgaacagaagagaagagacgggtcttgtaggagaagcagactgcttgaaggagatgcgagggtacgtggtggtcgttga
gaaagcggtg
>MSTRG.15402.1
gattgaagagtatgtcgtttacgtttctttattttctactcttgctaacaatatcgtcaagtggagataatttcggtacgttggcgtattgtttgctccc
cagtgcttcgactcacggcgcatcacaggcgttcagattcaagaagacgtcttgtccgagctgcaccgctcacaagaaagctcatacaacctccgagatg
cagctcgtcaaaattatctaactcgcgccaaactttgcagtaagatcatgaagtacccacatctcgaggattatgctcttgcgttgaaggaacatgatga
gaagcaaatttatgttgcacgccagaacattaacgacttgctttctatctatgcggtttctaacggacattcttcacaagaacatagacaag
>MSTRG.8189.1
gacctagatgtgctcgtccgagacgatctgctgagcttcctgaaggaggactctgagaacagaggcgccaccatcctatatgccacccacatctttgacg
ggctgaacaacttccctactcatgtcgcccacatgcacctgggcagcttcttgatggaacccacagcgtggcccttcacgaatgggacaatgggcaggac
gtctgtcgacctcgggcctaaaccgacattatacgcagttgctttgcaatggctgagggaagaccgcgaccgaaggcgcgctctggaagcgcaggggagg
aagcgtcgaggcgcacggatcgagacggtgcccagcgattcggagacgttctacaagaagtacgactatagccactagacacccacggcggagagcgagg
cttgctgtgtttcatgtttggaaatcctggttttcgcggtcaacctgtgaacactgttaggaatgtagcgatagcatagtagcattgtattgttcaacac
aacccccgcattgttcaaccaatcaacacaccgttcctggaccgtcgagtagtggagcagggtggctgcgggcggggcgcgggc
>MSTRG.15280.1
caacctcaactccgcccaccctctttggcgccccgctccaaaattgctgcgagaatacagagtccgccgtgctccgcgtgggcgtgcactccgcgaccgc
gaggggaatgtactgtacgttggagcttggatgcatctgggcttgcacctctcctccacgccgtccaacgccacggcctttagtgtgccctgaccagcgt
cgcgacgacagccacagatccgctcttgtgtcgacgttcggctccatctcatctcgctaccttcttgctggaaaacgctattctctctcactatcaccag
ctgcaagaaacaatcacactccaagcccatccccatcctccaatccccatctttcctcatgccgcccccgactcaatcttcgcccgctctgcccctcaat
gttcctctcggatctcgccccccgacagctcaatccactctgtccacagcctcctccaccacagtcggcccgaccaaacccgctccgaatccccatgctc
cggacatatcgtcccctcacgaattgacggcgtttgtcgaatctctcctcgagcagctcgaccagaaattcgacgacatgtccagccagattctcgaccg
catgacacagatgtcaggccgtgtcgacgccctggaggcttccatacaagatatcatcagcaacgatgctcccgctcagccacagccccccagcctcccg
cagtctcctctcctcacacaaaggaagagcaccgcgagcagttgagccgggcgccgtcccttgacagatggcactcatacagtatccgcaaagttgtatg
tatcgaatcctatacccatatgttttccctgcattagccatctgcaagaccagactccgagggcccccatcgctccgcggaacgtccgcagcgcgcactc
cacggtcctagaagttattgtagggcggtgcgcgtccccttcccccactccggcaccgagcaaggcccgcacgtctggcgcactcccacgagccggtgcc
catgcacggcccctcccacgcgcgaattcgcctgaacgttc
>MSTRG.8584.1
acacgacctacacgactcgttcgactctttcaacggtttcctcaggctcgggctcaggttcagacctggtattcacgacagaccacatgcgtaacagcac
tagtctcgacaccagcacatcttcgtcctcgctgcgacttgactctggctcggacgagttcctgcaggaccacgcacggctaaaggaagcgtggaaggag
atgctcgaccgccgcttcctcgcgcacatgttactcaccgtggtccccttctatctctcgtccaccttttcgaacgcccacgtccaccccaccatgcaga
tcctactccccccgccctcgtgtatacgcgacccagtcatcgccgagcgcgatattgacctagatggcgaaaaccttgtccaatggcttgacactatgcg
ctcgtccgcggtacatatcgacggtgacacaaaagccacgaattcatccgcacagcccgcgcggccgtctgctgcgacggtggcgacttggaacacgctc
cacctcgggaggcaagtgcgtctggtcaccgcatgcaaggaggctatatgggacgcctatcgttcaatggacacaaagtctggaaggaccgacgtgttcg
accccgacgagccaccaagaggcgacttgcgggagcggttcgaacgggactggaagaactgggaggacgacatgaaggaccggatgggcgtacgcgacca
tctgcaagactgtctggactggagagactcggacaaccttagtgtgcgcccgtcgtcgtcgtacggctcggggcggtcccgatcgcagagcagaaagagc
cgtgacgcggcaaaggcggagagcgaccccgacaacacgtccatctgtcgcgcgatgcggggtttcgtcgcgcggaaggtctgaagatttgaagtcggag
cggcgttgagactgggactcacgatcacgatacacggatgcaagataccagggtcttctgcggcaccatatacacgcagcatgtacattggatcataccc
cgtagatacat
>MSTRG.11588.1
aaaaaagccactccaaaccggtttcctcattggcatggagaaagcgcttggtgtcgctgagaaacaagcctcattgcgaggtgcccgccgtactggtgga
caagaactcggcgaggatgcagttgaggctgatgagctttcagaagcgacgaagaacgtcgcgcgagaccgttaccaacgtctcttctgggagccagtaa
tcgagggccaggatccaacgatgcccgagagcctagccagtgcgtcgcgcattgggaaggatgcgaaagcgcaccatgagaaagcgcagctcaacaagct
gcctcatctcaagttcaatactgaacctgaggtcgtccatgagcggcctgggcggccgacactccactttgtcgatgtcggagtgaagttcgtagatgtc
agggaccagctcaagcgcgaccggggcggcccaacgccgtgctcacatgaaggcgaagcggagaggtcctgaggctgcgtcacccgagccgccagtgaat
gcttcggagacggagactgcgtcggctgctgcgtagtgcattcgccttgtttttgtaccatactacatcgcaataattgttaattttgcggagtctctca
ggaccc
>MSTRG.15357.1
taggcacttggctcggagaagctcctcgtactccgcattcttctcctggagctcagcaagctcgtcctcgaacctgggttgcgtgcgaagggcgttaagc
tcgcgcctcaaggaagcaatagtctgttcgtgctgaatagactgcattgccagattcgcctccttggtctgggcgagtttatcgagagacgtgcatttgg
cacgcagctccacaagttcggtgtcgagagagccgatacgatgctcgctctccgcagcctggctctccaagaaccgttgcagcgacttcgcgcgctggac
ttccgcctccaagttcgttgcctggtattgaagactgagcttctcctcctccacgtcgcgcaacgcagactccgcatgctccaactgggcacgcaagcca
ggtaactcctgctcggcctccgtaagggcagcctcagcctcgtcacgcatggccatgatctcgcgcatctcggccgtcgtagactcgcggatacgagcgt
gggcagccttctcctcgtcgagctccgagcggcactcgtctgcctctctggtgagcacagtgaggcggccctggagctcttcgatagtgtgcgtgagctc
gtcgactgcgtcgcgctgggatgcgctcgcggaaactttggcatcttccagcgccctgttggcgtcctgcaattgagtttgtcgattgcggagatcctct
ttatgggcctccttgagctcggcaagacggccttcaaggatcttgacctgctcctgggcttcgaacgtcgctgtctcttgtgcatgtaagtcctccatag
cgtgggcatgctgagcttcaaggtcctgcttttgatccgcggtctcttggagctcgttcttgattgtctcgagctgctcgctgaaatccctgatgcgctg
ctcgtagccttccttcgcctgcgccaactcagcctccaagcgatccgcggcatctagcgactctcccgcctccgcgaggcgggactggagttgctctttg
gtccgagcaagctcgtcttcgagagcctgttttgatgcattagcttcgcgacgcagatgcgccgaggcctcgatctccgcgcccagatccttgatctgct
cctcgaggtcctggatctccttcgcgtgctcctccttgacttgagcgatctcctcgcgcaggcgttcctcggcctcggaatgcgcggcaccgttcgtaag
ttggcatgcaagctcgtcttcggcgcgcttgagctctgcctcgacaccctgcagcttctcagtagcctcgcggtggagggtctccagttcggaatgggat
gtgcgcgcttcttggagacgggcttcgagagcagccttctcctgtgcgaagagactggcctcgagcgactggcgatcttcatggttcgcctgggcgacag
caagctggttccggagagaagtgatttccctgtcctttgtctccagttgatctcgcaggtctgtgatatgggactccgcgagcgacttggcctcctcagt
cgcacgagttgcggaagacgccccctcgagttcaaggcgtgcagaagccaattcacgctccgcgctttgaacaagctggtcgcgttcggcagtgagagtc
tcaagtcgcgacgcgagctcgcccttctcctgctcgacaacgcggatgcgctcctccaatgccacacgatcgccagaaccagccagaaccgcgctccggg
cctggacaaccgcttgacgtctgcccgtctcagccacgaatgcagccttgacgaccgcctgaacctcgacctccctcgcctcctcgagcgcctccatcgc
ctcctcaagctcgtcgcacctcgtcatcgcatcgtccctctgctcgcgcgtcgtccggcagtcctcaagcatcgcaacacgctcgctctgcgcgacgtcc
agctccgccgtcatctccgcgatgcgctcctcctgcagcttcatgttcgtctcgaggcgcttgatgtcgtgctggtgctccccgatctgctgcgtccgcc
gctgcacgcgatcctgcagctcgcccacctgcgcgcgcagcgccgcctgcgtcccgcgcccgctctcgcccgcgacggcgagcgaggcgagctgcgatgc
gtgccgcgcctcgacttccgcgagctcttcgcgggcagcttcgaggtccgcctccagatgagtcttctccaaggccagcgcgtcgcgcgccgcctcggca
tctgtgagcgtctgcgagagctcgttgagttgtgcttcggcgtcggagagcgcggccccggtctcgacgtgcgagtggcgctctcgggcgagctcgtttt
cgaggcgctggattgtggtacggaatgctgcgacctgggacttcggcctcaccgatcgagttcgtgcttgaggacaattgggtctcgagagactcgattg
caccttggcgctcctggaggcggcgctcggactgctggagactctggcgagcggaggtaagttggtcgagaagtgactgtatgcgcgccgctttggcctc
ttcgtgctctgcagtgcgctgggcgatgatggcgagggcgagggtggttcgcgacgtacgctgggcctgtccttccaggatctggatgtagccttcaagg
gtagaaatctgagagaactgcgtgctgttgacggaaggagtgacgggcgccgacgcggccgcaagcttcgcctccaacgattgtacggcgaacttgttct
ccatgttcaggaattcaaggtctcgtcgaaggccatccctttcgctgcgtatccgcgtgatggaatggagaaggcgttcgatggtcgcaacatgttcttc
agtcgaaggttcctctggggctggacctcgggaggatgtggacagttggagctcgagatggcttatccttgctcctgcctcacgcatattctcagatact
tcatcgcgctcgcgctgaagacggtcccggtcacgatatgcggactcacgatcccgggtgagctgggcaagcctgctctcagccgcagtgagcttgtcat
tggcatcgtccagcatttgcgttgtgcggtccaattcatcccgaagcatcgacgtgtcctgcttccggctaccggcagaacgcgcaagctgatcctccaa
agcagcaactctctgctcctccatctccagtcgctccaagagaccagcctcccgggcagcagcatcctccccaccgcgagcatcctgcagtagtcgaagg
tcttcttcacgctcctccagagcggcccgtgcagcgtccagttgtcgatccagctgtcgttccgtggctatcttctcgttctggacctggaccagctggt
cgcgtgctcgtgtaagctgctctgccgtgcgctgcagttccgacgcctgttgcgtcaaggtcgcgcggagttcagcaatctccttttccaacatgggtat
tcggaaagagtcgcctgtggaggactgtatgcgactcctcgaacccgatggaccgtgacttcgactgagtgcagtcttctcggcctgcgccttgttttgg
agttcccgctccaacgcgcggactcgggtctggagtgccatattatcctgctcaagcttcgagcgtcctagcgacgtcgagttcgcctggcgggacaagg
tgtcaagggtggagtggagttcaagcgcagtgtgttcggattccttgagtttcctgcccgctgtggccagggcagcctcagcattcgcccgtgttaattg
ttcatttgataagtcttcgctgcgtcgcttgatatctgccttccagttggacgacacggtcggcaccattacgtagcttgatcagtacctcggtcattga
atccttcacctccttcagctctgcctccctcttcaatacctcgccatgaagtgtagcgttctccgcatctttaacgcggacttgttccttgagtgtgcgg
acctcttcagagtcgtggtcatcgccgacgccccaggtcgacatcttgcgtgtgggttcccggcggctgagtgaatcggagagaaaagagatcgtatcgc
gtggaaagtcggcggaggaaggaagcac
>MSTRG.7679.1
taagcacgatccttacctaccgatcatagccgtgggcttggttcgcaactcgagtgcgtccaacagccaccgcctctcttcaatttcccctcctctctct
ctttctctctttctcgctcccccagctagctccaccatggctagctcccccttcactccatccaccgttgttgatcctgcaaaggaacgcgactggcccg
cccagcttggcatgctcgattgggacaccaccaacatcgtattcacaaagcgctccctcctcgagtttctcaagtatgccggtgtcaccgttgacaccaa
tttcaccaacattcagaagctcccccgctacgcgcagtttggaaaactcgccgcaagttctacttctgacgtcgcagcttcttcaaccaacactactatc
gccccttctgcatcctcaaccgcagcctctgacttcaagcccacccgccgcgtgcgagaagcccctggcggcttcactcacgacatctttggatccagcg
ccgacgacgacgcgcttgctcgtgcaccaccaaacccatcatctggggcgattcaggaagtgcaagttcctgccgtggaagcaaacggggagagagtgag
gacgcgcccgcacccactcagcaacggaagaagagcaacaactcatctggaattgcgtctctgtgggatgctcccgacgagtctgaagcattcaagccca
ctcgtagagtccgcgagatgccaggtggcaaggacagcatctctggactattttgagcaagggaatgcggacaagttggagaagtatgacgaggaaggcg
acgagctcagtgctgtttgtcgggggtgctgcatgtacgatgtgtggtatggaccggatgtgaatgtcaagtgttgtgtagtggcagtgttcaggcccaa
atggagacgggacaaaagaggatggtggcggcgaggttcgaactcgcgcggg
>MSTRG.4816.1
tacaaacaacacagagagagcgagctaaagcttcgggagcatgggtccgaactgcgccttctgcttcttcttcatcgccgcgaaggcgtccgggatgtcc
tgcgtctgtagcatcgcgctgttccacaccgcggtgtactcgaggttctccgccaccgtgtggtccctcgcgtgcagcaggagcttcttcgtgcccagca
ctgcgatgggcgatttctgcgcgatgagcgccgcggtctccagcgcggccttgacgacctcgtcgcgcccgccgtcgacgacgcgcgagacgagcccgac
ggcgagggcctccgcggcggagaactcgcgcgcggtgaaggcgagctcggccgcgagcgacgggttgctggtgaccttggggaggcgcgcgagcgtgccg
atgtctgctgcgagcccgacgtcgacttccttgattgaaaagacggtgttagaggcggcgtagcggacatcacaggctgcgatgatgtcgagcgacaggc
cgtacgcgacgccgtgggtcgcgacgatgacggggcaccgacagcgttccattgcagagatcgaggcctggaaggaggtgatgtgcccttgcagctgca
>MSTRG.11954.1
ccgccatcctccacaccatgaacatcgaagcaccgcgcgacgcgcacggtgtgcccatcaacctcaaggatacggtcaagatgacacacggcgttatctc
ataccccgagcccttcgaatgcgtcatcaagccccggtcctcgagaaggagatgctcatccggacggcgtgcagtgagaatgattccgtcagcatctgaa
gcgacaatacatgcagggcgagagaaggataagaagtactactactatgaatgtaacatacgaaccgcgactcgtagaccaccggtacaagaactgtacc
ttgcgtataaagtaatctattataacaatcgtcacaccgtcctcaacgtccaactaggcaccttcccgcgcgtgcgggccgacgatattctctgaatcac
aagcggaatcacagtccgccccgacctcactccctgcatcagctagcaccagggcctgcat
>MSTRG.15484.1
gccggttctgcgcacgctcgaccttgcgcttgtgccgtccggtcgtgatctgctcgacggcgtcggtgtgaccatacggtgcttgtggtcggactcgtct
cccgcgtcgagcatgtcgtgtgcgagccgcttggcgtagtattgttgcggtgtgagccgccagatggagagcgtgggtgcgacggcgagcgagctgatgc
aggagagcgtcgcaaagttgagtgtgagaatggcatggtggagagtgatgctctggg
>MSTRG.254.1
ctcacgtagacgtacacgaaagcaatgattgtacattattcatatgtttggtttattggatcgggtcgctcgatgtaattgagaacgacgtttgtgattc
ggcactcgtacaggtacttcgctaccgtaagtccaagaacgtcaactacactaaacatccccgcttcgccagttcaccctcgaaaggcatgcagaatacc
tagaagatgtcggtccgttagcaataagccacgaagataggccaggaaaggatcagcaaaaggtaagttgtctcataccctcgcccccagggcgcacagg
cgagtgctcccctttggtgtgaggacgaaggcgatcgaacgcaaattacaagagtaccatcatgtagaatacagaacagaaatcacaaactcaccaggaa
tgcacagcgttcct
>MSTRG.2242.1
ccgagccttcggtgtcctcgcggagcgtcggagaccgctactaggcccttccacgaaggtatcttgcgaaaccggtgccggttgaggatcctccagacca
ggttcgggcttagagcttccctcttctgcgtatctcgtcgtttcagcgatggaggatataggggccggcgaaggaggtagagaggacaaaggggatgaag
cacggtgctgggacatcagcacatcctctatcgtcgcgaggggacaggcggaacattctcctgcccctcaggggaaacgggaatttcatcaggggagagc
gtttactacgggttcgcggatcttccgtggccgtccacgcttcttcgggcccgcagcaacggatacactgtcctgttgct
>MSTRG.12284.1
aacaatatcctggatcctattgcggctttcccgtccgcgcgttgtcgtagttctgcaagaaccactgcaccgtctcctccaacgcttgctcatacggcgt
gaacttgaaccctgtctcctcgacgagcccgaggagcttcttgttcgacgccggcttgcggaactggccgtctgccttggtcgtgtcgaagcggtactcg
cccgtgaagccgacggctttgacgaccgcgtccgcagcctgct
>MSTRG.1916.1
ggccgggtcggaggagagcagtgctttcgctaggtggggctttgtcgaccatacgagagacgaagaagtgggtgagagcggtaggaaggcgatgggacca
gtagggaggaagcgttggtaggccacggtgttgggtgcttggaaggctgctctgggtttatggacgagcgtggcgacgatagctgaggtgtcgtatgccc
agccatatgactgaataccggaatatgcacgcacaggggagttgaacccgtctgcaccgaccagcaacctggctcgcagaactcggccgtcggagaggtg
aaccagtggccagcctccaccttcacgttcttcccgcacgattgactgtaccttcaccttgtctgctaactcgactgtcccgctctcgtccaggtagcgg
agaagccctcgttgcaggttgagattttcggtgagcctcgccaattgtgcctccggctctgcagacagaatcgaggcgtggtcatcttgcatggagaacg
tgatccgcgcgtccgacaccccatcccagacctgcatttcttcgatcgggcatgtccgcccctcgcccacatgc
>MSTRG.504.3
cgtcccttttcccccccttccctcgttcccgccacgcagctgctcctccgttctcctcggcatgtcgtctcgctcctttactcgtcccgggacaggagtg
tacgctcttggtcctcccgtcccttaggggtgcgactcttcggctccggattcggcgggcgcatcggcggcctcgccggcctcgcctttactgtacccgc
gctggtcctcgtcaatcgtcgcgtcacacgatcacgcttgggggcccggtcttgcacgatacccgctactcgagccacgatactggactacgtcgcacgc
gttcctgcatggcacaaagacttcgcgcgcatggctgtctcgagccgggggcacgaggcggttcctatcgctatcggcctccccagtcccttgaaagagg
gctgcgagacgttcgccgtgagcataggcaattggaatcaactgcgttttgggttaacccatcgagctctgcggactcgggaccacgtgcattcgcacgg
aacaggacgtgctatagccgtcgaacaatggctcctcgcacaacaggcggctgccgccaagagctagctcgaggctgagcgccaagaatagatgacccgt
cgcccgaaaggacgacggtgaatacgaacgatccgtcgcccgcaaggacgacggtgaatacaagaacgatccgtcgcccgcaaggacgacggtgaataca
agaacgatccgtcgtcatggtcgacgacggtggtaccagggtggaccgctgtctcgttcgacggcggttgaccaaaagcgaagatgccatcgagggtaaa
cgggacgaagatcatgtagatctctgtcgccggctaggcctgtcccttgtagctccacgaggacgttcatcgcgtttatcgggagctttgtgtgccttga
cggcgcgccttgggacgacggcttaggaagcccgacatctggatggacgactactggccgcttcgacacaagacgtacgaggacgaccttccagtcatct
ttcgcggtctgagcatcctcctcggcggttgcacgaagcttctcccagtgggtcccatgtcacgtacggcggcatcgttatcacgatgctgctgagactc
catgaccgccgagcatcgctccggtctctgagcctttgtgctctcttatgagccagtgcgctcccatctgagccagagagctcctgtcagagccatcgcg
ctcatcatcgctggatctccgtccaacgcgaatttgttccgggctcgcagcccgatatgttgcagcgccgcgcgctggcagttcggaaggcgttggcctg
ttccccttcctccctcgtatgtggtgtgcctccttccgcagggcacgatctggacaccgcgcttggtccgctggatccgctgccctcgctcacaccaccg
tagggcgtcgctccggtgacgttctacagcggcgtcgacgtcttgtcgactaccagggtgtgcttcgtgcgcgctctgtaatgtccgcataatttttgga
accccttctttgtgaagacgtcgctcaccccctagctgtctcctcgtgatgcagatttgtggggttgaggagtagatactggtactacgtagcaatatat
ata
>MSTRG.12585.1
aatggcaataatccgtttcgctacgtagcaccgagagcattcaagagctcgtgcgtacggaaacagtcataaggcgcgcaagtccaactcaacctacaag
tctaaggagttcctagatagctaagtgtgtctgtgatattcaatgtctaccgttcatcccaagaactggtcaacgcagtccaatgcttccttccagaact
ggtccacaatgccctcggcgaatccgttctcgtcgtaccccaggctaatccagagcttgcccttgaacgtgtagccgaacagcagcatcgcgccatggcg
ctgcctcgaccctgtcgtcagggtgtggagctcagcgttcgggaagacggcgtgcttgtaaatgccatcgaggttccccaacagcgacagcccaatcagc
gcagaagacggcgccttcggccgcgcagggaacaccgactgctccaccttctgcgcgatgggcgcaggcgtaggcggcacccacgtccccttctcgcgct
cgtcgtcctcgcggccccacgcgcgtgcctgctcccctcgcttttgcgacatctcgtgcgtgcgcgaggcgacgagggggttcttggccgcccgcgtgct
ctggtccttcgcctgacgcgcgcgcagccagaacgtggtctcctgagcgtccgcggggagaaacgacgggaagcacgacgttgaagtacccgatcgcaag
gtaccagtacgacgtccatagctcgctggacggcttcttggtgaagtatggccgaagattgagcgcagagtacatgagcatcggtagctcgcgctggcag
cgctcttcgcccatgcgtgcccaagcaacgttgcacaccgcgaagagcgcggccgagatcgagacgccgtgcgccttgcattcttcagaatggcattcgt
gcggtcttctgggaaggacacggtcggtacaatcgtgcggcgctccgggtgcttgcggcgggggaaggtctgccctcccacaagcttctgttgcgcgagc
tggaaatccacattggccgcgacgcggcggaatttcgccgaggacagcggcatgtt
>MSTRG.14639.2
tgcgggaacgcggagacaggggtgggagtgccgcctgctgagccccgacgtcggtgatgcgggcttcatgctggacgtaggcgagatcgagcgcgtgggc
gagggcgcgcccgagcctggcgccgagctggtgtgcgggggtggagaacctgatgagagaccgtcgttgctatcgagttcggcggtcgaggaggtaaggg
ggctagggacggacgagggcacattggccatcacggagaggggtggaaggatactgaagatctggtcctcggctgggggtggaccgtacgaatcgaaggg
gtctggtatggtttgcaacatgggctcaataatcgggtcagag
>MSTRG.10666.1
gcattttagatcttggctacgatctcccttataagtgccccagcacatccttggccgccactttcttgctctctctctctgcgatggccaccatccggga
cctggtcccctcgatctacttcgagaagcaggaaccaggcactgcgctctgtgctcagcacgcgctcaactccctcttgcaggcacactactattctcct
acagagctcgcagacctcgcgcgcgaactagatcaagacgagaacctcgcattagacgacgatgcccgcgcagctacgagcaataacatggacgactcag
gcttcttctccgtgcaagtcatgcagagggccctgcagaacttcggtctcgatctcgttccatgggaagctgagacccagagaccataccatccacaccc
ggaaacacaactagcgttcatcctgaaccatgacctccattggtatacattgcgccgttttggcaacgtctcgctcgacccaagtcccgaggccgatcct
ggtggcgggttttggttcgacctcaactccatgaacgataccccgcaacgtatcgggaacctccacctgggcatgttcctccaccaagcacgtaccaatg
gctacacaattttcgccgtcatccagagagaccccacagagccacttgccctgccccgcacgacagtggacgagatgttcgcatacatcgaggagcccac
cggccactacgcacattcctacgccgcagctgcggcctcgggagcgggagcctcctcgtcccatccgcacgtcgagggcttcgaagacgaggacatggag
ctccaggccgcgctgcaagcctccctcggcaacggcgactacggcgactacctcccgcagcgcttcgccccctcctccgacatccccggctcgctccccc
agca
>MSTRG.13859.1
agagggtccccaggtcataccccaactggtcgccccaatttgacactggttctttctgctcgctcggcttttttgaggctttcacgttcttttgggtcct
tgctagcagcaaattgggtgtctttagcatagctgcatacgttttcatgtcattgctataccactggtgttttataggttgtatcgatgagtctcttggc
ttgcgtttcattctttttgtacccgcttgctattcaatacatcgcgcctcacaacgcgtgtgccgga
>MSTRG.1300.1
ctgcaccctctgatgatggcgatctggtgcctgcacccagcgccaacgagcttgatgaacaggatatcagcctggacctcgatgaacgcgacttggacga
ggaagatgtcgacctcgaggatgacgacgttgacgatctcgagacacgcgacttagatgacgaggacgacatcaatctcgacgaagaggacgacgccgtc
gaggaggatgaggaggatgctctcgagcgccgtgcggccaagaagacgaaggccgcgccgaagccgaagaccactaaagcggccgc
>MSTRG.14198.1
cgacgtccctgttcgactcgaacctccatgtaagctcaacatcgctctccatccatcctactgcttgtatatcatacgcgtttacgccttgctgtggtct
acaaggacgccatcttagtccgacaacatggacgccactacgaacgaggccagcccaccaaaggtggatgaagaacaggtccgccgcgcgaagcgggttg
ctctcaaggagctcaatatcagccgggcg
>MSTRG.9136.1
gccggaatcgtgcaccaggagcggggcctcacgtacgtcctcttccagggcgcgggccacctggtgccgatgtggaagcccgcgcaggctcttgtgttcc
tgcgcgagttcgtgttgggcgacaatttgaatgggacggtctcgggaacggtggtggttggcggagagaacgcgacgctggcgaacgacttcttgccggg
cggcaacgtgatcttctacggctcgtcggcgacgcagtacacggtaaccgtccctgccgtgtcgcagtctgcgtggagtgcgttcattgcgacggcaacg
gcgacgaagtcgcctctcgagcatgggctcaatggtgctttgggtcgttggttgcccggtatgtcgttagctgcggtttggggcacaacagccgcgcttt
ggacgttgttgttgtagggaccagacgtagcttatggctcctcgtttcgtagaaatataccctgcgccataccggtccttgatggaattggctgtaacac
tacgcatcctcgtcaaacgataacaacttcttgtcttgtttcttggctttctttttggtgggtttcacagcgggttcaggcttctccacgtcgtctcgac
catcaccaacggctttccgtttcgcgcccttaggctttgcggctgccccgaacgataggccctgctgtttttggtgcctttggctccgtagatgtagatc
cttttgcaagctcattcttcgaagtgctttcagcggggtcggcaagagggggtaggcccttcgctctccgtttctcgttctcaacatccctctccgacaa
atgcttcccctcctttaacaccacgatctgaggcttctcatccagatcatcctcatctgcactccctggttcgtcatcgggccgctctggaatggctgga
cgcttggggatcggaggccttccagagccgtcgtattcaaattcgtcgtcttcatcgtcatctcttcctcgacctcccatgccattttgcatcctcagga
ggaatgctggggtccgtgattggtaggtgagccgggaagagagctgggcacgcgtcggttccttgttggacatcggttttagaaagcaggcaggtagacc
acgagataagc
>MSTRG.4612.1
gagatcgtcgagaaacacgagaacgggactgcaaccgaaaacccatgaagctgaagaaaagccagccgtcactgaagagagtcagtaggcgtcgcacata
tacctatggacctgccgcgcgtggaagcattgacgtgttttagcggattgctctgcacatcggatgataccccatgtcactgttcactgttatcaccacg
ctcccctctgtcttgaatctctctgaccatctactcagtgctgaggccaccggacgttcgttcatttttactgtatgcttccctgctactgcttggcttc
gaattcccggtcgatgctgatgatctacatatggttgcgttttggagagttcgttgtagtaatgcggatgatgtgatgcttgcttgcccatgtagtcttc
tccaccccatcgctagctacttaataggttctcatgaccgtccttctatgcgggacggttgacaatatacacatcacgttcgttcgatgtttggtatccc
tttgtcgaagagtttgtg
>MSTRG.12748.1
tgcgcaccgatcttgcaaccaaccgccttatatctcctttctccccctccgactccccgtcccccgtccccccttcgaccaccgctctttcttccccccc
gccatgtccaaccccgtcccaacaagatgctgccctcgcacgcccgccccccgtccccgtcgcagcacgcacccctccggcaatcccaacagaacggtca
ccggcctccgcaacagacccattgggtccaccccaatccccccaaccctccaggcgaagatggcagcgttcgccagtcgggccccaagcactcccgtctc
cgtcgatgcagccaccgccgctctcaagaacgcaacccttggtgataggtcaatgcctccacccaacatgcctttccgccccccagttccctccttgggc
ggccgtcccggcgctccaggactcagtggcggaatcgccagtcgccggatgggtaagtccgttccgaagctgagcggaatggacatgggcatccacaatg
ccggcttgggcggcggccgtccaaaccaggatcaagaccaacatcctcccagaaggatgcccccgagcactttttctacccccttcgcaaattttggaaa
gatagtcgatccgtcgggggcactcaacttcaacggaaaagccgtactgcacgctcagggtgtcgacttctcaaacggctcctcattcgcaatcaatatg
gaccaactacacttggacgaagagctggggaagggaaattatggaacggtcaagaaagtgttgcacaaaccgaccaaggttgcgatggccatgaaggaga
ttcgactagaactcgacgacgctaagctcaacggcatccttatggagttggacatcctccaccgcgctgtcgcacctgaaatagttgagttttatggcgc
tttcttcattgaatcttgcgtctattattgcatggaatatatggacgccggctcgttagacaagcttcaaggcgacggtgttccagaatatgtccttgct
cgcattaccgggagtatggttcgaggcctgaagtttctcaaagacgaacttcagataatccatcgagacgtgaagccaacaaacgtcctggtgaacagga
aaggacaagtgaagttgtgtgactttggagtatctggtcaattggagaagtctctggcgaagacgaacatcggatgtcagagctacatggcccccgagcg
catacgaggcgagtcgcaaaacaatctagggacgtatacggtctcgtccgacgtgtggtcgttggggctgtcgatgatcgagatggctcttggacactat
ccgtacccgccggagacgtacgcgaacgtcttcgcacagctcactgccatcgtggacggcgacccaccggagcttcccgaacacttctcaaaaacttcca
aggacttcgtcgcgcgctgtctacataagatcccggacagacgggccacatatgctgaacttctgcaccatccgttccttgtcggagacagtcagcggta
cgtagacatgcccgcctgggttgaaaaggctgtccgcgctcgggacgcgcgtatccggaaccagatccaggccgcccagaacaccatgtcgtgaaatccg
gcgtgcgcccgattattcttaacgtatctatggcacctccactgcgctcgcgcccgcagccgcgggtgcaaccagaccagccgacccctcacaccgtatc
ttcgctcaaggaggcatggcgtcaggaccctcatcctcagtcgactgaagactgagtcatacccatccactcgtatcctcctcctaccgccgacgtggtc
tcccatcatcctcctggatacataccccgagcattcttgtcactcttcgaggatggtgatggctgttcgacgagacggccgactatatatgcctcatcct
tcctccgctttggtgatgaatgactgcgaggtcaaatcatgcgccccgcgccgccgcggatcgcgtcgcacctttccgccttcgggctcgcgcacagggc
aattacgcgaagcgggatcaggaggatcaatgcctgcctatgcctgcgcgccaagttaaaggcagatttggaaacttgcaagacactgcttgtcggacgt
tttttctcggacgcttgacgcactgttctcgtgctctcttttgggccaggtcggtgccccttacacaagcggcgagagcggcgacatcgcatccatatac
gcatactgtagtgtagtgcacatctgtatgtataactactagcgtacactccccattctagca
>MSTRG.6099.2
ctactccctctttccgccacgcacctctaacgacaccggcaacggcccgcgcacagtcacaaagtagtccttgacgttccgctcgtagtcggcgagcgtc
cacccctcgcgcggccgcatctcgaggcgctgcatgagcgcgcacacggccgtcttgagctgctgcagcgcaagcgccttgcccacgcagttcatcggcc
cgtgcgagaacgggatccacgccgcctcgttgtgcacgtaccccgccatcggcgcgacgtcgtaccccgtctctgccccggtgccgacgagccaccgctc
gggaaggaacgcgttgggggagggcgagaagttgcgcgggtcccggtggaacgagtacacgtgcatccagaagatggtgccggggggcacgtacagcgag
tcgacggtgatgccttcgccgtcgcgctgcacctggcgctgcgtgccggcaggcacagccgggaacagacgcagtgtctcgtttaggacggcgttcaagt
agtgcatctccttgtggtgcttggtcgtgatcgtctcgccgggcgggtagaaccggtccacctcggcctgcagcttcctgtacgcgtccgggtttgagag
gatgcacgcgaagaggcccgtgagcgtgcccgacgtcgtgtccgagcccgcgaccatcgtcaggatcccgtcgttcacgatctggtccatcgacggccgc
ggctcgttcttccccgcgccctgtatgtcctcgtggctgagataatggaagaggtcgggcgtctgggtgccgcgcgcgaggcggcgcgcggcgttgttgc
ggcacgtcgcgaggaacgccttgttccccaggaagacccacgggatgcgcccgagcaggatgccgaaccaggggacgtggccgaagaacgtcgcggtcgt
cgctgttttcttcaggcctggccagaagccgtcgtcgtccttgccttccagcaggtcggtaccgccgccaaacgccatgtcagacatcaagtcatacgcg
aaggcgttgaaccactggttcagcatgaactcgcccttctgctcctcgagccgcgccacgagctggctgacgcgccgcgcgatgcggtcttcgtacgcct
tcagcgccgtaggggtgaacccgcgcgcccatgcccgccggcgcaggaggtgcacgtcgacgtcctgtatcccgatcatcgtgattcgcgtgtcggagag
cacgcgccccatctggtgcgggcctttgggtgcgccggttaggcccagaaggcctgcggtggcggagggcttgcggacagatagcaggttcgggcctatg
cggacgacatcgccgtgccgctcgtggagagagcgaatataccggtgctgctcgccctccaggctacgatacgccatccagaatgcagagatcctgcaga
ggaacggcccggggtgctgtgcgagcgggtggaagggcgagatgcggtacccaacgatcaccgtggccaggagcgcgaggtagataagcgcaagggtgtg
cgggtactccgcgaggatgctggtgatccagtttgagagggtgccataggggacagagaagacggtgagtagggctgggggaatgaggaggacggggatg
ttgaaggagaggaggtgcgtttcgaaacgtcgaagaatctggtgtgcgaccaaagcggagaagagcacgtaaggcacgctggtgtattgtcccgcttcca
tagtcctttctgcatataaccgaggaagggggacgcctgtggagacgcaacgtcgtccggggggaga
>MSTRG.14793.1
gtggctctgtccgtcttccacgccgctgtctttctggcaacttcgcccgctacaagtctgcgttccgccaagtcggatcgacccactccaggcccaacac
gtcgaacacctccttctccgtcttcggatagagctccttcgaatcgtaccgccgagtgatccccgagctgtcgaacttcatcccgagcttgtcctttgcc
cactgcctgaggtcccgctggaacatgatcgagcccgtccatccgacgacagcggtccagtagacctccgggggcgcaaagatgaggtcgagtcgccggc
gcgtgccgtcgtacagcggcgacgaggtggggagggtgaacacggtgagtgccttctcgaggctgtcccagtgttgctggcggag
>MSTRG.5436.1
ttgctcttcgcgacctgtggctgctgctgcctcgcatgttcgcagagcaataatctgtggtgtttcttcaaggcccccggcggcgacaccaactatcgcg
tccgctcccagtcgggcatgtgctgctcctgcaagcgcgccatgtccgacgacgacttcgagcgcaccgtcgaggagctctacgcgcccggcaccggccc
caagccctacgacaacaacgggaacgggaccgggaacgaaacacacgtcgtcgagctccagtccatgaacaggcgcacacggccgtcgggggaggtagag
cgcgacccggagggccgcgttacgaagccaaccgcgcccgcggccgtcgatggacgcgcgccagccgccctcgcgctcggacgaccccaaccaggatcag
gatcgagacaagaat
>MSTRG.2703.1
cacaggaatgaagtcccgactcctccggttaacctcttagatctaaagtccggtatttcgggttgatcgcctgggaatggtacatcattggacgaagttg
gtcgaaccgcgaccatcgcccgaacatcccagtctgacaaagcatcgtggaacgagcgggaccacttcgtcttacaaagcactccacgaagacctccgcg
catagatcgaaggattaaggattaaccgtgaagtagtacttaaaccagtctcttttgcagagagctcaggacaagcccccttcacatatactctcggtct
ccctcgatctcactccaggagctcgaaaatattcgcttatcgttgaacagcatatcagaatcatgtctctaccacaaacgacgcgcgaatatcgcctccc
gaaagcggacggtttccacaacctcaccctgcaagaagccccagtcccgccgctcaagtccatcgaggtcctcctcagagtacacgcggtctcactccag
taccgcgatcttgtcgtcgcgcggggccagtatgtcttcggacagaaggcaaacgtggtaccgggctcagacatggctggcgagatcgtcgcggtcggcg
aggatgtggccggctggcaggtcggcgatcgcgtgatacccaacttctccctcgcgcatgtcttcggagaggcttcggaggagacgataaacacagcctt
gggcgcgcccatcgacggcgtcctgaccgag
>MSTRG.6442.1
tccacacaccgcttcgttcaccgaagaggtctaacacactccatccctgcaaacacacaaacgaagaagggattatgcacttcagcatttagctgtctcg
atagctgtcaagaacgataagggtatgaacaagtgcgcgggtatattgagctgccgcgtcctacacccgaatgccgaactacactacgagctgccttcct
attctagaagcaatgagagcgataacgtttggagcaagggaaacaaaactaatgctatgcgtatgggaacccgagaccagcgcgacacttagagcttgaa
gagggagatgaggacgtggacgttcaggtcgatgacggtggggaggatagccttcaccaggccgaggacagcgacgcgacgtcgaggccaacgaggacgc
cagcgacgaggtggaggacgagggcaacgagcgtgccgacggcagcgccgacgttggcgaggatcgtgaagagagcaccatcgatggcagagcccgcaat
ggtgacaacgacgccgagagcgtggaagacagtaacgacgacgtgcgcgacgaggccagcaaggacatcgaccgtgacagcggcagtgccatcgacggaa
gcgaggatgatgctggcgtcgacaccaacaagggccttaaggtcaacgacggcgccaccgaggatgctgatgatctcgttggcggggcggtcaccgcctc
aaccgtcgcgttcgcggcagtgatgaaggccaaggaggcggtcacgggctcgagctgagcctggacacccgtgaggatgacggccacgctcttgggcgta
tcacgacgaaggatgccaccaacggccggaatggggaggtcgccaacgacgcccgacacaacaccagtcacggcggagaggtcagggaggtcacggcgaa
ggatgccaccgacaatcggtaggtcaccgaccaggccacccacgacgccggtcacggcagacacgtcgggcagaggaagatcgccgacgggggtgttgag
ggagcgcggcggaagcgaaagcgctgaaggcgacagcggcgacggcggagagcttgttgaagaacattttgtactaaggaatgtggagggtaaagagagt
gtggggtgggtgcgttggcgttgggtctgagagaggagatgggagacaaatgaccacaggaagtcaatgccgttctccgtccgctccgtccagaatttat
acgggtggaatcgctggggacaaacatgtttgcgcgtgtcgcgggtgctccacgcgccaaatgtgcatttgcatcaccgagacaagttgcgttagggttg
attagtctgatcgttccgctccacccctcggaacgttccatccacgaatgcgaaggtcatcatcactgtcggcgtccccgcatggatggttccaatccat
gatatgtggccagccttctgcttgtccatcacaagacggctcgggcgcagacctctggggcttctgtggtcgggcagtggacggaagttcagccggcaat
gtgtcttccgcaccggttgtgtccatgcctcgaaaagcgatgtcgtggtgagcatgctgcgcccgctgtaagtacgcccgtcggcactctaacgcttatg
caacggcaag
>MSTRG.10190.1
ccgctcagtcccacttctctctgtgctcgggcagtgctccgacccttgtccttccctcgttgaccgctctttgcttctcgctcagctcgacgctctcttc
tcttctggtcgcgacaatccctcgctcgcctacgccttcctctcctgtcagcactgctaaagttcgagtccaccatggtccagctctcttcagctctcct
tctcactgtctccgccctctccctccatgcccgcggcgcccccatccacaagcgcatcgcgcaggtcatcgcggactcgaccgcgctctgggagaaagct
tgtctcgcggcaggtggcgccgaacaatgcaatcccatttctgtgactgcgttcacaactctcctcatcgccgctgggccctgcgagcagcaggactcgg
cggacgcaatgatcgacctcgcgaagacgcttaataacgacgccgacatgatcaagttcgcgcagctcttcgcccagcagccgcgcaacacgcccaactc
gctcgcggtgccatactgccagtcggccccaaagaactccgagctcgacgggctgttccagtgccagttccaaggcgctgaccagcagacgtttgtcggc
ggcctcgcggtcggcgccgcgggcaccattcccttcggcctctctgcgcccctctcgcccctcggtggctgtcctgcgaaccccagcggacccatcactg
acggcacgcagctcaccgacatcacgcaggaccccggcctggataacatcccgagcgagctggactgcagtgacgactctgaggactcgtcgtcaaccgc
ggccgccgcgaccagcacccgctgcggttgcaaccagcacggtggcttctgcggcaacgactacagctgccgccgctgccgcctcctccacctccacctc
gtcctcctcgaacttccagctgcaaaacgcactcgacgcccagaagctcaacgcgcagttcgccactctcacctcggacgccacctgcaatgacggcgac
caggcgtgcatcgacggcgggttcgcgatgtgcgtgagcggcaagttcgtgagcatgggctgcgcggcgacgacgcagtgcttcgcgctgccgctcgtca
acaaggctggcacgtcgctcgcgtgcacgacgcaggacgatgcagctgcgcgcatcgctgcacctggcgcgacggggggcatcactgggagcgactgagt
atcgcgttcagggcttgaggggtgctcggctcgagcgccggatccctttgttgcggggtgacgaa
>MSTRG.2360.1
cgctcgaagtgtttcttgtggtcgtcagttgcagtctcgccagggttaacacgggcgtaggacgccttcgccttcagcgcgtcgaccaaagcaattgcgt
gatggtccttgtagaacttccccgtagggttacgggcgctcgcatccagaccgtcgaggaaagtgtgagatgcgtgaacatccttcaacgttacggggac
ggatatggctgaatccaggttgagatgaaatgcgtatctcttcgctgcaggagacacgtccattgcaccattgtcgccctgcgagcggccctgaagacca
agcgcaagtggcccaaatatggtggactggctccatagaccaacccggctcgcaaaagtaagcggcttcgcttggaccgaaagggtgtccgctgtcggac
cacttgcagcactgatactaccgaatgctcgtggcggttcgatctccatgatttcgagctcggcgtccggcgcgccttgcacatcaagttcgccctctgc
atcctcctcaaagtcaggcagatcttctgctgccttatcgtccatccctgcagcgtcaaggagctcctgaccggtaggtgcaacttcaggttcggggtca
acctcaagctgttccgatggacctatgtcgggtacgtcgaagatcggactgtcaatctccatgctcgcgtctccgtttgctgcagtgacagaggccacct
cctcgctatccggctttgaagtcttttttcggcttcacgctggtgaggacacccttttgcaccgtcaatcgcgtcgtgttgttttcggggaaaagggtag
ctgacgacctgcctgggcccgctttagagccggacacgactgcacggcgactactacctgaggcttgacctgcgccgttagcgtgcttcatgaagcgcgc
cttcacctcaatagcgttggggccattcgcgtccctgaggtaaggatcatccgctaccttgacccggggattggcagcacgtaagcgatgtgcggggata
gcgggtactggggaggcttcggcagacggttcgggagctggatcgggactcaacagagtgggaacaccaaatgtacttgaaggctctgggagtgcgtcaa
catccatagcatcctccgcagatcttccctgttccttgctgcgttgagtcttcctccgccccttctcctcgtcgctatcgggaacgataagaagctcgtc
cgcggatggtgacttttggggagggcccgctttgccaagtcgacgccgacggggcagggacaagcgacgaggtccggatgtggtcggctcatcggccaca
ggtttgcgaccacggggagactcagcgcgggagtctggcacgacacgtgcctcattgcgacgtttctttggtgacgcatcccttcgcgatgctgcccttg
tcgttgatgaggaggccacaactgcaacctcatcttcggtctcagctgccttctctgcttgctcaagctcagcgggtcgtttgcccggtggttgcctacg
cctgcgcttcggcggtggagagggaataggctcgtcgatcgcaggctcggattccgactgagcttgcttctccatttcgcgtgaagggacgccgggtaga
cgactgcgcttgcgctttggcggtggcgaagaaggctcatccgctatttgttcagagtccggttgagtgcgcttctccatctcctgaggggagatgcctg
gagggccacgacgcttgcgcttgggagccgggggcgcaggctcgtcaacgactggctctgactgcagccgagaatttgaacgcatctggctggcaggaat
cccgggcggacgacgaccatgcttgcgtttcagtgcggaggacgggtgctcgtcaatgatcacgggttccaattgtagcccagctagctctgcctcgagc
tcatgtggacgtttccctggcggacggccctgcttgcccttgggctgaacgggtttctcttctctggcaacggaagagcgacgacgtgtgctccgagtgg
aggcactggcaacaggttcctgcgctccgtcattgaccagcgaactagcctcgttctcagagtcaacaggatggacaatgggtggtggcgaatcttgccg
ctcctgggctttcttccccttcttcttgcctgaagccaccggtggcggaggagcctcatgttcagaatcagaaacttcgatgggtgcgggaggcgtttct
tttctttcctttgatttcttgcccttcttgcctgacgcaggtggacccgaaggtaaaaactcctcgccgggcttaaagtcgtccaagtccgtgatgtccc
gaccttgcgtatccacccgattccagaagaacttgatgaaatgctcggagccacccttgaaagaggcgtctggttcccatgtgttgtctgctggcccgta
gttcttccacttcacccagtaggaccatgacttcttctttcccctcttgcctccttccacctttgctgccaggatcgactcaacttcgtattcctcgtcg
gacatggttttataagatgtgagagggtgggctgagggagactggaaagaccatgcaaggacaaacgcgttcgcgtcaagcgtga
>MSTRG.14660.1
ggggcccgcttcttgtcctcacattccacttcatatatactctctcctgcttcctccaccatgaccaccgagtcaaatccgtcacccgattctaccgaca
acccccctgcttcgtctcaaccatctctcccgccctctggaatgactatcgcccacccgccaaagaagaagcgggtcgacgaccaggggcctctcccacc
cgacctcggcacaaaacccatccagctacagcgcagacgcgtctggcgtgcatgtgaatcatgcaggcgcaagaagatcaagtgcgacggcgtggagccc
acatgctcccagtgtgcgagctccaaaagtcaatgtacgtggctgcagaccaaggacagggctgctctcagcagacactatgttcaggaactcgaggccc
gtctcctgcacatggagggcctctttcagcaggttgcaccgattcttgaacaggttagccaagctacagggctcgacctcaccgcgatcgcctcagcggc
gtccaatctacaggccacgtctgctccggcacagacgacagtgggttctatgccggatatcatgcagtcattcctcccccgcatccgcgaggggcatgcc
atcggaagtcgatccgatagccggagcacgagcggccatggctcggacgacgagcccgccgtgaagatggaagacgaggtctcagacgccctcggccaac
tcgcccttgatgagcatggccacctccactggattggtaactcgtcgacaatgtcgctgattcagcgactcaaggaggcgacaacctctccactccatcg
catctcgcccatggaggaggacccgctcgcgccggggccaagcgtgaacaaactgtatttccccgcaagcgtgtacttcgggaaagtcagggccctcccc
aaggcggaggaagtcgagtaccctgagcgagaccttgcagacaagctcgtcgacgcctactttgcacgtttccacttcctcatgcccgtgttggatcaac
cggacttcatgcgtcgataccggtacctcatggacaatccgacagacccccagttcatccgctccaatgcgccttttgtggcgcttgtgtgctccgtgtt
cgccgtggcgtctcgcttcgtggacgatccccgcttgactacccccgataatctcgacgaagctggcatgggcatggtttaccatgaacgtgcgcttatc
ttgcattacattagtgctgcctcgatgcaggtcgagcatgttcagtgcttcgtgctgatgtcatctttcctctgctccgtcaactgcctgccccaggcgt
ggctgcttgttggacaggccgtgcgcgcagcacaagacatcggtctccaccgctccccgaggcgacttctcatcaccccgatcgagaaggagacacgtcg
caagatctggtggggcgtgtacacgctggaccggatgctagccctcgcgctcggccgacccctggcgatcgaagatactgattgcgacgtggagatcccc
gtcgacctcgacgatgaacaacttccgcaatacttcgcaggcgctctcctaccacagggccagatcaccctcatgcgagggtatgtcgagctcatctcgc
tctacaggatcgcggggcgggtgctgcgcgaggtctatgcccttgacaagtgtagggacaaccttgagatggagaagcggaatgagctgcaacgatccgt
ggagaccctcgaccgccggcttaccaagtggtgcgaagaccttccaacggtcttcaagtccaaccctgccacagagaagcaggtgtccatggcagctgtc
ttgtgcagccactactattccatactcaccaccctccaccggaacttcatgccggtcaagggtgagcagcccttcgcacccaagtcgacagctaaggcgg
tctcgacggctcgtgcctgcgtccgccttgcaccctcaatcaagaacgtcgttcccccaagccatcatctcacgttcttcgtccagaacttgtttagctc
ggcggtgatcatgctgctctacgcgatgcgcactaccgaggcccaggtcgcgcaggttgtgctcggggaagcacgcagctgtctgacggtgttggagtcg
tgggagggacaatggcccggagcccgaaaatgcaaggaactcctcgaggatctgaccgcaaaggcctgcgaggcgatcaggtccgcgtcgaatggcctgc
cgcggggttcgacttccgattcctcgtcatattccgccgccggcacttcgggtcaacctccgtcaacttcgatccatcctgagggtcgctcgcacgtcac
atctgcgtctatctccggccctgttcccgaacgcctcattagaggcaagcctcgaaggaatcggtcacgcgatgtccccctctcgcctcgcaacgcgcac
gccccttcgcaattccgttcggactcgctgcgtgctcggtccacgtcccggaagcgtccacatgacgaggacctgttccaagatcagtacggaaacaacg
ctttggggcttcccaagttcgtaccccgggcgctccactctcgttgggaacatgagcgcacacggctcacccggctccgccaacggccacccttcgcccc
caggcccaccgcagagtaccatcgacaccgaggctagccccccaatgatgcacgctaccgtggcgtatccgtctggaccgctcaacctcccccattcacc
gacggtgcagatcccgagccagcgcttcgacgagtacagcttcggattggcgagccctacgacggacaagtggacgagccccgtggtcgacgggagcgag
ctcaagttctttccgtccgacacccattcccagggcaacccctccgcgtttgggcaagggcactcgcggagtttctcgggccagcttccgggcctcgacc
ccacgtcgccctacctgaacaacttcgatgggagcgactttggcagcggcaacgggatgggttttgggggtggttctaggtctgctgcttctggtcctgg
gggcacgggcacgacgcccccctccgccgggttcgtcgcgcccgggcctgccgttccacgggttggacttcattcgaaattacgacccatctgggagcgc
aagcgcggggcctgcggggttcagcgaccacgagtggcagaattggcagaactcgttcgacacgtttggcgtcgaccccgaaacggcattcacgctcggc
ggcgacttcacgaccgacgggacgtggggcagcgcgcagtaacacagcgaaacaacaaggagtgcgatcctgggccggcctccggacgctgacgttgacg
ctgacctccctcggcctctcggtggttctagctgtttttgttgtgggtgataaatgtttggttccttgacgtgtaccactgtagcatctctatccctgtc
tgggtcttgacgtggccccctaccgccattttgcattccactggtccctgacccatgtcatcgcggcttccctgtctcggcacctacccagcttcatatt
gactgtacagtatgacttacgaagtatgttatccacgcgctcgatttactcccgctctatttgtccatcctatcccacccatctgacctcccctgatctc
gcgttctgtccatctgtcgagtcgccgtccgtctcttgccgcatctcgatttcatgttgttttcgctccgccaagcacattgacgatgctgtctctcgcg
ttgtatacctacctacctgtactttttatttccttccgtctacgtccgtcttacagtacggaactactaatggctgctgcggacagacttgctctcccct
gacttctggcattgccccatgtagcggtaccggtacctcacgaccacgatgctgcatcccatacgttgcgtcccacgatcgactgactgattctattact
tagtacttgctcatctgtgatattatcctaccttgctctagctgtgattttacgaatgtatcccaa
>MSTRG.10913.1
gctgaagcggctttggaaccgttcgctccctatccaacaactctccgatgagatcctcgtggaaatattcgcgcgctttccacacactcctcaaagaagg
cgacgggaccagtataaaagatggccaacctacttggatggacttgggttggccaggtcttatgttagtgtgccacgactggccccagctggacaagact
ctgtctgactcgctccgccccaggccccatcagcgtccatgtgggtgggaatttcgagcagggccatcttgacgacatacccctccatgcgaaccggtat
aaatatttccagtatagcgatcagttcaaccttactgcctcgatagaaacgttcacacccctcttcaataagggcatgcctctgctggaaaacctgtggg
ttaccgtgagggactgggatacgtctaaaccacacttcgatgcacagatcacctcacagcgattcccatccctccgagtcctcatgctcgggtcgacgat
aatggcggcgcctcaagaaacttctctctatgcccagctccgcaaattgacgctctgcgattgccctccctccctttccctcgacggcttccttgacgcg
ctctcagcaagtgtgcagctcgaaaaagtgatcctccagggtgtactccatcgtctgttgggcgagtggccgcatggggaccgtgtccccccacaggtcg
ccaatatctctaccacgcctccagagtttcaagttctacgagt
>MSTRG.9446.1
gccgggatcaaggagggtctgtacgacacagaggcgctcgcgtcgtatttattgtaccgattgaacgtgctggaccctgtctctccagcgtacctcaagc
tcctacccccgacacgcccccattgctcgatgtccaggagttcctggccctgctcgcaaggcgactgtgcatgctgaagcggggtggtattccagactcc
gcccgagcggcggtttggttcatcaaattggtggcgagaagaaggcggccttgcttctgcgtctgcaccggcacttcccgactgttcgggagtttcggga
ctagagacacaccgtcgcggttggggattcgatttggaatggaacgtcgatgctgcagaggctagtcgctacgacgaggcgacgatccaggcgaagatgg
aggactgcattgacaggtttgaagaggcagcgtcactggaggaacgggagggaggttccgtcagttccacgcaggagaaaaagcggctgaaggagcagca
aaaggcaagacagcgcgcacgatcgaaggcccaggttggcttctcgcaagtaattatgagtggggtaacggtgtcatcgctccatttcacgccgacgcgg
atgcattgactcttcgagacagcacatggaaatggtattctacactccgtattggattagtgctttggc
>MSTRG.7075.2
ggatgtcttggaaggggcagaagcggagcgacgacagcggccggtgggggacggggtgggtgaggtaaagggggggcgcgacgacgggagagaaaggcgt
ctggattgcgggtttggtgtagacgttcacgcttccaccggtggctacgcccagcgcgcccttctgactccagtcaaggatcgcatttcccgcctctcgc
gttccacgtcctgactgcgcccttccaatttcgacaatcccacactttcactgtgccatcctgacccgctgttgccatgtacctcccacctgtactcggg
tctacagagacgcttgcgactggcccgaggtgtgcgaggaggcgaacggcaggatgtggaaggttgggggtccagagggtgacggtgccgttctggtgcc
cgaggtggatgacggcgttatgtgggttttggcacatggtgtggcatgcgccaagtttggtgcggtgttctacgacgagctggcccgtggaggtatcttg
gtatttaatgtagcctgcgttgccaacggagacgaggagccagtggtaggggaggaattcgagtcgggtgggctcgatgtgggatttgagcttgtgaagc
tcgacaccgtcgcggtcgtagataaatacatacttgttctgggcgacagcaaaatgtgaatggtcgtggaggaaggtgatgtctcggcatgtttctcgta
gttgtagctcggcgtgcatggtccctgcttgccagtcgaaagcagcgacatgaccattggtgccaactatggccagatgtctgcaccggaaggtaagact
gggagagggggagggaggaaaatgaatatgacggacctgccattgcgagtatagcgtgtgcgatatggaccgccg
>MSTRG.2012.1
aaccacccaccagtctctcagctttctactaccccactcagcttgacatccacctattgatcagccagatcaataagggtcaggtcagcagccaacaagc
aagaaggcttgttgaagctagtgtcctgcactggaggcaaacagttgcctgagcaagtgccacactagagtagtcactggtcaatggaccaaactacaca
aggatctagtca
>MSTRG.6486.2
tatcgatgacaatatagtaataacatcaaacagtaattcaaaggggttattaaggaaaaactagcaaatttataaaaaaggagggcacaagtccaaaagc
cacaatttaccgaaaggtgatcaagtttcattagatttatttaatgttgacaaagaatgtaggcgatcctaagggaaacctttatattttaaacttcccg
aagtaaaacatttcattagggaaaggaaaggaaatcaaccgagactccgaaagtaatggcgagtgaaatcggaccagcctttatttttaaaaataaattt
aacaaaaatacacaccagaaaccaaagaaggtaaaatagtcctgtatgttaaatctttttaaattaatgtttaaataagtattattaaattaaaatttat
ttaaataatgagtacgacgagagtgaacttgtcggaatataggggaaccatcctctaaggctaagtatttataaatttagcgatagtgaaaagtaccgtg
agggaaagtttgaaatagttatgtatttttagacataaatgaaatagttgaattagtaactctataagcagtcgaaatttataattataaatgacggcgt
accttttgcataatgggtcagcaagttaataggagtagcaaggttaaaagccttagtgaaagcgaccacactaactagctaaaagtatttttaatttcat
agatattaagaatagggtatccttcatagtcataaggctaagaagttaaatattttctaggtgtatagtgatggataagttacttctattagacccgaag
ctaggtgatcttcctaagaccagattataatggatcgaacgggtgaatgtagcaaaattctccgaagagttttaggaagcggtgaaatgccaatctgacc
tagtgatagctggttttctacgaaacatatgtaagtatgacatctaaacaaaatttatggtggtacagcactgagttcccaactatttctttttttttta
aaagaaaagtttaggttgcggggacgtcgaaaatcttaccaatggaagagaatctcggaatgacataaattgatgttagatattcagactgctcatgcga
agttgggtagtcaagacggaaacagccgagaacacgaaacaaggtcccaaatgatttttaagtgaaatgaaggaagtaatatattgaatgcagctgtaaa
gtgagcctggtagtcgctatcttttaataaacgtaatgtaacaacgtagcagccttatacaatagaatattacaccaaaaatttaacgggtctcaaaaaa
tcaaccgatatcgtgtttattttgaataataaaattttaatattcaatatataggtagtagaacattcagtatactgatgataaaacagtgtttcattgt
ttttaggtcactgaagagagaatgctgacatgagtaacgtaaaaagaagttataatacttctcgccgaatacgaaagggttttaaggaaaggttaaacca
ccttatgttaatgcggcctctaaggaataaaaccaaagttttgtctgatgagtatgaattagaaagtccatttttaataaaatttaaagggaccaggaaa
ataatatattcttaactaccgtaccctaaaccgacacaggttcgtaagtagagtatactaaggcgtagagctaaaagttgttaaggaactcggcaagttc
tcctcataagtttgacgataagaggaaccctttatagggtggcacaaaatcggaggccccgactgtttactaaaaacacaattcagagcaatgatgaaaa
atcatagtattctggatgaaatttgcccaatgccattaacataaaagaggttatgggtaactgtaactgattgaaagtctggttaatagcggtcttaact
atgaggatccaaaggtagcaaaataaattggccattaaatgtggtctggtatcaatagtgtaacgatggtctcactgtctctacaacttgctcagtgaaa
ttgaattacccgtgcagatgcgggttgcctccaggtggacgggaagaccctatgcagctttactgtagttagctatcatattgatctacaacaaccttag
ttaatagtaattagggatgtcgattgacgtaagatggaataccttctgactttggttgggttaatatttacctttttaagtcgtatatcatatatgactc
aaatttttcttttgtttattatattcgtattctgttatatagtgttatatggtatggagcttataagggataggtggctaattggcagtttgactggggc
ggtcgtctttgataaagtagcaaagtacatccaaagatatttatttattataagcaatctttttttaagatactaactaaaaaatcatagtatctatata
aactatgataaatataatttattatatttttattaacttaaggtatagctagaaaattgaatggaaatcaatcaaccagtgtgaaaggttgtaatcggcg
taatggcggaaagcatgcctaactgaaagacttagaagtcgaccagatacgtaagtagggcatagtgacccttcgctatattatggaatagacggggatc
aatcgataaaagttacgctagggataacaggctgatagctggtgagagtacacattgtcccggctgtttggcaccttaaatacattggggaatataaata
gaaatatgtatatagaaattggctatatgctgaaacaccctaaagctttaagtactcatttattttaaataataaattgtaataatcttaatgattgggc
aatcagcagggaagttacttatttaggttatagcaactgtaaaatttgtaacccctcaacgactacacgccaacatccagtagctacataaaggtattct
tatgctggatgaagatatagtctaatcttaattgaaaatttaagctctcaatcctattaataataaaggtaagaggggtgtatattttatatactaatat
tgcgatgtcgactcaacctatcctccgggggtagaagcttggaagggttcggctgttcgccgattaaaaggttacgcgagttgggtttaataattaacaa
gtaataacgacttgtataaataatcatgttaataaaacagcgtatatataacatattaaaagagtatgtaataaattaattacatatgttagacactatc
aaaataaaaattaaaatttatatggaaaacagtaatactttaccaaaacatcttcatgatgttttaattggattaatgttgggggacggttatttatata
aaacttctcagacaagtaacagtagatttgagatgagttttggaactgatagagtaagttttgctgaatgggtagctaatctatttaaagattattctaa
tactggaattataaaaatttattataaaaaaggtacacctttctctaaatttaattatagattcaaaactaaaacattaccattatttaatgattaccat
gatcttttttatgtaaaaaataatgtcactttgaaatataaaaaagtagttccttctaatattaattctttaatgaatccagttgttttagcttatttgt
taatgtctgatggtaatttcgataaatctagaaatagaattagaatttataccaatagttattcaaaagtagaagtggaaagattagctaaatctattca
atctaatttagatatttatgttggtgtaatgcatgatagaaaggaccaatggattttaacaataggagcactacaattagataaattaagagatattgta
aaatctcattttgaacctagcatgttatatagaatcggaatttaacataatgatttatactacattattatattataataagcccccttataccaaggtt
ggtttaaggaaaaccggataaattgcaaggaaaactttaatcttaaagtcaatttgcagccaaagcttgcataaagtgaaaaatattttatgtattttta
tatcaagaaggttcaacgactaacaggtgagtatcactaacaataaacctgacacgaaaatccggcgttaataaaacaaattaacgatgacatagtctga
acagtggcgtgagttactgagatagagtttaaattactctatgataacaaaattgttaatacgacgtgagtcagtatggtccctatcttctggagggata
aatagtaaaaaggggcagaccttctagtacgaaaggatcaataggctgtgtttccctagtgtaccaattgtaattctctgttttttagtttttaaaaaaa
agattaaagaaagattaaagcatagttgggtagccacaaacatgatagataagcgctgaatgaatattaagcaggaagctatcccctagatactatctta
ttgattatcattttaattaatatttttattaattttctttttaatcaatgtgaataagaaatagaacatttctaaataggatgcaaatgaaagtgctgta
aagtatttagtttagcattactaatttattataaagactggatgttattaattgttttttaatattaatagaatacaaaatctcaataaaaaaaataagg
gggcctatttgttcgctttttaaattaggacactgccttatgaaggttaaatttcttttaaaagttgtaataagatattaatgagtgtttaccttttata
aaaatttaattttttaactttaccctaagaaagaaaaattaaaaaaaaaatatagaattatgtttacagttggtccctgtagtaaatttaatttatagta
aggttcgattccttcttaattctagtcaaaattaaaattacttagtttaatggtagaacatcattcttctaaaatgtcaaattaggttctattccaaaag
agaatga
>MSTRG.1448.1
ctgctacaagttacaacatccatccctcttctcatctctcctcataccaccaccctctgcaccaccccgactgtggccagcaccatgtctctcccttccg
cgcactctgcgaccttccctcctgtacaggccggagtcggcgctccggtcgaagccatgttcaagcagattctggacgcggtgcagaaatcgcaagcaga
gatcgctgagcttcgctccgagtgccacgaacttcgccaggccaatgccagcctggagaggcaggtccgcgagggactgaatcacaacgggtcgaaactt
ggcactcctggcttcacgactcctgcccccggcagcccccaactgcgcgcgaggtctcccttcctaaccccaaattccattccatccctggccgttccgc
ccagtatctacgtcccttcgcccctaagcgatcatgcgctcacgcagttccctttcggcgtccgcgaaattcccggtttctgggtcgtaatacccgctgg
tggtgcggggacacgtctgtggcccctctcgcgagagggccatccgaagtttctgctcgaccttaccctcaagggccgatcgctcattcaggccacctgg
gaccgtctcattcccctctcctccgccgctcgcacagcaattgtagcagggcccgcgcatgttacgagcatcacggagcagctcccggacctcctcgcgc
ataacctcatttgcgagcccagcgcgaaggactccatggccgccattggactggcagcagctgtactcgcggtccgcgacccggaagcgattattggctc
gttcgctgccgaccacatgatttctggtgacgacgccttcctggctgccgtcgcagaagccgtcgaagtcgcaaagaaggactacctcgtgacgatcggt
atcgcaccttcgcacccctcgactggattcggttacgtgtgcttgggcgagaagctgggcatgtcgggcgcaccgaatgcgcgacttgtctcgtcgttca
aggagaagccgaacgcacgcacggcggcggcctacatcaagacgggtaactaccgctggaacgcgggtatgttcgtgacgaaggcgaccttcctcatgca
gctgctcaaggagtacaagccggagctgcacgcggggctcgagaagatcgcgctggcatgggacgacgaggccgcgcgcgcgcgcgtcctggacgagatc
tggcccggcctcgagaagatcgccatcgatcacgcggtcgcggagcctgcatccatggaccgccgcgtcgcggtcgtgccagccaccttcggttgggacg
atgtcggagacttctcgtccctggcggaccttcttcctgctgagacgaaccagcctcgcattctcggtgacagcggtctggttgtcacggagcaggcggc
gggcggcattgtggtacctggctcgggcaggctggtgtccatgctcggtgtcgacgacgatctggtcatcgtcgacatgcccgataccctgctggtcacc
acccgtgcgcggtcgcaggaggtcaagcggctcgtcaagaagtgccgcgacgcgggctggaagcagcttctgtaaaggtaactcggctacgcgctggcgg
gttagacccttcatcataggttaggttttcgtggaaacattgaatagttctggtgacgataccgacggacggacaaggtgacagtttcttggtttgcgac
tctgctctgtacattatacgacgatatccgaacccggtcgacgtgagttggtatataacttaagtataacccccatcttccgcagcattgtacctacctc
cggccatcatctttgtatcttattccccgccgtggacccccacaaccgcttttacgtacgcgttgtgccgccataatt
>MSTRG.6196.1
gccccccgttgtctggctgcctcattgacatggaagggccacgctcatggccgcatgtgcagatggtggcgtccttgccgccacagcggcacaagtttag
tgtgtcttctgtacctatcccgggggcgggaagaatgcctttcaaaccgtttggtagtgcgggtgcaatgggcttgaatctccgtgatttgcccttcggt
gcaggctgggcggacggccccgcctccttcgcctccacggtcgccttagccgtagaggctgaggagcaagtgcacttgccgtgcatgcgcttcgtcttcc
gcagctccctgcacttgtcgcactgcgacaccggccttcccttcttcttcacctcgaacagcggccggtccgtgtgctggcatccggacgagcggtggcc
ctttatgcatgactcgcatgcgaacttcttgtcgttcacgaagaccatcgaacgagtgcacccctcggggttatgtgggggaaaatctggttccgggaga
agagaaaagaggtctcgtatcgggctagatgtgccaagcagcggtgtggtgcacaggagaaatatgtcgcggagggggccagggagtcttttaaggccgc
aaaacgggatgtatgcgccgttcgctgcagcagagtggcaaaggcgagcgtaggggccaacgcagaggcagcaggacgaagagagtgcgtgagggaagtg
ggacggaagag
>MSTRG.823.2
cggggatatagatacagacgaatcgaacaaaaggttctgtatagtctgggcgatcacagcatgggatactattacagtgctactgtaggccaatacgaga
aaaatggattatcgtggcgcaacggtgcgcctggtgcgttgcggtcttgtgcgtatgccgacattggtcgaccggtccgtcagggtgccccgtttcgagg
gctgcttgagtgcaggtaccgaaggggcaatagttacagggagacagtctgtcgttgacgcggatgttgaagaagatgaagacgacgccaacgacttgac
gaggggcggcggagaagttgtgggggtgggttcagagcagttctcctcatcggaagttggcccgccaccgtcaacgggagagtcgaccaccatacctttc
aatgcgggggattcggcttcaccatcaggcaggggtaggtgctcggcgaggaacgtctcgctgcctacagaagacacgccttttgacctgaagcggcgga
tgagaacgtcccggttctcagtcggcggaaggtcctcaacaactcgccgggggcgcttgcgaggggtcgcgcctgtaggcttgtcctccctagccccctc
ctcggcaaggctgtgagccgcacgacggatgttccctagcgctgttgtcgcagcaacgttgagagcgtcggccgctgtagccatgccggatgcctctgag
aggatacggccagttgaaccctcgatagatctcgacgtcgatgcaataccacgcagcatgaagcggtaacctgactgggcttctgtcgcgaggccgtctg
tcgcctcgagccgcgcacgtttcgcgcgatgttcgcggtcaaacgctgataatgaactggtcggcgcacagcggagaggccgaataatgagagtacacgt
accttgcgtgagcgtagtgctcgagccctggatgatacgctgaacctcttgggtgaagtcgttcgtcgatgacgagatggcttcttgcacttcggccagg
ccatcgctgatggactgcttggcagagttcacagacttgatacctccatctcgtaacctcttgccctcgacacccctcttcgtaagatgctcgctccatt
cactgccgcgcgaaacggcggcatcgagctgctggccttgcttctgaccgagctgctgcatctcgtgctctgctgccgtgttgctttccgtcatctcgga
gaacgtttcacgaaggctgcgatcgcgctcgttcgtgtattcgcccagaaggccggcgatgcgttccaggagtgcgtcagcggagcgcttcgcttcgata
cgttcggtttccagtaagcgagtgagaagagcattctgctgcttgaggcggaggatctcagtgttagtcgtgttgtctgcgagtgccttcgcttcttgca
aggttttgcgttcagtcgcaatgaactcgagggcttcttgtttgatggcttccgtgagggtgccgagctcttcgaaggctttttcaacggcggtgcagct
ggctaggctggacgtctcggcctcctggcagatgaattcgcagtgttgacgcagctcctctgcatacgccgcgaagcccgacttcatgctttcctgcgct
tccgtaattgttgctttcattgtgtcgatggtctcctgggaggcgtcttccttggcatggatgaccttcaacgactcctgaaccttctcaagttgctcct
tgatgcgggcggagactgctgcaagcgcctcgatctccttggtctggaactgctccgtctcggtcttgactttgttaaggtgctgggttgcggccttcat
gaaggtgtctaccttggaagacatcgtctgggactcattcgagacggtcttactgtgagcgttgactgctttgacgtttgcaccaaaggtcgcagtcttg
cgttccagtttcccgaacaggccggcgacatcgccctcatactgatgagcgacgcccttccattgctcgacaataccatgcagagcctgctcggtcgtct
cgtgagcctgacggacaacaatctcctcctctagagccccctccacggctgagagctgttgtctcgtcccaaggagttcgtctgttgtgccctcgagccg
gtgcttcgtgatacgcagttcctcgtcagtccgcgcgagcagcgtcatcgcttcctcgaactcttccctgacggccttcatctgcccttccaaaatcccg
atctgcttgaccgcctcgaggcgctccgtctccttgagctcctgctcagccgtcatcttggcccagctctcttctgagacgatgatcccgctcttctcgc
gtacagcgcggaggtcggcatgcaagcgggtgatctcagcgacgtagtccttgatgagggcattccgcgtcatctgttggttcacctccgggcggttctt
gatcgactttgcgcggatggcatagtcgagcgtcgaaagggtctcttccatgttcgaacgcgcaggcgagacggtggcgatgatgcacgtcttggtgcgg
ccaccaagggagtcttgaagcaggcgggtgagcttcgattcgcgatatggtacatgaggagagctatcaacgagggcattgattactctcccgagcgtga
ggagactctggttaatcataccggcctccctggcacgcttgttctccgcaccagaacgaccaatgttctcagacccagcgagatcgacgaggttaagttt
gccaacgcgaagaaggccgtctccagaagaggatgcggcggtcgagtgtatcgtgatggagaagacggaatgggaccgactggagtggtcattaaacttg
gtcgccgcgatctgtctcctgtgactgcccttcgtgaggagggcgagtgcgtccgtaacagtccgcacaggggtctcttccaggccctggatgatgacgc
ctcccttcttcgcgtcgtcgaaaagttttagggcaacctgctgggatgcatccttctgggctcccaggcccatgggctggtttgccccggatggagcagc
gagatcaggcgcgaggaggtcgcggagttcctcattgtaaagctcaacgaaggagatttttacgctgaagtctgcggcggtcgcttccaggtgttggaag
agcttaaagagaacacgggggatcatcccagctagttgggatgggttgcccatcggagtagtagccagctcgccctgcatggtatgggtcttgccagtac
ctgtttgtccgtatgcgaacaaggtacagttgtatcccatcaggacttcttgaagcatgggatggacgacgtcgttgtagacagtcgcttgatcggcttc
gggaccaaacaccatgtcaaaggggtacgtgcgtgtggtggggagggcagcgaccccgaaggtattggtggggacagacgtctcgatagtgatgtcctcg
cttctagcaccgttggtagtaacaataatgggagagttttcttgcatttcgcgctcagaacgacgacgacatcgaattacaaccttaatgttggcctcgg
agtctccagctgcgagtcttgtctgggaagatgacgcgcccttggtggagtcggtatctgggccatggtcggcggatgtggcggtcgaccgttgagcgtc
ggatttctgaaggacggagcgaggtctgatatgagaagcctgtggcggaggcatagacgaagcagcagtggcccgcgcgcgggacggggggcggcgagag
gccatgtcggggggagagggcgacggatgtcgggaacaagaggctgtt
>MSTRG.10899.1
actggcttatcttcgccacaacttcaatgatcatatgacatatcggtacattgactctgcgatggacctacgtcctgatacttattcttccctgaaaccg
gcaacgactccaacgaacaccgtgaggggccacaagcgtacgcttttcacccctgcttctcccgtctcacgagcgcgagcaacacgcgtcaccatcgggc
ccattagggaacgcaggggtgctcctcgtgtcgttggcgccaggcacatccatgctcgggttgaactcgaagaagttcgtcgggcggaacagcacgcgca
gatgctcgacaggcatcaccggccagtcctccgggcgcgggatgtgcgtaatacccatggtgaggtacaacaagatgtcctgcccgacgaggctatcgtc
gcccttggcccaattcggcagcgaatcttcaggagtatcgcgcgtctgcggcacatacttgcctgaaggccaca
>MSTRG.7602.1
cctccgagtccttcggggacacacggtccgtcgccttgacgcgctccacggcagggtccttggcgggcacgcgcacgccgagcgagtcgtggcgcttcag
ggtgctcgacgccgcgccgcccgcgtacgcgacgcccgacgtgccctcggggtcgaacttctgcatgtgctcgcgctcgaacttggccatcagctcgtcc
gtcaccgcccaccgctcctcctccgtctggaactggttcaggaacgcgggcggcgcgccccgcggcacgggccgcggatggtgcgggttcgggagggcct
ggctcaccagctgcggcagcgacgcgctgtggacgtgcagggctgctggggacgtcgggcgctctgtcgtgcccgacgcgagcttggacgacgtcggcga
gatgcgggacgtcggtgggggcgatcggcgggactggtgggacgagttggacgtggtcgggctgggctgctgctggctttgggggtacatcatctgcacg
tcgcggctggcgaggacctggcccagggaggggacgctcggcatcgagttggctttgatcgtccgcggtttttcgcggaacgacggcgacggggtcatct
cacggggcgttatgttctgcattggaccttgctgtccgaggggagactgggctactttccggctgcgctggggcgaaagactgggcataatctgcagcgg
actctggagaccaaagtcgctggatggggggaggagagaggtgatacgtcggaaaggataaacgtgcggggcgaggagatcgcaccttcataggtggcag
cggcccattgtactcgcgtttccaacgtggcggacgagtgtgcgggtacaaggacgtcgtcctctacacaacgcggtgggcgg
>MSTRG.10352.1
agtcagaagttcacgcctccatttcaccctctatccaaagtcgactatttgggcctgatctacgttcgtcgtcatggagtacatcccgcgatactcgcag
cctttcacactgcaagaggcgaggcagctcgcggtgccaatcatcacggaagagatctctcgtctacagaactccctggcacatctccagaggacacagg
acgacctgaaaagagcgctgtcaacagccccccgcgatgctgatttgacagaggcgtttgaggagaacgaaaccgttattggttctcaaagtgagagaat
cagcatgttacagatcgtcctggccgagaagggggtgccgttcagtgcccattacggtgccggtggtacgcaacccactggcagtgatgcaggttctcaa
acttcgagatatgcagactcctcgcggccggccgcaaaccaacatatggctgacccagctgggccagttgggccagttccaacatcgaatgacagtcgag
agggaggcatctacttgtagataaatctcgaatcggagagtcgttgaatgtgtgctcag
>MSTRG.14932.1
accagcgatatcgatccgtgtgccactgagcaatctacagcccgaactggaaggcatgtcgatcaacctgcatctgctggcaaggctggcaggaagaaga
gaggagccgtgtcgattgtcctgagtgttaagattccgggcgcatgggcgggatctcgcgtttggctcgagaagcagaggggcgatggtgacgggttctc
gttggcaaacgcgtaccgtacaagctgtatctacacggaatatatacgacctgttatccgatggtggcgcggggacgagcgaaaccgatcacgtaagcca
agatgcaacaacacacccccttgagcggtggagcgaggacagcgaggaagggcaaggcgaaaacaaaatgtaatgtacgacgagcaggaatgaatgggga
cacaccccctcaaacgagcgccgaccagcaacaacagagaaagacctcgacatcaaccaaaacataccgggaccatccaacatccggcgggcaggcaccg
caatgatcctcgaggagtcgggctccaagcaggcgggctagcgcgtgcgcagcgggacaggcgtccgggggaccctcgacgggcgaaacagggcaatagc
gagcagcggcataccctcggcgggcagcggcagcgggacatcgagtggcggcagaccctcggcgggcggcggcggcaggacgacaacgacgggcaggccc
tcggcgggcggccataacgagcgaggttcgatcggggttcgagcgcggggttcagtcggggggttcgagcgcgggggacagcgacggggacgcgaagcga
gcgaggacgggggacaacgagtgatgaccgggacgtacgagatgcgggcgctaaacgagcgtcgtcggcgagagcaggcgcggagcgatgagggtggcag
cgcggggctcggggataatcgtgcagcggagggaggagggagggggtcgcggcaggaagggcatcgtgttggggggtccatcgggagcaaagacggcggg
ggactgcaccgatccggcagtggtgacttcggcctcaccaggcggcgcctcgaattatccttcgggcagaggagacgcgtttgtgttaagattccgggcg
catgggcgggatctcgcgtttggctcgagaagcagaggggcgatggtgacgggttctcgttggcaaacgcgtaccgtacaagctgtatctaca
>MSTRG.1118.1
ggcaaggaaattaagatttgcgttgaacgtagcttggacttggtggacgaggaaagcggttggatggatgcgctgcttcgagaaggcccggcaacgttca
tcgcgtgattgcctctcgaatgagtgtgtatgccatgcaaagatatgcggcagcactgagcactagtgggtgggtgccaggacggtggcgggaagagatg
ttcatgcaaacctcgtggacggtgcaatcaaggatagagttgc
>MSTRG.4548.1
cttgactcagaagctccgaagttcctatacatccttcgccaccttatccctaccaccttcctccccatgtctgctcgcacaacccgtaaacgcgcacgta
ctgagtcagaagaggtgctcaaacaagagccttgaggcagatctagaggctacgaacactgccacccgtgccgactctgacccagagtcagcgaaccctc
cgcagaaataaccacagcgacaaaggaaaggacaaggccagagcgccacagcgcgatccccagttttggttcagcgatgggacgatcatcttggtcgccc
aggccgtcgaattccgcgtctacaggggtctgctggctgagtactctcccgtcttcaggacgatgttcgccgcaccaaaaggcccatcccgcctgctgcc
ggtcgatggagttccagagcataatcttgtcccgtatcgtcgagttgaaggactccccagaggacgtacgtccacattctacgcgcatatgtctccagga
agcagacgcggcaagtcgcgatcccagctaaattttccaccatcccacgtggagctgaactttcattctcaacgcaggttcttcgaggagacgaagcctt
ccttccaccaaatatctgcgtatattcgactgggtcagaagtacaagctggacgacctgtacgagcaatcgcgtcagttcctcaaacaccattacacgga
cgacctcgggacgtgggacacgcaaatgacccgggagcccgcaggctggcaagggagccagtctatcaggatcgtcaacttctcgcccggctcatcaacg
accgaccgtccctcctccccatcgcccttcatggcctgcgtatacttgaacgcagccatcgtgcagggcttcgagagggaagatggcacacacgagacgc
tccccgcagacgacctcggacgctgcttcgaagcgagcaaggacgtccgggaggcgcacatcaccgtcatcatgcgcacattccaggacacggcgtcccc
>MSTRG.4961.1
ggccgtccttggccgcgtcgaagagcacccgcttgtcgcccttggggttcttgaactccatcgttgcgctccacttgcccgagacctcgccgacgtcgtt
gttgccgcgccgtatgcgcccctggatggcgttgtatgtcccggagaagtatccctttgtcttgaactggatctcggcgtagtggcccgtcgcctcgttc
ttcgccgtgcacgagtctccgagctcgaggaacatcttgccccacaggattccccgcgcgtacatgttaggcatcgagatcacataatcgttgtcttctg
gccggccgaggaggtagacgcggttctcgccctccatgaacgtcgacacgctgtttccgaggaaccgggactttggccggagctcgccaatgacggcgac
cttgtttgcgggcgacacgtagtagaacgcggatatcggcggatggtgggacacttgttcagcgatgtagaacccgcgggagccgtccggatagtcatat
cgacagcggaagaactcgccgaggactgggg
>MSTRG.13115.1
atggtgagaagctatatatgcatgaattagatggtatactacaagttgaattgtgctaatacagtgtcgatgttggatcgaggaatgcaatgcgatagtt
ggtgttggaaccgataagcggagtcatgttgtgactgacaggatgaggtgtggtgttggaccagtgagtattgagcaagggaacgtgggggaggttcgac
gtgcgttggagatacactgatgaactgcatccagacgagttgaatcgacgcactatgagaggtgcggacgatacgtagagaaacatagcggagagcccgc
taccggcctttgatgagagtaaggaactcctcgcgggtcttctgctgagtccggaagcagccaagcatgcaggaagtaacggtcaccgctccaggttttt
gcacgccgcgcatggtcatgcacatgtgtgtcgcttccattacaactgcgacgccgcggggcttgatcgccttttctacagcaagcgcgacctgctttgt
cagtcgctcctgcacctgcagccggcgactgaaggtctcggcaattcgggcgagtttggaaagccccaagaccaatttgttcgggatgtaggcaatcgca
atcttgccagtgaacggcacgaggtggtgctcgcacaagctggatatctcgatgtcccgtacgagcaccatctcctcgtggtcttcctcgaagacggcgt
cattgataatgtcagtgagacgttcctcgtatcctcttgtcatccagaggagggccttcgcatagcgatcgggggttttaagtaggccttccctgtcagg
atcctctccaatgcactccaatattgtgcggactgcggccgaaagcttcttctcgcgttccgcgcgctcctctggggtagcgttcatgcgcaggtgggtg
gattttgcgggccatccgagaccatgctcatctggtaatgcatttacgacgttgggtacgattttggagggatatgcgggagtggatagcccagaaggga
cgcggaagccatagccgtcatgcctgtgggcgggacctacttgacgggaactggaagaggatgcatctcccaacgcatcgtgggcaatactcctccggct
cttcggctatggtgtggtgggagtcctgttggagtttgaatttctggaggcgttctgagacgtggttctggctcgcagggtcatcgagagacatgacgga
gagatcagacaaaataaaagtttgcaacggattccgggctcggactggggccactctcaaccggagtca
>MSTRG.2897.1
catgaaggctcttgatgtagtgcgcctcggcaacccgacgatggcgttcgaagcccgcgtccaagaagcgttgtcccgactaggcctgcgatagtcggcc
gcaacgatgacaacgacggcgacatcttcgtcaagcctgccctggaggctcacgaccctcacggggcggagaagacgcggacagggcggcggtctactgg
gatcgcgccgcattgaagagcgcgtagcgccaccggttcgcccgcgacggtgtgggcggccggccgagaagag
>MSTRG.8686.2
ggggaaaagtgaatggagagaaactaagggcgcagacaacaccgaattcggaaggcagacaaacagagaccgggaaaagagactacatccgaagtggaat
aatacgaccacaagcgtgcatacgcaagggccacgctacacaatacagtaaccacacggttccgagggaaacatcgagtaccgtagtcgcagtgaggggc
tagagaggatgaaaggaggcatagcatagcattcgacaggatctgcagagagcttgacggagaaggcaaaaggagggcgcgaaaggacacaataaacacc
taagcatacaaactgataatacaattcacggggtcgtggctcatggtggccacgagcggagtggatggaagacatttatccccatgcatcttactgcggg
ggctggggcccaggtccgggcgcaaactggggcggcggggggccttggcttggaggcggcggccgctgcccgttatgccaggactgcatctgcatcgtgc
tcacagtcgggctcgtcgtcgtctccttttcttcgagcatgtactggccctggtccgagtggtacccatacgagttcatgccgggagccaccgccccatt
ggcagctgccgcgccgccttcggggccgtagaacgggtaaaagtagaagggcggcacctcgggcattttgggcgtcgcgccgtcggcgtcggcgttgccg
tgcgagttgggacttcccttgatctgcatgggcgggtgcggcccgaacggaggcggaacggcgtactgcgcaggacccatcttcggcgtggggggcgatt
ggcctggagggtggttcgggccgggcttgggggacaggatgttctcgctttcccagtcctgctccgacaagagcatgggcgcgctcgtcggggcaacctg
gtggaggttgacgtccaggaccttctccgcgagcttggcgataagcgggtggccgctgttgacgtccttgtgctcccagcgccagcggaaggatgggagc
atgtcgagagccatccagacatcctcgagtgcgatctggcgggggatgcggtcgcagcgggacatgtggccgtagagaataaccatcgcagctatgtgca
gagggataggggatacaaagaatgcgatgtcggggaaccggatgagctggttgtgtgtacgacaatgatattgtgcgaagtgacaatgccatcaacaagc
gcccgatgcctctgagcatactccaacttccttcgaactgaacagagcacgaaggaagcaagatcttcgtgataccaattttgagcaacgtcaagccttc
gtcctcggtgatgtccgccacgagcttcgtgcgcctctcgatggaccagtcctcagtcccgctgaagaaccacttgtagtggtccgggagctgcttcttg
aacacgatcatgctcctgatgatcctgttcgcatgacggacgattgagtccgccgtctgcctcgtcggggcatacagcgagttgataatgtcggcttgta
tttccgcgatcggcgcgttcagcacgaagtgctccgatatctcggtgcccttgccacgcgcaggacggggcgtgttcgagtcgctcggcgcgatcgcaag
gggacggccaagttgaatggatgttcctcgatcgtgcatgaggacgatgctccacagccggattcgaagctggcattcctcgtccgaaaacacgttatcc
tgagacgtaggatcgtggtgtaggcccagttcgatagcaagccggaccaggctgccgaccaaacgccaaagagtgcgtccctgtcgctgtcaggaggtca
gaaacgttgttcgaacgatcgggagcgccactttgagcactcacctcggtatatacaggtaccagtgcagcaagatcagggcctgcagactgctaactgt
aaccctcagatcgggcttgaccttgagcgcaaactggaaaaactcgtcgtggtctggccagtcgggcggcatcaggacctttaagtccgggccgatcgac
gcagaaggttgcgcgctgttctcatgctggctcacgcgatgattgagttcactgagggtgcccagcgcaaagaccaagtaagcgctgcaaacaaagccgg
ggtcgtccgggacagggtgtccctcgtaaagctggttgagtgtgtgttcgaactcgtggcgcaacagaacgggacggtgaaagttcaaccgagagaaata
ggcctcgaggatgatgccgactgtttcgcgcgacttgggcaagaagacaggaatgggagatccgggaaccatctgcgtcggagtcgcgggccctgctgag
acactgttccgacgcatagtggcggagatccacttgctcgcatcacgagggagaggaggttctccaccctcgcgatcccgtccagaaatcaaggcattgg
aaccaaccgccagatcctccctgtcttgcggcgggatggtgacgtcgttcataatggcgcttgccacaccgaaggtcttcgcaagtgcgcgtgtgtccga
catatcttgagagagcgggtcttgtccacgaatctcgtgaggggaaggtggacgcggcggcatcggaggatgaggtgtaagagggtgctggaatggcgcg
accatgcgaggatcgtatcccgggggcggaggaccaccttgcatggggggcatgtgggggtggtgaggatacggcggatagtgcatcggcatgggtccat
ggtatcctgggggtatcatgggctgaccagggggtgggggcataggataagggtaatttctcgggggagagccgcccatgggagggacttcggttcggag
agagaagccacggttcgcagactggggagagttgggggcaaactggaaggtgctcgagactgcgttgtcgcttgtgtcgatctcgataccctcgcgggca
aggatgttgtcgaggtcattgaggtcgaaggtggggttgtgccgtttgagaagcgcttcgcactggaggagctggcgctcgatgcgctcggtgtgaccac
ggggagtgagggtctggcggtgacggtcctcctggtggcaaggggtgccggcggttgcgcaggcggtgcagcggggatgcttggagtcgcacttaatttt
cttgctcctgcatcgtgcgcacgcctcatgcgaacgccgcaaacgtcgcggctctgctggctgcggtggctcgtcaccgttctggtcgacttttctcctc
tttctcgacgccgactgcgggacgggcgggggcggctgttgctgctgctggccctggggggtcggcgggggctgctgattggggtcgatctggagggcgg
tctggagagaggagtgggcgaggttcaggtcggcgtgtggcggcaagaggtgtgtcatggctgaggatggtgagcgtcggggacgacgagggggagatta
tcaacgatgttgtcagcgccc
>MSTRG.3977.1
acgtatattccttgtcaatccgcctatcgcctgtttccgtcgtacacgagactggctaacccgtaccgaatgaaaaacgccaccatactcccacaaacct
gcgtcgcaattagcacgcgcgtgaggcggtcctcccgcatcggcccgagccggagcaggaagacgttgaggatcgtcaagttgctcgccgacgttatcgc
gcccgtcccgtcctcgacgccgagctccacgagacccagcgcggaaaacacacggaggacgagcgtggcgggcgcgcttgcgcgcttctctttgaactcg
gctctggacgcgtgcagcagctgcgtcgcggcgtcgaatcttggaacgcggtgtcttgggcaggggacgagaccgaacaactgcggacatgacagcacga
agttgaagatttggggtaggaagaacagcaataacgtcttggagtagtgcgcctggatcccgacgacagcaaacgccattcccgtcacgtaacataac
>MSTRG.14724.1
ctctgggccttgcgcttgaggatgacaggaacatacgtctcggggacaattaggaacagtaaacacgtctgtacgaattgccagataagtaacgttcggt
agcaccacctccaatcggcgttctatatctgagttagtacatgtgtcctagacgagggtagaacgagcccgatacctggacaatgaatctgttaaacaag
ataggtcaggacattttgaccagaacctacattcgctgcaacctaccctgcaatcaagggtccgacgattggaccaatgaacggtgaaatggtgta
>MSTRG.12436.1
gccaccgagcacgaagacaataagcccagtgctacatatactatccgtatgtcccaaacatccccgcgctgtctctgtgctcaaccgtcatcccgtttgc
tggcagtcactccaggtgctctcttgcgacgtgctcccttccggcgtttcatctcggtgcgatcctcgccatctcctgggcaactccgacatacttagac
tccgatgtctttcttccaaaacatatcgttctctttgttttctcgccttggctctcagggagagcacactgcgtctgtgacctgcgcctcttcgtgacgc
ttgtccttgaagacaacttcgcgacattgttttttgctccgttctgcctcttgctgattcatgtggcacgtcgacggcatctcctcatcctcggcaacag
gacaacggtccggcaggttttgggaacggtgcccagacgtgccccgtgcgatcccggagaccaaggggaacccccattccggcagcctatggaccttcct
tctaactcgccattttccctgctgacccagccggcacatgtcgccatcagctgggccttcccgatgcggcgcgagtacaagggatcgtcctatttaggca
acacaaagtggacgcccggaagaagtcgcgcgctgcgtctaacatggatagccgactacaaggggggttcccaattcgtgggcgagcaggtacgcgttgg
atcaatggaggatggattaaagtgcacgaccgtggagcaccctctcgttactgcagttgctcctccgctgcacactcccggtctcgcgccctctgcccct
tccccctgcctcctgggctgcttcgacgtcgacggccgcgcgtcctcgcttctccgcctgccccgctcttgtactgcgtacacggtagctgcctctcaat
acactcggtctcgacctccctcatctccaccatgattcccggggttaccgaatcgattgtcaccgggtcgttctcgatcttcggtgctggcttgatcagt
gttcctctctactggcatttggaagcatggaacgtcggctgcgttctgtacattttctggatcggtctcatgtgcctcttcaacggcatcaactactt
>MSTRG.7658.1
ctctcgcacatcctcctggccctggctcgtctccaaccacacttcagcccaatccccgtcctaagctcaggcacccgaccttcgatgctgccagaattca
aggccatccgtcgccctctcgatccacccttgacctagaccaagaattgccaatggaacatttacacccgcctctaccagtgccatgaacatcccagtat
tgatcggcatgtgttggcatcgcttctgctccacctctccaagttcaacaccgccggaagcggagctatgacgggccttcccgaatctcttttttttttc
tgacgctcacgatccaacagtgttctgctttgagatcgtctcctcagccgcttccctgcaccaacagcgcgaagcgcccctgtagacacaatacagtgtt
accgaatgcttcctgagtcagacgggctgccgcattatgtacctgccctggcccagggtcctctgtcactcctcgtcccccttcacaatccacgttccgc
aattctccagtccaggccgtcacgaggagtgtcattgacacgatacttgctcggaagtcagccctccgccatccttgtggtgtccctcttccatgacgag
cacgaatcatacctcggcactgcaactatcgccgcccagcactcgtgcggcgactcgtgggcccggtgctcagcgtttggggccctggcgatatcggcaa
ttgggtctacttcgcgcagccggtggatcgtacgaggaagtaccaagtgttgagacctatctggacgtcataaccatcggcaggctgtacccgtccagct
ggggttgaaaggtataaaagcccgcactctaggcttgacccccctcagcggtctccgcctcacatttcaactcaactatcgctttctcctctgcataaat
ttgtccgacatgtcgtacaccccgactacccccattgtccaagagttggtcgactacttctccgagaaccccgagttcaagaccgcctttgaacagtcct
tcttgatggcctacgctaccggccttcgcgagttcgacacgttcaacattcactccgtcgacgactacctccgctacatggacgaatacgttcactgggt
cccgtccgagaacgtctccgggaccaatgtctacaaccacatttgcatcttttacttcattctcgacctccctcccgtccgcgaccaccagagcccgatt
gacccttcttcccgcagcccctggcggtggttgtcggagtggctcatcaagtacgccaaggagatgggcaactggatggacttgccgggctctatcaacg
aggagaccatcgagacgttcgctcaatcccccgcataccgcgatactccggagaccgacttctacgaccagtaccccaagccgctctgtgggtggaagac
cttcaacgagttcttcgcgcgccacattaacaagacattccgacccatcgccgccctcgacgatcccaccgctattgtcagccccgccgactgctccttc
gacggcacctggccggtcaacgaggaccccgcgaacgtgaccacgtttgatgtcaagggcgtgccatggagcatcagccagctccttgacgacgaggcgt
cggggacctacttcggccccctcttctccggtggtatgttcacgcactccttcctcaacacaaccgactaccatcgccagcacgcgcccgtcgccggccg
cgtcatcgaggccaaggtcattcccgggctctgctacctcgaagtcgtcctcaagatgtccgaggccaccgacgatagccctgacagcacgccgcagccg
cgcctcggcatgcaccgccagatgctccccaaggccgccgaccccaccgtcgtcccccaccaggcagtcatccgcgctaacaagaaggcgaaggccgtcc
ccgtgtcgacgaccggcgagctcgtccccgacgctcctgactcccctggctaccagttcatccaggcgcgcgggatgatcctcatcgagagcgagatcgg
gctcgtcgccgtgctcccgattggcatggcgcaggtgtcgtcggtcgtgctgagcgtcaagaagggcgattgggtggagaagggccaggagatctcgtgc
ttccagctgggtgggtcggatatcgtgatggtgttccagaaggacgcgcaggtccagctcgaccaggagaagaacgtccactacaagttcgggagcaaga
tcggaagcgggcagcgcgtggccaagtagatggtatgtcttgactgcacccgagcgtggcggtgtacgagtagactcgaagagaggttcgaagctggata
tctgggtcatccttgccctgtactacgtaaatgtcaaccaagtatcgtgtactcagcttgtcatgatgttttgccctatacacgatacttatcagtagct
ggaagacgcgaacgctg
>MSTRG.7460.1
tcctcccaacgacgcgatacccgaaaccgcacctcccctcagtcgctcctgctgaaaacggcgccagggtcctccatagcatagaacgtcttcgcgaact
cctcaaacgagagcggcgcgatgtcggggtacagctcccgcacgtcgaggtacccgagccgcttcgcgttctcgagcgtgttctcctccagcacgagcat
gctgatctggtactcgttccacgactccgctatgtgcgccgacgcgttcgcgaccgggtcctgcgcgagcagcgccttcgcctgcgtcgcggc
>MSTRG.12458.1
acgccctttcatcatgtcatacgccagaatcgcaaaagcgacgataatagaggtgcatcccaaaaggctccaaatggtaaccgtgtccaccgccccgccc
cagatcgcgtctgatagaaagaccagaacgatggtgagcaggtttccaacagaagtgaccacggggccccaaatgccgagcaagacctaccaagcatctg
tcagcgtgtgcaggcacgagtacacaatagagaagcacgtaccatgaaccctgcattgaatattgcgccagacaacgcaatgccgcctacagctgcgtag
gtgatgcccctgcgcggaagctcgaaaggttcgatgccaaggatgtgcaagacggggatgggcacccagaagacgagcagcgtgcaaattccgatcccca
gcgtgagtaggttaggatggaggccgaagggtagaggatcgattatatgcgcatgggaccatatggctgcgtcggggccggcatcaagatcgtctgtggg
ttcgtctgcggacgctgcaaggggcgagtacatatcgtcggcagcaacctccgggtcgtttggaagagctgcgtacgccttataagcaacctggtaggca
gcgtatagtagggacgcgacgagggtcaacaaatcgccgatgagaggggcgcgtgggccctcctccgtggtaggagaggcaagggactcggatgacttct
tttttttgagccagagtccccataaaccacgacagcagctcctgcagtagcaatgagcactgcgagcagacggcgggcgtcccatttgtggccgaacagg
tagacggtgaaagacgtatgcgaaaagcgcgttcgtgttccaaagggcagttacatccgtaactggggccagggctaccgctacaaaccacagaattgaa
gggacggtaagaccggcagtgaggtaaaagatgagccacagaaatctttcgggtcgggaaggttgcagcattgagagttgaggtggactttggggacaga
tgttgctggacggcaatgaggactgtcttgagtatggaagtgatggaatgttgagtcgttacggaaaggtaaacgacgtgtagagggaatgttattgcga
aggcagaatgtacgatatagaatatgagatatggctgtcggaagcctagttgggcctggacgtactgggcaagttgagtctctacgacaaaggcggccaa
acagacggcaaagatgacgatggcacgctttcctccgagatggatgggaggatggtgtccggagggcatgtagaatagcgggcggagtctaaggggaaga
gggaacagaaagctatggcgctggcggcatgaaagggtctaagaagagcgaaagtcgagacgaggagcaagaaggcgacagagacgtttttggctggtcc
aagacggggtcc
>MSTRG.12124.2
gcagcaaagccaagatgcagcaacgatgtacacgacaatggactgcggagcccgttcaacgtcttttgtagcagaggcggcggtctcggggtgtgcgaag
aggtcggcgtgtgtaatacggatgtgtagaagtacaagttgtgagttcttcctcaagccaaggaatgggataacgatcgtgtggcgtagggtatgagtgc
ggtctgtaaggtatgcaaagctgcagaggtcaaagctatcatgtaagggccgagccaaggtatatgcgcgcccgccgtttgttcaacatgccgcccttga
aagtcgccagagtatacaccaatgcaatattggcgccaaaccacggtagggctagtcacgatagaggggcgcgggggatcggtggaaaggtttagtatgg
tggacgcttgaactccgatgagatctgagcgtcacccgcctcaggatcggggaggcgggtcttctgtgcgacgtcgtccgagttgtaatccgaaagat
>MSTRG.2427.1
aacgctcggcgttttcagatgaacttatgtacagggaatactgagtacaattggcaactttgcgcgattatggactatactgtagaagcctacgatgcat
ggcgtgtggaatgcggacaatacatactgtatgtgcaggatgaaggatgacaggggccacggagaaacattatggccagggtcgaaacagcaaggtatga
caagtgcgtagcatggaccgtagcctattttgcgactaggagggcggacgtattctaactgacagcgacggtgtgtgaatggcatggaacaagagttcgt
gaacatgtgctatgtaacaatgggcggtggcgaaggagaaaaggcattaagactgtaccagacgggattaaacataagtacgatgccagtcaataggatc
gaataagatagagtccgacgcgtgtggccgccggagagtccccagacaaaatcagccatatttagtcggccttttgagcgacaatgcgaagagtgccaaa
gtgcgcgcatgggagtgcgtcatgcccgctcgagcttgaacgcgactcggttatcgctggcggcgcggaagagttggcggtaatgggacgatccaaaaat
gtcgacgagtgccgcttcgtgaccagtgacccactcgacaggcggtagacctcgaatggtccggtacatcccctcaccggggacctgctcctctttgatg
aggacgatcatgccagtaaggagacactggaggaggtggaggaggtccgcgatcgccgggacggtatgtcggagcccggggaagagcgcggagtggaaca
ccatctcccactggacgcgtcgttcgcgcgagaagaaggacgacgcgttgacgggaatttggaggcgcatattcgggctgcgcgggaggccccttgacga
gcggtatggggtggggcattcgatgtcgaagaggagtctagagtccaacggggtcacgtcctgccaaccgtgttcctggaccagcttcgagcgtagggaa
agcagccaacgacgtgctcgtgcatagttcgtgccgagtgcgtcggcggtcgtgaggggaataccggttcgccgtgaccattcatccatagaagcgacgt
cgttagtgaagaataattgtggcgggacgctggacatgatgggtgctcgttttcggacgaaggggacgcaggggggacggagaggggtgtcgcggggaag
gcggaacgaaggcgaagggcggtggcgaacccgaaatggcgaacgaagaagccagcctgcctccagcagtgaaaagtgtggatcaaggagccgcgtgccc
gggcgggaaacacacgttgttgagcacagcgggataggaggcgaggagaggaagggaatgtcagagggagatggtggaggagaaaagcatggtctcgcgt
cggcccttttcaagggcgggcgttgcgccgagactgctgaaattggacctggcgatcgccacggagagcgggccccatag
>MSTRG.11810.1
ttcccttgttgcccgctgctttccgtttcctctctccctcacgctgtctactgaccacctctgcctccttttcaacggccgcagcgacgtcacagagcgc
agtctcgacctcgagcgcaatgacggtggcggtatggcggaaactccgcagctgagacgatgacatggcaataacccaggtttggagcgtcggcatcagg
tctgaggtgtatagagagccgagctcggcagaggacacgatgaggcgttcgagaaactcggacagcgacttgcggaacttcttgaagatgggtagcttgg
acgtcagggggtatattggcgtgtcgtccttcttgagaatctccgtgaaatcatccagggcgtccaccactccgtcgtagtcgaccgcccggtcttcgtc
aacagagtcgttacagccgcatgaacgcagaatgcagttgatgaggtcagcaagactctggccaggcgtcctagacagcgattcgaggtagtcttctgct
gtcgactgcagcgcggcggcagggttcataatagcattgaacagcgcattgtcgccagaaatcttgctgtcccgagccacacgctccgcgtcgaactcgc
catcggcgccggcagcctgcttgcccttgcgtccagctgttttccttggttttggtgggcccggtggct
>MSTRG.13754.2
aaaattagtccgttagctcaattatcaaggtccggctcctggaagaggtaaacgagacataattatttactgaaaagagccaatattcccccataaccag
ggatcacttgcctccgatgccgttcacacaaagagcgagatatataaacactatttgcattgaaggtagactatgtaacaacaacgcggccatattggct
acaactacgatgcaagtaatacatcctcccgtacacatgagctcacagaaacagaaacagcgaagcaatgggaaacactatgcacggaaagaattagatg
gacgcacctgaaccgaaaggatcatacgagatgaaggtgccggagcgcagtgagagatactcgccccagaacttggtcttgttcagaaccgcgtccacga
gcgtgggcgttgattgctccggggataatgcagctgcggatcgcaatgcgtgatgcgcagtgggcagaggtggcgctctatgcttgcactaatcagccaa
ctcaccgcgttccagatgtcacgttcgacggcgggaacccgaccaaggccaggaacgggtccgacatccttcctgagatacgggatggcgaggaagtcac
cgaagatgcccgcgggtatagtggagtagtgattaccggagcagtaggtcgcgagctcccgcctcatcgcagtctaccagagacgccaaacctccaaacc
agaccacgcaggacaagtcaaaagatacgaatcaccagttgagatcagcgaaccagtgaactggaagctagtttggcaggggaactggtcagcagcagcg
ggagggctttga
>MSTRG.13382.1
gcggttttgtctcaggttcacatcgctgcactgcactggtgcacactcccacgcttcctatatccaacagccaccaactcatcgttgaagttgacgttga
acatttacgcgcgcatctcatatcctaccatgtctgacactgcaaacatccagaaggagttcggcaagctgaaccccttggacgagaatctgtaccagct
tgatgaggctggaaaagctttcatgaagacccaaaccggtattgaggatgaagaagaactcaagaagcacatcctagccgtccaggctgaagcttacgag
atccacccctatccctgtattcggcgtttcgggttcctgcagtgcaaggtcgcacggttgcctgcatacaaacaactatttggctctgggcaaggagaga
caagaccctatcttccttgacataggatgttgct
>MSTRG.12330.2
cccaccgtggttaacctcgtgaagcatggagctaattcaactcaagcctgggggttaacgtaggccgcgatgccctcgtaggcgtacccgaggctgttca
ccgcgttgtccctctcctccgcgttcgtcgtgtagaagtggtccgtcccacccgcactccacatgcggtacagcggcacggtcccgcagagcggcgtccc
gtacacgtagcccgtgatgccctcgtagccgtacccgcccgccgccgcgacgtcgcgctcggtcgcgttcgtcgtgtagaaatggtcgaccgcggccgcg
ttgaacaggcggtagagcgggatcgtgatcggggtctgctcggggtggatctgtgccgcgtcgccctcttggacgtaccccaggacggcgaccgcggcct
gcatctcgccggagttggtggtgtagaagtggtccgtgagcgaggggttgaaggcgcgcagcaggggggt
>MSTRG.3820.1
ggcgtccatcttggcagcgaggtggatcaggcagtccagcttccccccagtaatctcggatacttgctttgctgcgccctcgagcgtgctgtactcggtg
acatcccctggaattatgtgcacgttcttgagacccacgatagcagcgtgcaaatgcgacgatcctgctggatcccggacgatcgcgaaaacaaccgctc
cgggtcgccgggccagctgacgaacatactcaagccctatgccacgggaggcaccaaccaccgcgtatgagagcatcgtgagcgggacaatagagtgggt
c
>MSTRG.3827.1
aagacggcgaggtcggtggtgaaggggtattcttgtagggcgcggagtgcttgatcctggacggattggatgtgatacttgtgtgcgaggcgcacgacgg
ctgagacctcgtcgaatgaacggatgactgcagaattggcagtagggtagcataggggagatgctggcaggagaatgcgtaggaggtgcgccaagtcgaa
cggagagtcggtgaggtgcacgaccgggcatccatcaagagtttcatcctcctgggagccagcggaggcaaacatgtcagcgaagacagtagattgcacc
gctaagaggccgcggaagatgcggaagcctgttagtcgagcgatgaggacaatattgccatcgtcgaaccagaactcggagtggcgcttg
>MSTRG.13364.1
ggaagtacaacctagaaagcgtgacgtgatatcaccggaagccaggtataccgtatggtaagttacttatgtacatgagaatattcgtacaacaacgcat
acagcgctctgtgcatgcatgtctactcctgtgtagcgggtgcgaagggaggatgcgggaaatgatacaatgtgcgggggcagaggagcgaataaacact
gtagagcggaattatagggcgcaaagagttctacgcatatacgaggaagcgaggtgggtgcgccgcagcacgggctctaccatcctataggacagccacg
agtgcgcgaccttctcaacgattgagataaagcgatacggcgagattcggaagccaattcagaggaggaatgcaagggatgggggtcgcgatgggtaaat
acgaaaggcagagacatgtagtaatgatgggcgcgtgcggaaaggtggtatctgtccaaaaggttcatatggaaagcataaaacgcagaaagcaagctga
gagcgggctgcaggcgcacggatcataacaagactggacaaaacgaggttcgggggggtcaagacaatgcaaagcaagcgtcgcagctattaggagtcgc
tgctgacggcccacgcgaggctgctgcgcccgatgccgtcccatgcgacaccgaccatcttctccttgcctgcggcaagcgtgccgtcgcgcgcgcccgc
tgccaggcgatggcgtgcgcttggcagatgttgtgcagggcctgcaggcggagcatgatggggttcgcaaccggacgcggccgggagacgcatgtgcgcg
gcaggtactgaggacggagaggagagcgggtgagtggtggaggggaggggaagacgcgctcgtacgcattcagggaattcgcggatctagagaagagggg
aatgagagtgcgatgatatctggacgcctcgtcctcgcggtacatctccgcatcggcgaagacctggacatcaaacgaggaggcacgatagccctcgggc
ttcagcccgctccgcgaacgacgagatgaggggtaccggaatcgagttacaggggatcgcgaacgggagcgtgaccgcgatcttgagtcagatagcgagc
gatcggtatacaggtcaacccctgcagagaacatcgtagccttcacgtacgcatgctgaaattgcgcagcaaggtccatgaagctggaaatggatcggct
gacacgatgaacgagctgcgcagtcgggctgggaggggtttggttgtccgattgaccagacaaacttccccgtctggtcagaggcctgcctctaccaatc
gcaagagcctcgttgcgtttggggcgtggtgtgggaggaagagcgagcgggtgggaagaggtgggaagagcaggtgtattgggcggcggcttggaggatt
gcctacgtggagtaatggaggggtccgacgatggtgacgtcgacaaaggcgaggagaggaaattgataggcttgctggtggagagaggtgacgacgaggg
cgtggtaatggtggtagtggtggaacggaaggagctcttgctcgagaacgtaaaccacgagcccgagcgggtgacggtagaagtggatgaagagctggtg
gatgtggacgacgacgcgctcgaaatagactcggccgtcggaggcacgcagggccctgatggctactgatttcttcaccttcatcaccggttccgacgtg
gtgtccttgagcccttggcccttgtcatcaacggtggctggctccagaaggacagcaaggagttctgccctgtgttggtcacgtcgtgtgtacggccgag
tatcctcgtcgtcttcgaacaagggaccatgcatagcgacgaggacgtctgagaatgagacagatctggagaggctcttggcatgcttgagggcaagctc
gcgctgggctcttgggagggtgagggagtccttatccgagggcgaccggcctgtgggaggagaaagcgacatcggacgagaaggtggggacggcatgatg
tcgtacagaaacatgccgctctcatcggactgcttctccgtgcgcgtgggcctggggaatcgcgcatcggcactccggagggagtcgtagcagacgagct
gccgcggctgaccactcgccatcctgagttgggacgtgcgcgcggcccgggcagcctccgccctgcgctgccgttcgcgctcgcgctccttcgcgagacg
ttccgccgcacgccgctcacgttccgcctcctccttcttgcgcgcgacacgggccttctcaccgcggaagcgttgcatgctgtgctcccagacacgctca
cactgccgcagccgttcctctcgcagccgtctgtgctgtgcttctcgggcacgcctctctgcctccaagacgcgcgcctctcggcgtctgcgtctaggcg
gagaccgccttcgggaacgaatgagctggagaaatcttcgtcgcgcacagcggcgatgcgtgggtcgtcgtcgccatcgacctcgataccgcgcagcttg
agaagaaggatcttggcgagatgcatgttgtcgagtgcataggcgacatgcatctggtcctggagggagcggggtggagacggaggcgagtcatagtagt
cgagtgggcgttccaaaccgcagtcgtggaaatgatctggtggcgtgaggggaccaagaggagttgagtctgagacgtcggagaaagcgctgctggagga
gccgacgcgggggagggagtcggacggtgacgtggagagggaggggaggggctgtggtggtgacgggggaggggggaggcgtgacgaggacgcgagcggt
tgagagagtgcgcttggggcgtcgcgcgggtcgcggaaggtggttcttagtacggagctcccggcggggtgtgcgcgcaaggcggaggtgtgttgggctt
tgcgggcgatggcaatgggagagacatctctctggagcggcctctggagtccatgggggagcgctgggggcgtgaatggggtctggctcgtggcggatgg
gaaagtgacaggaggagacaaggccgggctgagcagtcgtcgtccacgttgggcagatatcacagatccccatgcctcgaggcggcgcctgtcctccctc
ctcgagctcatatcacacatctccacacacctcattcaatattgatcctgcagcactccatgaatattatgccgccgtctcccttcctactctgtccctc
cccgtccattgcgccgagacaggggccccgccaccacctcgtccgattcgcactatggccctcgaacaaaagcttactcgatcgcttttatgcgccttgc
cccgctttgccctccatctccgcactgcattgtccaaccgcaccaaaataattgcatttgtccgtcgcctcatcccgtctgcaaaccaactcgctgccag
gggccgagatgcatgcacgc
>MSTRG.2207.1
gatataccgtgcctatgtggtctgggaccgctcatttaaggttattatacccccgttcatcctcctcgccggggaactcgttcttggctacttcgtttct
ctcgcggggcccttcgcgccggaagcttggggcctgaacatcattgtactctccaacgcgttctacgttctctcggtcgtgacgaacattttgtcgagcg
gcctcatcatggcgcgaatattgtggttcaagtcgcacacccccagaaagttttccaagtctccttggactcgcaagatggccgtctgaagaacgtcaca
tggcgcgtcgtcgagtccatcctccagtctgccgcaatatactccgtcgcctccatctcgctcgccgtgacctcgttcacgagcacgacggccgcgttcc
cagcgtgccacagcgtgttcccatctgtcatcgggctcgtcttcctcctaatcgccatgcgcatctcgtcgagcgcgagcgcgagcgccgcagcgtccaa
gcatcgctccacgctttccacgaacg
>MSTRG.9623.1
tccgcaagggatggacagtgacgagcaagggtcggacagcgaccagcgcatcatttactccgtccagccctccttcgctctttcccctcgtctccctcta
ccgccatgttcgctgcatccgctcgctctgcagccctctccgctggtctcggacgccgcgcggcgagcaccatcgcgcaaaaatactctaacgctgtctt
ctctgccgcgctcaacaagtcgccccaggtgctcaccaaggtccagaccgagctcaccgcgattcagtccgccgtaaaggctacccccgagctcgcgacg
ttcatccacaaccccacgctgtcgacgaaggaccgcgccgcgggcctcccgtcgctgtatgccgccgctggcaaggagggtgtctcggagattacgaaaa
acctcttcgtcgtcctctcggagaacggtcggctcgtcgagaccgagggtgttatcgagggcttcaacgagcttgttgcgaactacaagggggagctcaa
cgtgaccatcacgagcgccgccgccctcccgagggacatccagacgcggttggagaccctgctcaagcagtcgcaggctgcccagcaggctaagtcgctc
aagatcacgaacaagatcaacccgtctgtgcttgggggtgtcgttgttgacttcggcgacaagaccattgaccttagcgttgcatcacgcgttaacaagc
tcaacagccttctctcccaatcggtatgagtgatcgtgtggcgtagtcgggcataccaccggtgccggtgaggggactgtcgcgcagaagaagtaactat
tacgcttttgcggacgtttaaatacatagatgtggacgcca
>MSTRG.26.1
gccctgggaccactcgacggcctcgtggaactcgcactcggacagccggacggggttcgagagcgggaagatgatcgggcgcgggttcagcgcggacatg
gtctcgatgacggactggttgaacgcgcccttgatggtggacaggccgaggagcgcggtgggcttgatgagcttgatgatctcggtgaggtccttgagcg
gggggccggtgtagtccttgcgcgagaagtacttcttgtgctccgccatcggcccgcgcgcgtcgaagacgagcccctgcgagtcgacgaggtatatccg
ctcgcgcgcctcgtcgtccgagaggccctggagcttgaagaagctctgcagctgcatcgcgacgccgacgcccgcggagcccgcgccccaagaacagtat
cctgtggtccgagagcgggcggcccgacgcggcgcgctcgcgagcttcgcggcgttgatgaagccgctgagcacgacggcgcccgtgccctggatgtcgt
cgttgaagagcgggtactggttgcggaagcgctcgaggtagctgaacgccttgtccgtggagaagtcctcgaactggatgaggagcttcgggaacgcggc
ggccatctcggtcatgaactcgtccatgaacgcgtccatgacgtccatcggcacgcgcttctgccgcaggccgaggtagagcgggtcgtcgaggtgccgc
tgcgtgtccgtgccgaggtcgaggcagatcgggagcgtcgactcggggcggatgcccgcgcccgcgacgtagagcgagagcttgccgatcgagatgggca
tcccgttcacgccgaggtcgcccaggccgaggatgcgcgagccgtcggtcacgaccgagatgcgggcctcgtccttgcgcggccagttgcgcaggatctg
cccgatcttgcccttgtctttgatggagatgaagagaccctcaggacggcggtagattttgcgagtactggaggcaggcgtcgccgacgatgggggtgta
gatgatgggggtgaattccgccatgttggctaggcacagacggtagaacatgttgtggtcggcatccttgagctggctgaggtagatgtacttctcgatg
cccttgtctttggagcggagctgggcgagacagcgttctgcgtgaatggcattgtcgagggcggggggcacgaggccttggggaggcttggagggaggtg
cagacgtgaccttgagcttctggacgccgttggaccagacgggagtgaggactatgggcattgtcgcagtgggggtggggtaggtggggtgggattttgc
ggggtcaggtcagcaagcggtgcgggtgcgggggagaatgcagcaggaggtatcggggaggagtgatattaacggagggccgagagagcgttgggggaag
atggagaatgggagaaggagggaatggtgaagaggggacaagaacgagc
>MSTRG.11310.1
caggatggtgacacggttaccgtgacctcggcgtgacatactctcgtaacgtccgcggctcctgttgccgtctacgacgacgacgacgacgacaacaacg
acagccctgcccctcgttccgcccctcgctcctttgttgcgccctcctgctcctgttcatccccctctgagctacccatgtctcaaagtaactcaggtag
ctcctcatcctccggcatcccgcagactgcgcccgccggcggcctcacgatcaccaaacccccgcagacggcgacgtcctacttcaaaattgccccctcc
aacaccattaccttcgcatggaacttcacggatgtcctctccaccccaacgcacctcactgtctccgccatcggccagaacggcaacacttaccccgtcg
ggcccaccgacggcgtgatcgacggcaccgcaacgtccgtgacgtgggacctgtggtcgtaccagcaggcgcattcaacgcttccgcttgaccccggatc
gtacgtgctgcacatttgggacgaccgggggccgggcgcggcgaggcagcccgggctgctacaggagaactccgcactcccagtttgcactctacacccc
acaatcgtatacaccccgctcgagagctgggtatgctcaacatgcagtggagcgtggtccgacttcgccacacatcccgcgtttgtcagcctgaccgtga
cattcgtggtgatgttcctctccggctactcgctcatcaggcaagctctgcggtagaggggaggccctccgccaccgtcaccatcgtcaccccagctccg
cgatccaggtatggagggatgggctgaggctaaggccggggcggtctagacggagtgtgtgggtgtgatgcggtggttgtggttttgctttgggtgtcgt
cggggctctcacggatgacagtcgcaacacacggactaccttggacatcatgacgctacgtctgcagtttggccgcacatgttttattcccctccagatg
actttcgttttctcgcatggacttgctacagccgcataccagactcagtaccgataatgtgttctcctcgcacgatagactcgatggcgtgccatctcta
actctgaaccgtcccacgctggcgatctcagcccacggggctattcctggcactgcccgtcggtg
>MSTRG.12177.1
gctttataggggggtacacattattttatatttgctttataactataaattttataattaaagacatataaaatatgtattaaaattatatatttatatt
aattagattatgctgcatctatccatgctaagtaatcttgaattgatactgcttcaatagctattggcatgaaaccgtggtacactccgcaaatttcaga
acattgaccgtagaaagtaccagttctttcagctaagatagaagtttgatttaatctaccaggaacagcatcaatttttaaccctaaagaaggtactgca
aaagagtggataacatcggctcctgtaacaattaatctaatatgtgtatcagtaggaacaactactttattatcaacatctaataatctaaattgaccta
attctaaatctgaatccatggctaactgaatttatcaaacaaaaatttatctgttaaaacccaaagttaaaatatactgttcgtttatcattcatattat
tccgaatttcttggatttgggccaaaccctcaggacttaaatgatcttttgataaaataatattataaataattttaaaatcattataatccattttctt
tactcctaagactggatataaatcaaaaaaaggaattacaatattacctatatcctgaatatttgaaatatttaaaattacagtttgttttgaaataaaa
atacctttatttgttcttgatttatatttgttgaaagaaatatttggaaagtattttgaaagataatcgtataaaccttctaataaggctgtatctttaa
gatgaagagttattttaaaaaacacatcctgcataaaatgtatctttatactgtgtcaacttagtataaaaagatccatctccacttacaaatcctgcaa
cccacattccatgaggaatacccctaaaattgtaacacatagtatcaattaaagaaatattaaaatcaggaaaagcttctttcaaactatcagataatcc
gtaattaattaaattttttaatgtagccaattttgtcataccttgataattaaaatgtttttttgttgccaaaatattataagcttgtaaccaatattga
tacacaagatatttactggaaacaagaggatatagtttaaaatggttaacaataactgcaagatctttaaatgttttaactgtataaactagttactttt
ccttttgtactaacagttcccactcctaatgtttccttaaaacttagaagaataggtaaatctttaacatgtaagttaattccaaaaactaatctaggag
tatactacttaaatttagctttagaatctttaaataattcaatactaaaataaccttcagcatcaacatatccagtaataaaccaaggatctagtttatt
taactttggtctttttgtaacaactacattttcagagtcattatttttgttagaaaggatttcagtttgatacccccttacagaggccattagagtgcac
cttaacagttcttctggaaaactgtaactaccgtccactcgttgctcttttaccagtgcgatagcgctggatttagatccgcgataacccatttcacttt
cgttcatatatcatagcttgttaccgtatccagggaattagtctggccacacataacgtttccattatggcttggtactatgatctttagggtgtccccg
gagtttgatagttgggcccacgggatcgatttcccagatcgatcagcaggcaacatatatgaatcaaattctattgattcaccactaacattaatataat
cactatattcatatgaccaataccattggtgccctactactttaattgtaactgttggagaaattacttcatctaataaatataataatctaaatgaagg
aaatgcaatagcaattaaaatgaaagctggtgtaatagtccaaattaattctattaatgtcagcaaacccattatctttcaataaatggctggactatat
cttcatcctttattagaaattttaaaggagtttcacgtgtagtctctgaggatcctactctctttaattatataaagatttggtttcctgctgattgtcc
attgttacatcctttagggttataactgataaaattattaaaattagatagtacctaaaggctttaggagtttccagcatacagtgaaattttattcata
gtttttttaaatttatttagatgaaaatttatatctatctttatatatttcccctgaatttatatatctttttacagtagaaccacttatacctaaaaat
ttagcagcccttctaattgaaacaaagctacctattaatttaaacccttctgactcaaatttttcataaacataaacaaaaagaaccattagcaatactc
aattttaataatgtttcataagaatgttttctacctaaagctttttgtctcattaactctttagttttttcagagtgaactttaccaaataaaggattat
ttactttagatttttttaaactcataaggactttagtttcttctgtatggactctcccaaatataggtgatttttcctttacataaactcctttcaaaga
tttactaatttttgctttagtttcttctgtatgattataatttaaagaactacctgcaacttttagtatattatatttaggatttaacttatcaaaataa
tattgttctctgatgagtaactcagcttcatcgcaatattccaatatttctaatgaaaagttagagtaaccatatttgattaatgctctactaattataa
gactatttctatatcttagataactaagattaaaatattttataaatctttttgataaatccttcgattgtccaatataggtttcatttgtcaatttatt
agttcattgatatattcctgatttacctttattttctttaatgatagattttctcattaaataggcatcttcatacaatttgatactattaggaatatca
ttagaaggactattaagtgaagtactgtaaaacctaatatatggtttattaactatataaatattattaaatttaaaacacttttgaataggcacaactc
taccgtggttaagatatttatgtactataggtgaattattattattaaagtaatacattattgaacctataacccaaaatacacttacacatattactac
taagtagaagaagatagtattgtgtaattctactatccctgtaaatcctggtgctgcactatcttgaaatcctaattgccaaggttgtggagcatcgtta
taaattgtattaaaaattgaaaagtaatttaacataattgtaattaattcattaatttaatgattaaatttgaacttagtatattttactcactataatt
tatttatataaaatttatataaattttaatattaatgtgtttaataccttgtctatgaagacaatcatgattaaaatcattgcttaatttaataaattaa
aggcatcctaagttacatcttaaaaataaaacatcttttactaaggtaaaattaaaaaataaaggag
>MSTRG.9120.1
cctcgtctttgtagcttggtatcaggagcatggtgcaggcatcgacgcaaacggtaccgcagggccgtagcttctacacgagtcttggacacctcaacga
gacctggaaggactccctgttccttggacatgtgatgggcggaattacatggacgctgcagtccaataccacccttgcattcaatgccagcgcgagggta
ggaaatggggttccgtcatcgaacagtaccaacagcagctccacggcttctcactcgggcaccagcacctcaagcctaagttccgc
>MSTRG.2475.1
gaaggcacgttcacgagataatatataatacagcaataaacctggatacagtatcgggagtgccggaaagtgagcaatatacacgaattacgagacccag
agacaaagagaccgtgatagtgagcgtgggtagagcgaaggaccgaattaacagtccattcatcctcaaagtacgagagacagagcgagaggagggaaag
gattcatacactggtgtcgggagcgagcggggaccaggagaacgaaaatgatacaactcgggagcggggtatgacgactgcgaggagtatagtagacagt
ccgactccgaccgcggaacgacgtcggcagagtcagtgtatagatatagtgatacgagcacgagaccccggcggagacattatcgtatcaacgaacggag
ggatatgttcgaagggaaggagcaaggcgcatggtccaaaataaagagtgtttgtagaggaggcgaagcggcggagaggagagctcgacagtgacaagct
tcggatgccacctgggcgaccgatggtgaaggacggaaggaccctagaactcgaggaactggtacgcaactgagtcgaaccgttgctggatcgacggtgg
gcgttcctcgcgaataagacctgggatctcttccgcgggtgggagaggaaggtgagagaagttgcgtgtgtcgtcgacggaggcgacatgtgggatgatg
ggtgcccgaatttcgcgccgctccagtgcgtcccagtcaacgcctcggaaccaaggatggtctaggacatcttgtgaaccgccaatcaagttgcccaggc
gtttactccggtccggatgcaagaatgccttgatgatgtctttagacagcggatcgacctcacgcggccagtggattttgcctttgagaatcttctcgta
gatcccgtacgcggtttcgtcgaagaacggcgggtaaccaacaatcatctcgtaacagagaataccgcacgcccaccagtccgctgccttcccgtggccg
tccgactggatgatttctggtgcaaggtactcgggcgtcccgcacagcgtccacgtacgatcgtcgacgattttcgcgaaaccaaaatccgtgaggcgaa
tgtaaccgcgggaatccaggagcaagttctcgggcttgaggtcgcgatagatgatgttgaaggagtggaggtacttgagcgcgagaatgatagtagcgag
gtagaaacgggtgacgtccgcggtgaagcgtttggctcgacggaggtgtgtgaacagctctcctccagggacataggacatcaacatgtagacgttcaaa
ctgtcctggaaggtcgcgtagaggtcgacgatgaagggatgacgtatgcgcgataggatgtaccgctctgcattcacatgctcgacctgtcggagccgga
caatctcggtcttgcgcagcaccttcaacgcgaagcaatttgaagtggcctgcccagacgaggctcgaagccgcacaagcaagactcgcgcgaacgttcc
agtgccaagagtgcccttgacctcgaaatccgtcaacttcaacgtccccttctctaaatgcgactgttcatcctctaaatgtcgttgtggcgggcggggt
gaatttgtgactggccgtgtgtctacatccattccgtcttgctgatgactgtggcttccacgtcgtgcggcctcgaccgcgcgtaagcgtgggttgggta
aggaggcctctagttgactccctgggccggagtagcgaggctccgaatccacgatgatggcagcttcaccctcttcgctccgtccaggagacaaaggtgg
agtaatggggccgtcactgagcatgcaatccgagtcacgacgaaacaggccaggctcgggcgtcgtggagagggcgagtgcggtatggctgggtagggaa
gctgagcggaaggcgggataactggactgctccatatttctggaagccattaatgaaggagatggggtaaacgcctgctcgcctgtagatctggcggctg
aagaataattaaaagatttgcagggctacaacgtggtgctcaatacatcgggtgttttgagagcaaagaccgagggtgcggatgaaggggattgacaaat
ccgtcagacggcgataggatcagagagctctggccgccgctgtgccggactgtgcgctctgcgcaaggcgatgcgataggacttagaatacagaggtgaa
cagaggcgtcgaacgagctgagggccaacagtgcgtctgcgagcgaaaccacagagacaccgcgatctcacgctcat
>MSTRG.10237.1
caacgttcacgacaatgctcaccgggccttcaacgcagcaggcgggtgtgtatatcactcgcaacatggatcgctgaactgtaccactttagctcatatc
tagactgctctctacgcgtatagcacggtcacttcggtgtgctgcttccgagtcatcagccatggcggaggagaccactgggttaatcgtctttatacca
gcttgaaggacaacatgtacgaggagctcatcttcaccgacacatattcaggacacgaccgtggtatcgaggttgctcagtctcccagcgactgacacaa
aacaagaacatccttctcaagggcgactctgggatcatccggaccatcaaagattctggactttg
>MSTRG.1024.1
aaacggtcttggtccgcgtccagtctcagtccgccactgccaggtctctccccggtctgcgctggtccctgctcttgtctccaacgcaccgactgcatcc
acgccgccatctgacgctaccttttgttctcggcgtattgtctccggcccatgtcttacttaccccggccgccttcatttctactagtcagcccaccccc
attggtccgcccgcgcatctctcgatagaatgagatagctcgcgaccgtcgactcttgtcccacgaatctctgcatcccacctgtttttccatgcaacct
tccgacggagatatcgtcccatcttccggcgccagccactccgcaaccgttcgcgcgctacttatcccatgtcgctcaacgtccgccacggcccaccatc
catcctctccgttccgtcggccaggcctcgagtccgctcgaggaatcacacttgccgggcatgaggcatgctctatctgaatctccgcttcagctggtcc
tctccgacctcgaatgcgtttcgtacagcctccagccatccaggatccaggaacccggattccaaatctccgcgactcacccgtccgcttcgccggcaga
cttctgcgagctcccagcatccccgctccaccataccatctacacttgcgtacagaccctttgacgctttccctggcgtcatgcaacatgtctctctcca
tcaatgacacctccatgcaatttgtttgcagtcgaaccatgagaaggcgcggtccatgcaatttgcagcctcgtcgtctcatcggcctctgtcgtaaatg
gccgatcttgttctgtcatcatgaacgatcatgttccagctcgagacgctcccccagatcaccgcagcccaacggaccgctcgcagtacactgcc
>MSTRG.8849.1
cttgcggtcaagggccttcgcgggcatctgccaaagaagttcgagggcctggcgatgccggagaagaacccgatgtcgatgcagctgagccacgaggagg
tcgttgttggatgtgcggacggcacgatctatgtaatgagcttcgttggatatgattatcagaagcagaaggagcggcagccgagcggcgagtggacgtc
gatcatggaagaggagttcccgcccgacgaagacgacttctgacgaaaatattcgttcttggccatggacacactatccatgcggttgtatttttcccct
gaccccggacggtctactccaaattatctatctcgacggcaatatgcccttgctttcggccccaggcttgatcgcgcttcgctttgcggaatcggtaccc
atccaaacatcgaaacaacccacatcgtcccccctattatcgtatttcagtatcttggcgtctctcccaatcgtatgcaccctcgttttgattctttttt
gtcgcgctaccctagagtcccctagtcttcttctgacgttcttcagtccatcctagatgttacgaaacggaagctacgtagtcggtaccagtcgagtgtt
agtctccttcacgaatgcatggtgttggtgatgtgtacgttgatgggtgaccatctctggatcgtcctcggcgactgccgttgaatacgctccagataac
atcggagggttgcagcaagcattttgtcaggagtattttgtcggagcaagcagcaaatatccaagcaaacgacggcattagctttgtgcttctacgccac
tcatgtcaccgttctccgtgcacttctgtacactgttcgaaacgccacaggccc
>MSTRG.12398.1
cgtccttaacacggggaccgctgccagggtcgtatatgaagggcggcttgagcagtgaggagggtatggatggagcgccagcgggttcttcagggtaagg
agaacaggcagggtatgcggaggattgaatttcagggtacacggcgagttctggggtatataaaaggtgttcctgtgcctcatggttgtagtcgtgcctg
tggtgcagaagggcaggctcatgagtcgtgtcagttgatatatgaggtggagtggccggtggtggtgtcgagctcagggcatggttgtcgtggagggatg
gctgagaggaattacttgggggagtgacctgggcactggtgggatcatcttggacttgttcgacgggttcaggtgggggcgacggtgctttcttcgctgg
ggccttcttgttctggaccgacttcttcttcttctggttgcggggccgggcatcgtgtagtgtcgtcgaactaaggagtgggtcgtgaatatgtcgtggt
tgtcgttggagacgtcgaagggcgagcgcccggcgttggcgacgcggtgtgcc
>MSTRG.10871.1
atttgctgaggaagacggcggggtggtggagggcgcggggccggagtactcgagctcggggctctcctcgcgctcgcgttcgcggcggtctgcagtcacc
tgcaggcgtcgccggacgggggacaggccttcgagctcgatggagtacaggagccggacgaggtcgttcttgcgcgctgtcctgctggtgaactgggcga
ggccgaggtcgtggatgaccgcgttgatggtgtcaagctggaggatggcccatggcacgagcggcatgtatgtggccggagagggggtcttgggaggcgg
aggaggagaaaggtggctgtgag
>MSTRG.6129.1
ttggcacaactcggagcttgacattggccccatgacgcattcgaatgcatcgttctacattataggcgaactcggcgagacggcgacccgtatacactgt
acaactactgtaggaggtccatatgtcgtcgtattcatagcatggcgtagtgtgtagttttatcgatacagtgcgggtatgtttattcgatggtatatca
tagaacgacgaataagtaatcgagaaaccccaatcaaaacaaagcgctccaaaaacgggacaagcacagcctaagtccagtctggagagagctcgcgcgc
cctccacatcaagaagcccggcgcacgagcgcgcgcgcgctgggggcgtgtcaggccggatgttcccctcggtcgacgagaagatgtcgcgcatgtttgt
gtggtgacggcggaagatgaccaaatagagcgtcccgcgtttcttcgccgagtctctgtctcgcgacggaggctcccggatcttgagcacggttccgcgg
aaccactcgaagcaccctctgggcttcacccagaccgtctcgcgaagctcgaacctgtaatctcggggagcgctcttgtcaaagacatcatcttcgttct
caggggtgtactcaggatcagtctctggctccgagaggtcgctggatccgaagaagtcgtagtctcggggagcgcggtcctccgagtcgtcgctgtagct
cgaggaggaagcaggctttctccgtccactccacacccgtcgatacgtagcagcagagcgaggcatgtttttggttttggtgattctattggagagggaa
tttcgcccgggaggcgctggggtgtaacagtaggatgggtggcgctggctgcgggaggcgcactggttagcgcgggacggggtgatgggacgttggggag
gaagggaggagagacaaaacctgtccggtttatatccgagacgggtggcgcccagagaagcgtgtgtgcacggtccattgttgtcaacttgactcccagc
atgattgagccaccttcttgtcatcaacagccgccggcccgtcttccacgttgcatccacactgcacagccgtcctttgtccccatccactcctcccccc
agaggtggccgcttgcagtgctcagtccgccggacaaagccctcaaggaacgcgatgtcgaacaggacc
>MSTRG.13884.1
aggacatggcgcgcatgattcaggctacattcgagagatggcggatcagctagaggatagactggcatttttgccgtttgttccccttgtctctcgtccg
tgactcaattctcgcatggactgctaccgcccacatccatcattccactgtccctagcatcattcatcacacatttgcatagtctcggtttgcttgctgt
attcattattggcatgcctgccgtccaggcgttgcctcattgtcctgcaagacatcacggtctgacaatccgtcaatacaagaggtctgcaagcccagct
cgacaaacagtctcgtcacgattacgcagcttgacgagtaacttgttgtcgttgcgcagtctggatagtcggtcgtcatatcagcaatcctgcttctgca
cagatggctactcacctttgagactgattcctgagctctaagtattgggcgaagggtattgcgccaacggcgtgtccttcgcccagagaaagtgagaaac
tgcccgtagtcacatacccgatgatgccgtcttgaggcgggatttgcgagagctcagtctcgtcggggccgtcctgcataagggagaggcccttcttcct
ctgcgcctccgctttgatccactccctcgcctcgttgtcgccaatgcggtatatcacagccaagtcatcgggacatcctcgcccacacagtgtaatgctg
acttggaccagcgcacccttgatcaggtcctcg
>MSTRG.2268.1
agcccgtggagaacgtgcaccccgtcgtccgcaggcaccccgtcaccggtgaagaggctctttacgtgaaccgccagttcacgcgccgcattgtcggcct
ggcatgatgacagacgccatcctcaacttcctctacgaccacattgaccggagcatcgacaaccaggctcgtgtcaagtgggcgccgaacaccgttgttc
tgtgggacaaccgcgtcaccgcgcatgtaagtgtgtatcgtgcgcatataccgagcagttgctgaagatgtctccagtctgctatcctcgacttcgaaaa
aggtggtcaccgtcgccacggcgctcgcattacccctcaggcagaacgtcccatcgccgcaaaccctgacttgaagttgtaggttggatatacgcagaga
ggaagaacagaactgggtatcagttgaataggccgtgtattttgtagcatgcatatgcatcatgtttccgaggcctgtcgaaggaatctcaggacataca
gatgctcccgcccagctcgacgttgaagtgcgacctctcctttgaggccatgttgttgttgcattcggtgacaaattcctgggatgtcgttctgtttgac
agcaacgagatagaaccgtccacgcggagacaataggtcctctacttggtctagcaggatatcggtgacagccatgccagcctgaccgcctgcccaagcc
cctgcgattcccccatcgagctgcgcttcatcggcctcgtccaaatcggtcggaacataaggcgggttgaataagaggatatccacagaatgtcgcaacc
ggctgcgtagcggtgctgccaaggaagctaatactggttggatgggaacctatttattctgtacccccgttgctttggtactcctgctcgcgtggaggtt
gatgtctgtagccagatataagcatgttgaggaccccatgatcttcccagcgaatgcactgacgcatccggaaccagaaccaatttccagacaaacttga
ggtcggaggtcccggagcgcgtccgcatcctcctccaacgcgtctagtaggatgaacgtatcctctgcaggctcgtatacgtgcctgtagtcttcggcct
tcaggtgggatagatctggggtgggaatcatggtcgtagctggatgcaaggtggtttgtgactctgagggaggttgatcgtcgcggtctg
>MSTRG.6644.2
ttgcggcatctttcgccctcgttgcctctcgttcgcgcatctgtagcgatagcctcggctcatatcccttcctccgcgctgtccctagtccctatattat
tcacgcgctgccccgccatagtcacttttgtatccttagcaatgtcccaacactatcaataccatctcttctctctctcccgagaccttctcgataccct
cattccccgaaatgttcttgcccagccacctcaaccttcccccgcgcccaacctctgaaacgccgtctcctctaccactgctcgctcctggcagccgtgc
ttgcaacatatgcctcggatcaaccttcgtcgacgtcgacgaccagcgcgcccacttccgttccgattggcaccgctacaatgtcaaagttcgtctctca
acggccacgaccctgtcaccgaggcgcatttcgcccagttggttgacgctcttgatgactccatctctggttccgcctcttcatcggatggcgagtccga
cgacgatgctgtcgccgcgctcatcaacaagacccgcaaactctcccggccctcttctcctgacaccgtcccgctcacgatgccgcaaatgcctctcgtt
tggttccattcccccccttccactcaaatcggtgtctatcgaaccatattctccctcgccgcctccccgtcagattaccttgcggatctgaaacaaatgc
aatctggcggcgatcatggacggacgtgggccatgtttatgactgcaggtggtcactttgccggtgccatcgtgcgcgtaaagcgaccggatgacgacaa
cgacgatccgggcctcactaagagaggtaaactcaagcggtccaagcctgacgtcgaggtcctcaagcataagaccttccatcgctatactacccgtcga
aagcagggtgggtcacagtcgataaatgataatgcgaagagcaaagctgttagtgccggcgcgatgcttcgtcgctacggtgaacaggcactacgagacg
atatccgtaatctcctcaaagattgggcagacgaaattcatgactgcgaacgtatttttattcgtgcgagtgtgtctaatcgccgcatcttcctcgatta
tgaggatgctgttatagagaaaggagacgaaagacttcgaggattccccttcccgacacggcgtccgacgcaagcggaactgaaccgttgccttcaagaa
ctcacacgagtcaagatctcacacctcaccgaagaggctctccgtgcccaggacgaagctatcctcgcctctcttccgaaaccgaagcctcaatctgccc
ctgcatcacaccccgaagttgtgaagcaaaaggagaagtcgacagtcccacaactgtctcccgaggaagagctgattcgtgacaagtggactcggctcct
cgacatgatcaagcgcggccgtctcgatgccctcaaaactttctgggagcgcgaaggtccaacacttgggggtatcaatgccaatgtgcccgaatgggta
gatgagaaaagcggtactctccttcaggtcgctgcgcatgccggccaggaagatgtcacacagtggatcttggaagacctccgtgcagaccctacgctcg
acgtaccatccaccggtgcgagctcgttggccgacgaatctggggtcgaatcagactcagacgcgccccgtctgccccgcgggggtacagggaggcggac
agcatatgacctcgcacgcacgaaggccgtccgcaacgtcttccgtcgtgcggctgcggcgcatcctggctggtgggattggctcggacacgacgacgga
gctcgcgttccgagcgtgctcagcacagagatggaagaggggcgcgatgagaggaagaaggcgcggcggaagggactgaaggagaagctgaaggagcgcg
aggtgcgggagaaggagagggaggctatgacgccgtcgcccccaacacattccgcgctggagatgcaacggccaaaggagccagcgtacaatggccctag
gaaacttggaggagcatcaggaggggctgagagcgtagctggtctgacgcctgaaatgagagcgaagatcgaacgggagaggagagcacgcgctgcggaa
gcgcgactcaaggctctcggagg
>MSTRG.15107.1
cactgttggtcgcgcgaacacagtgggcgagcggcgctgtcaaggtctcttcggtccccggtcagagggaggcacgggtccgcacagcctcacgagccac
gggagccttacgctagcagccgcgactggggcctggagggcggttggagcgaacgaccctcggctccgtgccttctccggcgacaaggacgacaacaccg
aaggagaccgagggataaggaggagaagcgccgcgaggcgcgcgccagctaggaaccgtgatggatga
>MSTRG.13258.1
ctgcaagtctctgcatcgtcgtcgctgagccatccatcatccgcacacagcatgtctctctgggttgacaagcaccggcctcgttctctcgaccaactcc
actaccaccatcagctctccgcacgactcaaagctcttgctgcgtcaggagacttccctcatatgctattttatggtccctccggcgcgggcaagaaaac
caggatagcgggcaccctgctcgagctcttcggaaagggcgtagaaaggctcaaaatcgaccaacgcgtctttcctcactcctacaaaacgcaagctaga
cgtcaacatcgtccagagtaactaccacatagagatcacccctagcgaagtgggaaactatgaccgcgtcgtcatccaggagatcttgaaggagatcgcg
caaacacaacaggtggacctcagcgcgaagcagaagttcaagctcgtcgtcatccacgaagcagactccctcacacgcgacgcccaagccgccctccgtc
gaacgatggagaagtacatgtccaacatgcgtctcatcctctgcgccaacagcaccagcaagctcatcgcccccatccgctcacgctgtctcctcctccg
cgtggcggcccctgacacaaaagagatgcagactgtcttggaccacgtcgcgcatagcgagggcttcgcgatccccgacgacaccgcgaagctcatcgcc
gaggatgccaacggcaacatgcgcaaggcactcctcgtcctcgaggccctcaagatgcaaaacacggacctctcatcgagctccctgagcatcgcgaagc
ccgactgggagacgtattgccacaaggtcgcggacatgatcatccaggagcagagcccggcgcgcgtgatggaggtccgcgcgaagctctatgagctcct
caagccattgcatccctccatcgattattatcaaa
>MSTRG.252.1
caaccggccacgacgaggagtctgtgcgggaccacggcgacgtgatcgagatcaaggtcgagcgagagtacatgcagcggtgaccctgcgggatcgggtc
agacttcaagttgtttgcgccgacagctctcgaagtgggctgtttaacgttatttggcgttgtggatgggggacattgttagtaattattgcgttgtctg
tactgccatgccctgtactatactgtagttgacttaggcccgcgaatcacgatctcggccaaaatcttgtcacagttagagcccgcgcctggcttatccg
gacttggcgatttggcattccgctactggggaatttgatatggtctgttggaatgcgggagaagatgggaagagggaaagaagggtttccggagtcggtg
ccggcgccgggtgtgctgccagcgagtccgaggagaaccacgaagcatcatgatggcaactactagtactaccgtcgatagaagatgtcccagcgatgcg
caaagatgtcaggttcaatacaggcccagtacaatcggagaattcaaaaaatacagctccgatatgtatctcggatggcgcgggcgaccattgaatagta
ttgattttctggcgtgagtacatgggcgcctgagttacggtatttgggtctcggaacgcggtccgattctccgggtgtggcacggtcgccagcgcagcga
ccatgcctcgtcctttccctccacctcctcggagtctactgcctctctttagcgccataattctatattcaactggttcccgctgtctgtcgcacaagtt
ggatctccaactacttgtcaaccgtccttcacctatcctaattcctgagaacttcagctccgagacagccggcctctccatcgcaaccccttcaaccatt
tggctcgcatgactcgtctatcaagggtgaatggacagcggagttgatggacactgacaatgcagggcatctggt
>MSTRG.10516.1
tccacggcttggacctctattccatctcgtcgacggcagcaccaacagcaatcaaggatggaggacacgatggcttcagggaaaccaattgtggaccggg
agaagactgccccgtttctcatccggacattcgtcaagatcgggaactaccaccgtctcagccagttcgaagacggcccactccctctctctgaggagca
gcatatatacacatggcgggatgcaacgctccgtgaagtcctgaccaccctccgctcctccgcccccgcatccaccgagtaccgccacccgctcgccccg
ctactcgttccgcgccgtcttcgccgacgccgcctcccgcggccgctactcccaaaaagacctcggcaccgtctactcccgcgacatcctcggcg
>MSTRG.6812.1
cattgatacttcgactgaagaccatcggcgctgtgatcttgtctgatctaccgatcgcaatgttggttgtcgagaagactgtaaagtctcggggcacgtt
cctttcttggttgatggggtcgtgttcgtctctcatcgagttgaagagggcacgaaactcgccttccttaagccaaccgacatctccgatgaagacctgg
cggccgcttgtcgagctcggctcggggatccagagggggtggccgtatccgagggggaggagctcctcggcgtagatgtcccaaggcttggatgacatgg
gggtggacttcggggggcgaaggaggaactcggtgtagggtagcaggagaaggta
>MSTRG.11169.1
ccagaatatcaacaaacgtttccaccaccaagtttcctattaaaccacttacttgggcatcgatagattaatccacagtttgaccttgtcgcagagctcg
gctagtgtctgacactccttcttcagctgctcgtggagtgccataatatgcttgttggccaacatgaggctagggttcttcgcatccttagtctcggtgt
gaactatgccgttcacggcatctccactgcccagcttccgcttttttgactccggttctgccgacggtgtggcgcggggtagacagtggtgtccgtcgtc
tgggaggcatgcgacagatgaaagggcgagctaggatcgtatgacgactcaatgagcttttggagctcgagaaccttgttgggaaacgttttaaatatta
cctcctccgcagcgactgcagatgaatcccggaacgcatctagtcgtttcttgatatccttgtccaatgcaaccttggaagacattatagtagagacagt
tgtgtgataagagagtacaagtgggaagaagggagacagcggcgggggctggaatggtggcggaaggagacaaggatgggaccttggccaccgtcgcaag
cgtgaaggaga
>MSTRG.15099.1
taccccctccacctcctcattcgttgtcaatgttaacccttgctcgaccttttcctggacgcattcttggccacgctgtattccactctcatctgtctat
catgaacccccctgatgccattcaagttgacctgacaagtcggacgccccccgcgactcgattctgccaaatatgaaccattttccccctcgagactaaa
tgctttgtggaagttaaatcc
>MSTRG.5538.1
ccgcgatcgaacggggtgcggttcgcggtgtgctgcgccggggtgcaggtgagcgcgaaggtcgcctgtgggcgagcctcggagctcttgggtgccgcgg
gcgggagggtgacggagacggcggactcctcccaccagtcgaggaggtggacgtgcgacgcggggatgccgatcgcggcgaagtgtggcatgttcccaag
tggcgcgaagaagcgcgggcggtagaggtcccagacggtcttgagtgtcgcggcgtccatgtggtcgtaatggttgtgggagagcacaacaacgtcgact
tcgggaagatcctcggccatgcacggggttggaagtaacctcccggggccaagccagctgaagggagaacaacggtgggacagcacgggatcgaataata
tcctggggcctcgtgcggcgccttcaggtgtcggcatctcgagcaagaagcaagcgtgtcccaaccatgttgctttcacgctctccggcgcgttccctgc
gccccaatcaggcacctgcgagggtatttgcgccgacaggtcgttgggtatcggcggcaaggagaagggtgacgtcacgaagaacctcacccaacgcgat
gcaggcagaggtctgaatgacggccacgggttctggaagtgcgacgcggtgttgttcgcgtggtgcgcgggtggcacgccgccctccttccactctgcct
cctccctcttctccaccacgacttccgcactccaggtctgcgtaccgattgtaccgttcccagctatttgcgtgggattcgcggtctttgtcatcgcagc
cagcaagttgagattaatgggagtcgtagaggccccgtgaagtgtgcggacagagaaggtagggcgaaagatgggtagaggcgagtcttctgagaaggag
aggtgacggagtcatgcagacagaacgaggagactgtccttatgaccagtgagagacggagcgggattcggaggcggacgtgggagtagagtgagtggac
aggggcagcgcaggccacagaagagccaaaagggcgcaatcatggtacggcagacacggtggacgtccgccagtgccggaggaccacgcgtcccattcac
cgaccgacatgccgggtgcggt
>MSTRG.10701.1
ggcgagctcttgaacgtctgcgtgcccgtctgctcgctctcgagcgaagccttctccttgcggaccgtcccgttctcgtccgtcttgtcctgagctgagg
gtatcgactctgctgaacgcacggcgggggcggcgggcgggggcgatgacggaggggcctgccctgcgctgtctgcggactcgggtggaggggcggacgg
agaggggtgtggggagctggcgtgaccgttgccgacgtctgggtcgcctgcggggctgctcttttcgtcttcgctgggtccctctgcaggctgggcactc
ggtggctctgccgcgacttccttccccttcgcggactggggagctgatgtatctggagcggctgcagtggccatgggggtgggcagctctgcaggggacg
ggggtatgggggagaaggacgagagaga
>MSTRG.13451.1
cacgagtctggacgtgaaccacgggttcccggactatctcctcatcaaggtcaattcgtcgctgtttaacccatccaaccttaccctcggcactggcccc
gtctcgtttgacttgcagttcaacggtgataccattggtgaggcggatgccgctgaccttgttatcctgcctggcaaccagagctatgctctcgacgtcc
actaccagccgcagggcagcgccgttgcttcggggcagctactgctggagaacttccttcagggtgttacgtctgcgtctaccatccgtggcaccaccca
gtcgacgg
>MSTRG.10367.2
gatggcgctctggatatgcatctgcaacgacctcaactccttctttcagtgtctcctaagtggcacaatgtggggtctcgatcggtaggccccgttccga
tacatgtcttgtcctcaggctgaaacaggggcaatggcagcttcgaaaggccagcgtggaccacagcaaccacgctgcccgccgcattcgtcgctggcat
catcgctggcgttctcatctacctgggcggacgcaagacccgccgcacaaagcaggtcgaggacagactccgcctcgcgctagagatggagggcgacatc
agcaaggcgaagcgtaccgactccgacacgcctacagctgttggagttgccgtcgaaaccccctctaggccccacggacttgctcacagtcgagatgcct
tcgaagatcacctcggcgtcccagtcggagaacaacctggcccccggccccatcgacatcaccgatgcgggtcgtacagggcccataccagaggaaccat
cgcagcctgctggacgcaagaagtctggcgcttctctacgattcgcagacgagataatagtcccaccagtccattctctatagactctgttttttttgtt
tctggccacaacttggtgatctagcggtgaagtatatctaatatttgaatcacggacacacgaatcacgttgctaccactctcatagactgttccttgct
tctgtctgtacgtgcgtgtgcgtgttcctggtatctctacaacaaacttgctgtacgtgcaaatgtatacctagccctgtagtcgtgctctactaccgct
gccactaatgcagcagcgataattccttacaatgcccacacacctacacacgggaaatatcatcatgacagcgatactattgcgttacggatacatgctc
gtcatcgtgataattatacatgagtgccgttgaaagcacttttaaggattgttgaaatccgcccaaaacacctatccacccctgcaacaccaaaatcatc
ctgcaaagaacccaaagacaccgaagaccagagcaaggcaatccgccgaggcgggacatgccctggtcccaatgcgccaactacgcgcggccagcctcgc
cgacaagacgtccgcccgagtccaagatagcgacggagaacgggggatcgggagcgtcggtggaggctcaggaagaaggaccgcgggtgtcacggcgccg
gcacccacacggctacacgttttctgcttatcatccacaccactgcacgacaactgggccgagaccgcaaggcagctcgttgagagtgcgctgataagtt
acaggta
>MSTRG.12706.1
tgttgggtccttgcggagcgggaggtcctggaggtcctgctgatgatccaggaacgccgttcggctggggtccgttgcccgggaaggggactccgctcgg
tgcgccattcggaagagggccggcgggttgacctggagccaaggcgacgccgtttggctgaggtccagccgcgtttggaggtcgcacgccgttcgtagga
tatcgtgctggtggtggctggccttgaggtcccggccgcacttgcggtggcttctgcacagtgccttgcagctgtgtctgatgctgggtgtacaatatcg
catcctccgggccctgaccgttgctcttcgccgtaaacagcacccagaatacgctccaccactcgaacagaagaccctgcttggcgttgatcggcggggt
ggccgttggagggatggaggcctcgagctggagctcgtgggcagttttgcggaagccgcgcttgacgcagtagtcgtggatgtagatgttgaacattctg
tctccgtcccactgcatcgcgggctggtcgacagtcgtggggatgagggtgtggggggtgtcgccggcgacggtcgtgccatcggtggccatggcggggg
gtgtggggcgctatctggagttgcgcagcagggatatacggcagagcggataaaggaaagggcgggagagggaggcgcgggtggctcgatagagcggtgc
tgggtggactcggcgggctgtgggctgtgcgggcgggtgggtacgacgggggtggatggagggcgatgtcgagggcgtcgagggcggcgggg
>MSTRG.314.2
tggaagctgcaccttccgacgaacgacctgttcgaggaatctttcccgtgagaccatatagaagtcgactgtacgcccctcagaagtccaatttccgcca
gtgactctccgtgacccactcggtgccgccgatacgtcaagcccatcggagggcacactgcattctgtgtgctccttagatcccgtagccaactgcggtc
gtcttcgcagcagaaacgcctttggtgccgtataagaagcccccggtcggcgctccagggacatatacttcgcatccgaacgcccgcaagcccgccgcca
cccatctgagagacgccacttccctatacccgtcgagcgtacgtgtacgtggaccagaagacaggagagccgagatgagagggagacaccggagcactcg
ccttatgcatgttggcggcgtcggccacgacgaggccacacctggctttgcgatgccggcgcaggcgggcgagatggtcgagttcgacccgagcaaggag
cccgccgaggacgtcgaggagccggtgcccgagggcccgcccgggagcctgctcgagatccgcttcctgcacgagatccacgacgtgttcaagaaccagt
ggacgatccgccccgcgccgccgcagacggaggacagcgcggggacaaagaacgacgcggccaagtacaacgtgtacgcgttcgcggtgatccgcaagtt
caaccacagccaggacgggaagatgaacacgttcaacgtgacgacggtgctccaggtcaacagccccgagctgatcacggtcgggcaagaagtcatcggc
cacgtgcagggcatctcctggacagctaagccgctccgaattgatccgaacacgctcctcgcctggttcccggagctgcaagctttcgccgacgatctgt
cgagcaaggtcgccaacgagccggaagattcccctctccgcactaagcataagcacctgtcgcacctgctcggatacctcagggatacgtacggcagcac
gcttgataacctcacctcgctcctcaagcatgacgaaatcaccttcaacctcctctggtccctctttgtcccggggaagacgactctgtacacgctctgc
ccgatcacctcagagccgcgttgcctgcgtctcgtgcactccgagctgtgtcagaaggctgataatcaagcggccgtatcggctgcgtacgatcccaccg
gtctcctgacatcgaagcaatcgcaggaacagcagatgcagtacttctggcgcctcgtcgtcgagtacgtcgaggtcgacatcggcgcccccgctgataa
cttgggcgatctcggcaccggggcaaacgcatctgccgaccagaagaccagcttcggatacgcaggtctgggcagggtgatagacgtcccacgcttcaag
ggcacgaagaagatctcgtcgctgatcgcctacccaatacaatactaccccgggcccggaggcatggctggcctgaaagcccgccttatcgagcgcggga
agaagtgggcatcgctcgcgggcgggatgcaccacgtcgcgtatcgcgggctcgcgttcaggttcaaggaggtcagccatatcaaggcttcggtgaacgg
caggattatgatagaccggaagaccttcgcggacactgtgcccaactacccgatgcttccgcgcgtgacgaagaacctcgccggccaggatatcgacaga
catgcgcagcgcgcgaacgcggccatcgtcgttgatgccacccccagccgcgagttgaccgaggaagagcttttgctgacgtcgccaatcgtgtatgggt
tcagtttctcagacaagcagtggttcgagttcatcgtcgagcgggtggagcgcttcgagtggaatgacgaagcgttcgagcagctcgtgattccgccgaa
gcacaagcaggtcctcaagacgctggtcgagtcgcacaatgcgggagcgtcgaggaagttcgacgacttcgtcagc
>MSTRG.11644.3
tacggccttttgggcacctctaataccagcctttctctcttcctcgacctcgatccgaccacctgcgcaactccgaccgcgaccactcgaccagcgactt
tccttttcgactcccgacctcgtctttcgactttcgacctcgtatctcgcctctcgtcctcgactttcatatcattcattgcattccgtcgctcctcgac
tcacctcgccctcggactacgtacaggccagacccggtccgcaccactaccaccaccaccacactctttccaccaccactccctctgcatccactcccct
tgcgggcacgctcgacggaccatcgcaccttcagacttccgcactcgtagggagtgttgaggtctatca
>MSTRG.321.1
gccacctccgcaggacaaagaacgcgcccagactcaggcgccatccatggcatcgttgatagtggtattcgtgctgtcgttgtgaacgtccattacgaag
caacctgcgcacggtggtcggggtggaggcaagaatgactggggcggcaattctgacgtccacttctccgtctgctgcgcaggcacatgcacggaaaaag
actttcgtgggtccgttagacctatgctgtcgacgaaagtggtgtagaggcctagggtcgcctccaagtctggcttgttctggcggcagaagcaaggttt
acttgccccatgacatctcgtgctcctgctcgcgcggcgatacgcttgccgcttgcgcatgacggtgtccagaaacgtcgaaatcgtagccactccggag
cccgacgtctgcgacttcctctgtgaaggatgtgtcggcggggatcgagggcgggaggggtggcggaccggaggcatggttggtaagacatcagagtagg
tccctggtaggaggatttttcgagtgagccgacatcgatagaagacgcctggcctgctagatgttgcaggagtacaccaacattccgcacactgctcaac
agctcgatctgtgcgatctcagct
>MSTRG.11974.1
gagattgagcggctagtgatacaccggctagatagagttggactaacccttagcctcgttagcgaggaagtgatcgaccttgctggttgtacggttgtag
gcgacgacagtgaaacctttgtcgttcatgttgagaatgaggttctggcccatgacggccaagccgatgaggccaatatcaccgacgggcgcagacattg
tggggtacgagaggaggacaagagaggatggtggtggtaggagagagggatcgttgggatcgtgaagagagcgttgggggtggatgatgggtgatgagat
>MSTRG.10850.1
aaatctctcccatcacccccaatgtcctccacaatatacaaccacaaacacttacagcccacaggcgcaggcccccagggccccaacgccttctccaccc
tcaccgtgacttcagccaaaatccgcgaacgagttcaacaccctccaggagccagtgcgaccatgtccgcagccagcgcgacgagtacgagagcaagatc
acaagccaggtcaacgaactcaacatcatccgccagtcactctaatcgacctcgaaactcagcacagcaagattcgccagcagtacgaggacgaggtccg
cattctccgcgcacagaactagaccagttcaagcgtcgaggagcccaagaacccctcggcctcgcctctctcggccgcgatcgcgaacgtgatgcccgcg
acagagaccgagatctggccctcagccgcgaccgtgacctcacccgtgaacgcgacgccagagaccgtgatctacgcgaccgcgaacgcgatcgtgaccg
cgacgtcgtcatgggcaactccggtccccgtcccgatgctctcggacgcgaagcccttggccttggcaggccacccgtccccgctgcaccccctccaggg
cctcctggcgagcctctcggtccccttggtctcacccctcag
>MSTRG.1408.1
taggccgtagatgtcgacgtgaccagtgccgttgatgaaacccgagcgcatgccgggatcgttgtatgtgagtgggattgcgatgccgcctgctctatac
tggtcttcgagctgctggaagtactcttgggtcctggggtcttgagagttccgattttcgttgtcaatttggatcgcgagcagtggcccgccttccgtta
cttggttgtgcacggtctggttgatgacgcccgagatgtaaggccggtatgcagcggtccagtccgtgtcgttcgtccttacggtgcccgcgatctgact
agtgatccaatgggacaagcctcccgatgtagattcaccgttcatctggggtgaattcgaagtcattaccgcgagaatccgcactcatgtttgcgataat
tctcacatatggccccgcacgcaatacgacgaagatgccagctagtttcgcag
>MSTRG.7691.1
gtcgttccgcatgtcttttgtgctatgggattccatgtaatggtaatttacaacattctttcaatcatcacctgcgccgccaccgtcatctgctcaacac
caatgatgccccgtccagtatctgatccgccaaaagttgatcggtgcgcaacactacggtgcaagtctctccttgggtcgacagaagcttgagaggctgc
gagtcgctaatggccaatttgaagtgtgcggcaagcatgtcgagtgcacggcccgtccctatcgtcttggggaaccagaagatgcgttcagaagatggca
attcagcctgggtgaccttgacatgcaatcgttgctccactggcaccgcggcaggtgtgtccttcgggttaccgggttgagctttatggcgaattttcat
aaatgcaagctgactctgctgggctgctttccgggcgttgggtctggatgcggaggctcctggatgagcagtccccctggttgagtctatcccaaagtgc
ttggccaataaagcctttgccgcggcattcttttctgacacaggatttgtagtcatatctgaaggaagcacacagtcatgagagctcgaagatctatgct
cggcacagaaggctttgccgcaacccccacaaactgcggggacacgattggccgtgagcgcggactctagaatgaaagactcgaggctaggcttgttgca
tgcctgggcagcacaacgtcgtagcttgagagcgggggcgttgggagggtgtgaagcatggagaggacagtcgtggaggtccggagagatgtggtctctg
caatacagctgttggcagcggcagcggaagggaaggaagtcgttcaggctgcacgaggggagagagcagcgagcgccgatttgggggagagagttgtcgg
aggacatgatcgctttgtggggatgagtgcggcgaggaggatggggatgagt
>MSTRG.14835.1
cgagaggttgaaagacttgatgttggggaacgcaaggacaggctcgaaatactgcaggagacggctagggcggggcgactcggtggtgaacgcgaacatg
atgccggccgtgaacaacgtcagtaacgcggggttgcagcgtcgacagatggcagcaaacgagtctacgggttctccggtgactggcggttctttcactc
gaagagtgaggcctgtcaggctggggaagttgcatgctcccatgaatgcagtgaggtcgtccaagcctcccataacattcaggcccgtgaggtgttggaa
ggtgtacgggtgcagggtgagggcggagctgtttgagtggtcgatggtgcacgtaagatcttgtagcgcagccatgccagagaagatccggagcgcgtcc
ctgtctagagcgtcctcggaatgtattgtcagtgttttcaaccgtgcgaagtgtctaaatgcttcaatgtatctgtagccgaggcgaatatcgatttcgc
acttgaacgtctccaagttcggcgccaagagggggtagggtctgcagcagcgagctgactacgtgttgagcaatttgaccattagcctgttcttttttga
ggacaaaaagtatgtcaaaggtgcgaagagagtgggacaggaggagggcaagggcagatgtttccgagagatggaggtccaaggcaaggaggtagtgaag
acggggcaataatggtgagccgttgcatctcgcttcgaggaagttccagacggatggatagatggccccggggtctacgaatcgtatcattgactccgac
cctacaatggcgcgcacgcgagccgcatacagccggaacctggcccaatctctgtccgatattgcgccacaaagtacgaattgggaatcgacacgcctgc
a
>MSTRG.14687.1
ctccgcctccgtctcgcttcttcctcttctccaccgtccacgatgacgaccctcccttccttcgtagagctcatggcctcccttggcctcgggggtcccg
acgacgcccccgaacccacaaagctctccgttcaccattctcgttcctcttctcattcctccactgcttccgctttctccgccgcatcttccagcaatgt
accatcagcatccagcaatatttatcctgttcagcaccagctcaaccacaagcattcttcccccgccattgtcgtctcttctcatgagggctccccggag
cgagacatgccccacgacgtccgtcgggcaagggccaccaccagatattctccctatggttctgttaaccattcaaggaaggcaagtatgcctaccctca
acgccgagcggaccctcgaacgtcccgcccgagctctttcaacttctcctcgcctctcccccatcagcgcgtccttccgcggacgacgttcccgccggcc
agagaacctcactctgtccgatgccgacctgatggcgaatacacccatttcctcttatttgcgccgaaggacgccccagaactctccgacatcgccgaca
tttgcgcgggaccgtgacgccgcagtctctcacccgcttaccatccccgccctccccaccctcctctctccggcttcatttgcgacccagtcgtcagata
gtgaagacgacgagatggaaggcgtgcccgagcccgagtttccagctcggccaacctcaacctcacatcagtggcaccagcccactctggcagtcgcgct
attgcgactctcctgtgtctcctcgcatctccatttgtgcgccgatttcttccgaaatcgtgcccgttgcttgatgaacattcaagcaccttcaaatcct
ccgccacatcggatttcaccccgcccatcctccccctgcgctcgtacgcgccctgtccatcattccacataccccgccatctacccttccatacctcgcc
cgtgcaactgggcttgcgtatccacccaccaccaccccgcagcaccgaccccgcaccctccgcccctcaaacttaaaacttgtatcgtataatgatcttg
tacgatagaactccaggggtcgtgcgctttcctcgtgcctcttagtcgacattccttcagtttgtctcggacgcttattattcgttgcctacctcgcttg
cctaagactgtcgctccttacacttccgaaccccaacctccggcgtgcaccgcagtccttacccctacgccacacacacgcgcgcattgcgcattgctat
ccctattgctgcgatcgtccccctcgcacttagagttgtctcttgcatggcacctcactcacactcactccgctatcacctgtactgctttcgacgctga
tccccagtagtttgatcacccatacgctaatcgctttcgcctgggccctcctcagtacagtacttcatc
>MSTRG.10866.2
cccaggcatgaaatgagacgtcgagcagcggcagcaagacaggcaggacagcgcgaaagcaagtatcggacgagggaagtggtggggacagcgatatgat
ggggaaggaggacctgggacggtcccgatagagttttgttcggcaatgccttcagcgctctgacgagtattgccagtgtgcgacgggctgccctccgtga
ctcgcatgaagtgccgacgaataatggctagcgttggtagtggtagtactgtggtgcgggtctgcatagagtgatggataggcaaatgagctggagtccc
gcgtccgaaaaggcgctgcgtgcaaactcactgagtattggtcgtcttctagtttcacatattcgtactgagatgcactgtgagagaaaggaggaagagc
ggtatgaccgtacgaggacgacaaagttcgatgaggatgcgatgagagcgaggagggggcgtagtctgagggcgagaacgagggactggacgtcgcgctc
gacgttggagtctccggcggcacgggatatcccggaacgccgtacgagtagttgttgcccaactgtcgtgatgagtacggcggatacgctgaggtgtgcg
agccttgcgaggagtactggccggtgatagatgggatagagaggggtggtggtggagagtgggtgtgggggagagaggtcacataaacaccgcccacgtc
tgcggttctgcgtcgcttcgactcgcgatcgaaatgtcggtcgtcgggaagaggagtgtagctttcgcgtcgaaagtctggtcgaagctgactgttcttc
atctcaagttgtcgccgcagctcctcgacctcccgatggagaagctcgttctcctgctctagttcacgtatccgcatgagtggtgggggaatggctggca
acctgatcgggcgagagggcaaggacggactggagcttggtgacggtctgctcgagctgctcgatgtaggccttccgcttggcacggtgacgggcctgag
ctttggcatttcgtgaacgttcaggacgatcgtttgcttggtggctcggcggacaatggtcgacggaaccatcacgctgggagccagttggcgaagtcga
gggcgtcatgtaacgtaagtcgaggggagcgaaggcgatcggggttggaaaacggcgagggcatcagtgggatgtttatatggcacaggaggatgctatg
ttgtagccgctgaggggacgggagtgtccagagcacggggagctacccaaccatgcgtg
>MSTRG.8845.1
ccatgtacccccctccgtactcccatcgaccttgacggtatgagttccccagcacacgttcttgacggctactaccttgccataaccatcctggttaccg
tgggttaccagctctcggggtttgccattgcttggactttgcagttcgacaagatcaccgacttcactgggggctccaactttttcatactcggtacgac
gctgaatgcgtggaccagtcacgatggccgatagggcttacgtgaaaccattcttagcacttcttactctcttgcttggccaagagttcaatgctaggaa
catactcgcaagcgtcttcgtcatggtctgggcgacccgcctcgcaggcttcctcttgttccgcgtcttgaagaccggaagcggatacgaggtttgacga
catcagatctcacttcttcaagttcctcggcttttgggtcggtcaaatattatgggtctggaccgtctccctccccgtcatcatcttgaactccccgaag
gtcacagacggacaggctcccagcttcggccaggctagcgatgtcctcggcatcatcatctgggtcgtcggctggtcgatcgagtccgtcgcggatttgc
agaaattccggtacaaatcgacccgtccgcca
>MSTRG.7006.1
ggctcgacggcgagaccgatgtagaaggttgttgagtaaacggcacttgcgccctcgtggccatcgatgtcttccttcttgcgtttggcgacggcttcgg
agatctcgccctgggcaacggagcgtacctcactgtcgtccatgcagtaagaaacctgctcaaatcccttgatgaaaggatgggccagcgcgaaggctct
cgacaaactcgagcttcatcacaagttgtcgtactcgcgactcaacggtaccagaccatttgacctgcagttctgcactaccggtcgacgcgatgacttg
caagtaataccggtacttgtgaaagaagtcgtgttttgaaaaaaaggtcggaccaacgtgccttgttgtgaaggaccttttgaacgatttccgaagcctt
tttgaactcttcagtcatgatcatttgcgttgattgtgtaacattgtgcgttgcacacattgaaggataggcaggggtaatgatcggcatgcggtgagcc
ctgtcagcagggtacaacttaggattccaaactcgaacatgtaaaggaccgtcttcgatttgtttcaacaacacgggttgtggccaagtccattggtgca
taatcgtaaagaagcgggtaacaatccctcctgcgacagcattaggccatagttgacatattcgagcgaccagcatggcccatgccacaccacccaagga
aaccattcacattggagtaaattgctctccctgtccaacaatgatgttcagccacgttacgtaccatggtccgagccaagtcccgtcggtacgtactttg
tgcccaaagtttaatacaccgcaatgaatctcggaagacggaggcgttcgggactaatcgcaggatctcgtccgtcacccgtgagcctaca
>MSTRG.8678.1
ggtcgcgaggcacgacgtaagggaatattgaatggacacgcacggggacgactttcccgtgaggatgcaccctacgaagcctgcttattgatgaatagaa
tcgcggtgaatggaacattcagcattcgttctggagcgcagcccgcacgacgattgctcccgaaggcgctggagaggaacacatacctggtgggagctgg
agcatgactccgtccgtgaatgcccatatcttgattgcaagctcgatgacgagcagggcagtgaagccatagaggacagccttgctcttggaatatatgg
catataagcgtagaatgaagatgatcccaacggtggttgcagtgaacaccttgaggacctcaggatatagaacatagcgctggcatgcggccttggacca
tgaaggatcgtggaatgaaacgataatgacaatgtagccgagcggcgagaggtagcggttgagaaaccaaaggacggtcgcgccagtgaaccgctgcttc
catatcctctccacctcgtccccgaaggtgatcgcgatgtcgtagaacaacatcacgcaggaagcgagggagaacatcttcgcggccatgctagtatttg
aatggagtaatcagtgtatagttccaagccaggcgtatatgtatatggtgtacaagatggaaggagaggagggggaggagcgatcggggtcgacacggtg
gatgggatccgtcaaggaaaagaagccgggcactcacagatgttgcgcagctgtggcgagctgggtttgggtcatctctgcactcatgttggctcgcgag
ttgcgcgcgtcgtcctagggtgtaatggaggggacgacgggtgctgtgtagggaagtgtgcagggcgcaacggaaggggggtacaaaagagcggcggggc
agggccctgttttcggggagcgagcgctggacgtaaatacgaaaacaaggaggagggaggagagaaaagaagcgtggcgccgtgtgttctcgcagttctc
gccagagagaaaagtcaaagcgaaggcgaagggggtgcgagagagatcggccggggtacgacctgggtgcgagcttcgaccgtccgcctgagattccccg
ccggacccgtggctaattgaggtgcggccagtatgtccgctaggcgtgtgggcgttgagcggaacgcggggag
>MSTRG.1259.2
tccaattgctttcataccggcactctccacttgctgagctccagccatgcgtctaccccttctctccttgcttgttctccccctcttcgctgcggcatat
actgaagaccaaatggtcctccccggtgccgacaaagcgccgttcgtgccagttgtcaactctggcaagcccctgcttgccgatttgctcacgatcgagt
cgtctgcctcaatattcttctcttacgcccgggaactcgagatcagccaaatttttaccgattccaatgcgcggagcaccgtccttgttccgacgaacaa
ggctgtcattgccctgccgcggaagccgtgagttattgctccttcctcagcgcgcatggcctcaacgccccattacagtcacgaagatccccggccgcta
gacgatggtgtggtactctctgaagctgactttgacgctatgtcaaagaagaatgtcgagcggtgggtgtcggcacacattattccggcatccaatggtg
tcatgtatctcctcgatggcacagtcaagctcgactagacggactatatcaaacccggaccctgagctaacatgattcctctgcgcctcatctctctcaa
tgtaccactatcgccccctgtaatatcattggccactgcggtttggaccatcgaactttcggtgtcgcagttcccgcgtctgactcctgcc
>MSTRG.14472.1
cgcgcgcttgtccagcgatctcttcctcaacgtccgcaacggcgagctgagcctcgtgctcgccgaagcagctgcaccaatggccctcccgtcccacaga
acctcggcgtccatgtccaccacgaatctcgtcgctccgggccttggcccccagcagcagcggcgcctctcactcccgccgcctccgtccccgctcaacc
tgccggagccagtgtctgggaacaggagacccccgtcgcccttgcggaacggattcgcaatcgatcctcataccggcgaagtcagtgaaggccccttcgc
acgtccgtccgacgacgaatcaaacgatagccgacagtggggccaacgcgctgcatcgccctcgccatcggtaggccagttcgctgccaactttgctcag
cgcgtaggatccatcatgagcaacatgagttcgcgatcgcctggacttccgaccgacgaggaactggaggcagaggcggagagggagcgcgagcgcagca
ggcgggaggcggagcggatccttgcgagggaggccgaggagagggagagacggaccgtggaagaacgcgtcatggccatgctgcaacagggtaacaacgg
cgagtccctccgccccccgccctctcgagcccagactatgcccgcgactcccccctccccatcctcctcgtctcagaaggacggcggctggtggtccgcg
gccaaacacagaaactcacccccaccaaggagcctctcactccggcacagcaaatcatccaggagacgaaacagcgcgacaaggtgatcgagaaggagaa
gaagaagattgagagaaacaagagcgtaagaagagcaaagagtggccgacaactcccgagggcaagtttgaagaccccgctttcatgaagcttgggcttg
cagcatctccaggccgtgctatatcgtcctcgccgtcccccatgccccgcggagtcgtcagcacgccgcccagcctcgccgcctctcccatgagaggcgc
cgactcggaggccgagggcgcatctccatctcgggcaccgcaaccactatatgcgcaattcaacgcgcaaggcgcactagatgttcccggtaccctcctc
acgatcaccaggcgttttgagaagctcgagaaatggactgtgagccaagttcgcgcacttgaagagcgcatggatgatgtcgagcgttggcttgtcgaaa
aagaacgcgagaaggacgatgccggcattggggagaatgcgctaggcgaggtcagggaggaaatggcggagctccagggacgcattggagagctgggccg
cgagatggcgaagatggtcactgcgccaggaaacctcatctcgggcccgtcgcggagccccgcgacggttggtagagcgccctccactagctcgtcaatt
gctgtccagtcgatttccaggaacctcactagtccgccccgcgctactcctccgagggcagcagggacaaccagcccgaatatcaccacaccagttccct
ccaaccgctcctcacgcacccgcctgccttatcccactggagactatgcatctcctccagagtcgtctatgttctcgccaacaaactcccctccagcatc
tctcacctccgcgacgaggtcacgccacatgtccattgctggcctcccttcacaggagggcgacacgttctccgcaagcgtctctccgtccgggctcccc
aatggcaaacgggcggaagacagcgcgagccccagcaccctcccgccgccgaacctgcccgcgttccgcccgtccagcgcaagcccgaccccccgcaaac
gctacacggtcgcgctcggcacacagatcatgcagcgcgagcgcagcgaccgcgaggacggcccgcccgtcctccccggcaccccgcacacgcgcgacct
gggcaccgcgttcttctccacgtcccccgtgtccacgtcctccgcgctcgacgagagcggcgcgagcgcagacgagtccgacgagttcggcgacgagacg
atcggcaagtcttccgggcgccacttcagcggcacgctcgccccgccttctcactcgcactcgcattcgcattcgcattcgagctcgaactcgaacgcgc
cctcgcccgcatcgtccccccagggcggcgccaagccgggtggccgccgcgcgcgcccgcagtcgatgtacgcgccgctgacctcgcaggcgatctccgc
gccgtcgcccgtcaccccgctgaacatccgtctgcgctcgcgctcgacggaccgcttcgggctcgggctcgggctcgggctgtccgacgcgtgcacgggc
gccccaatcccgccgcagacgccgacgtcgggcaagttcgtcgacccgctcgtcgcgcggcggcaggcgaagctcgaggcgcagctgagcgcggggccgc
cgccgcccaagacgctcgtggggaagaagaaggtgcccgtcggggagctcgtcgcgttcttcgaccaggagaaggcgtgaggtgcgacgcgggcagtcgg
gcggcgagggtgacccaatgtgggactgtgatttgcgtggtgcagtggccggtgggtggctgggtgctagggttcggaattttaatgagcgtcgagggcg
ctgtcgttgcttgatacctgcttcgggttcggattcttgcgcggaccgatattactgcatacatacaataccacggtggtgaaaagtaggagagggggcc
ttatttgtaccatgacgcgaagtaagatcttcgttgctgtttttctgtattgcactgaccctcaggcttcctttcatatggcatgctagcgttatgtact
tcaaatgcgcttttgcttgaagtcggctttgttgactgctttcatgtcacgactttatgacctttaatgatttcgttatcatctctgtttattctctgct
tattcacacactcagggtgaacactgggtgcaaacgattgcgtgtagtcgtgggcgagaaaaagctaagtatatagtgttgtaagacgcattgtctgttt
cagctaacgctacattgtctattactatgcaatagattaagatacttagattgggaagtggaagtctggagatacaagtcaatcgcgaatatcacggatg
tatccccttggattgctcactttatgcttgccaccagcactctaggactgagcctcttgagggccccgctcgtcaacggtctccatcgccttcagcaaga
tcttcc
>MSTRG.6557.1
ctaatgcccaaggccttcatgccggtatcgaacgcgttcttgtggccgaatgtgtcactcgcggcgcaggcgtcccacattgatttcatcttcccatgcc
agctactccggcatcgccaacgcgcgaactgctcatttggtcacgactattttcgcatcggcagagccgggcttcgcggaccctaggagctacgcaacgt
cggagaatcgtccctgcgaagtgctcgtcgcttgcatatgacgcatcagtgcgaatttgggggatacgctataccgatgttgcccgtttcaaaaatggta
gttttatgcattccttgccagcgacgcacagccggaactcttcaccgctaacacgttcgaacgaggatgttcatctttgtgacagcttttgttggctgag
gagtagaacctcaatcgtgtcggtaacttcctcatgacggtcctgtaaatcgtgcacgacagcttcggccgttcctttcatcaatgcacgccccttgcga
tccgcggtgtccggatagtactgagaagacttgttcgatggaccagtagaggaatacaggtctagcccgtggaccgagaccgtttgcgacagactggtga
cgttaccgaagaccttctgattgtgcgccgtccatcccacgaagcatgacatcacttcttctgtctaagggcgtcgggaaatctctcaaaacttggcgag
caacttgaattgtccgacggaagctttgtgccgtctagaatgtcgcgaacatggaagcgagtgttttggggtgggcggtgagaggtttcttcacgtcacc
tgttgtgtctcaagggaaccgacccgtccgcttcgatagtgacggcactgaagccgtctgggttcatacggtgcttggtcaaattggtagagagtgggta
ccgggcatagaactcgtcggacgcatgggagccgtcgccgcgggcacgacgactccaggcctcgtttggcggcagcctaatgagcggaacactgtttggc
gggagaggaaccgacctaggcttagcgagtgtgcccggaggacttctttgccttgatggatgtgcacggcatcgaggatgcgggtgtaagagggttcctg
gcgaatgtcgagggcaaggagtagttcaaaagaggcaagacggtgacgagggtagcgagagggtgggaggcacgtcggacgggcgatgggcaggtgggag
atcgcggctcgagggatgcctgcaccgacgtccattccaggcaggccg
>MSTRG.469.1
cgacctaagtctgagtcccatctacacagctgcgcagggtttggtgggtgccgcgtccgttttggtcgtggcggggctaagttaacgcaaaattctctat
aggtcgaggagcgtggaatctcgctccgatttcctcggttcatcaaaattcgggatgacaaggatgccgacgacgcaacggggcctgagcaggtatgccg
accgcgtccccgcatgccgtgtcaagaataatgacaaatacctcccagatcgcagaaatgtaccagcgtcaagccctctcacggatgcttcagttgcgca
cttttggcacgtatactcctttgctttcgcgacgttctagtattagggtaatgtatgcatgaggaaaatacgggagcaggttgccccccaggagcaaccg
aactgcctgaaggggtaggatacattctagggcggtcactttgacaccaacggggcctcggcagaagtcgctatcgcttgagcgaccggctggctggtct
cctttccccccttgccccccatgtaccagtaattgacgaagcgggcaccctgcgcgagttgtgcggtcgcatttgttgcgtggcaggcaaagaggagata
attccttggttgtacgcgccatgcgaaccgcatgaaaaccatagagtaggatgccaacgcagtggtcataggccccgagatgacctcctcatttttgctc
aagtctgcgagggcggcgagtggaagaccccagtttgcaaccggaccccagaaatgtgtgctgaggaagtagtcgcgagccgcgggggactggagccact
ggacgactttggaggccatggcgggagtgggagagcgagaaggaaggtcaaggtctga
>MSTRG.7620.2
gaggaggggaggaggggacttgctggaaccgccgttggcgggtgcgcctcagtttgatgggcgcggagaggctgcggttgagaaagtgtcgcggtggtgg
cggagcgggtaggagatgcggggggagaggaggcgagaccaaggctgtccccagtggactgggaacgaatcatgtcgtcgcggtgagggaggttgccgtg
gcggaggtcgcgggtaccaaagagcttgacgtgacagatcttgcaataaggctgttcatcatgctcaaccaaactgaaggagtcgagacgtttgtcacac
gaggtgcacctgaggcaggacttgtgatatagcttgcgtccaggacccatgatctgctctgcagcgtagacaggctttgtgcacttggggcacctgggag
tgccgccaaaggggtgcatggtgggcagagaagaaggaggaggaggaggaggaagctgcggagggcgtcgcgagtgggactgggatgagggtggcttaga
ccaagctt
>MSTRG.5805.1
ggggggggatcattaacctcatcatgatgcacgtccatctcacgtatatatgcacgagcgcagacatacgctagatataataaataccgaagaccaggtc
atatcatataacatccatccgtccatgatttgagcaaacgaccatacatttccaagcgcgtcacaaagggaaggaacaaggacggctcgggggctacaaa
ccaaacgattatcactactggaagggggggggacccctgaacgtcaccagggtatcccttggtatccaattaagacatccgacgcgcctcgcacagagcc
aaatgaatgtcccgttccccgctggggagctcggagttcaggtctcagaggaggatcgcgcccagcgcgagcgtggccccgccgacgagcgcgccccaca
tcgccttgctggcggcgagcgcgccgacggcgccgttggtgacggtggactcgttcgagacggcgaccgaggggctgaacgcggacgagttctggccgta
cacgtacgaggtcgcgtccgcggggttgctcgacgagtccgcgcacacgacgttgacggactcgacgagcgcgtagaagtggcccgccgccttgtagtcc
gggtcgtcccagttgatcaggccgcccgcccagtcgatcgtgccctgccccgaggagttgatgcctgcgggccagaggctgagctcgatgcgggacgggg
tggatgggtagcggctgatgccgtcggagccggtgacgtcgctgcgcttgagcgtgcggacggtgttgccgtcgatgagccaagtgagggtatcctgctg
ccagtcgatggtatagtcgtggaagttgctgaacgtgtccgtcaggttcccgtgcgtcttgccgtccgtgggcgtggggacgaaaccctgccagaagtag
ttggactggccctcggtggtctggttgcccgggaactcccagtcaatctcgtccttgatgtcagacatgg
>MSTRG.9559.2
cccgacgatctcgaggaactcttgctctccgcccgctacggcgatgtcgacgatatccaacagttcgtcgacaggttcggctccgatgccctcgcgaccg
cccgcgacgacaacgggaacagcattctgcacatggtcgcaggcaacgggcacacaggtcggccacagatgccctagacctcatcctccccctcgtcccc
tcctccctcctcgcggcgcggaataacgcgggctcgacggcgctgcactgggccgcgctcaactcacatctcgacgtcgcgaagaagctcgt
>MSTRG.6194.1
tccgaactacatgcttgggtttgatcttgcatggctcaattttacaaggagactgcccgcccagtccccgcagaaaggcaagtacatgtgtatgtgtatg
agaagataggatagcgacgaccaacagccaagcgggggctgcactccgaggacccggccatcatcatcatctttgcagcagcagcaatacggagcatagc
agtcataacgcataggagcccaagcgcaacgtaagtcctcgtgcggacgcgcccgctcacgagcggccggctccggggacgttgcggcgttccctccgct
gtccgcgctcggcctgctgcgtcgcgggctggacgacggtgaaggggatcgagtcgaagttgagcgagttgaggaggtccttggtgtcggggtcgatctc
gagggggttggtgttgatgtcgagggcggagacctcggggacgtagttgtccttgcgctcgcgctcctcctcctggagcttgaaggagatgccgcggacg
gggcccttctggatgcgcttcatcaagtgtgtcgtgaagccggcgatcttgttccggaggcgtttcgacgggacgacggcgacttcatcgatgatgcgct
tgttggtgtggaaatcgagagtgaggcgggggtagtacttctcgatgaggacacgggaggcccttttggtggtcttggtgcgtacgcgacccatggtgta
tgttgcggagggttgaggggcttgagcttgatgtggacgacggcgagctcgcccgagagttgc
>MSTRG.15366.1
atactgaccccagccaactgcctaccactcatcacatacccgtgccctcttcaaatgatcgtcaacatgccccccgctgcgctattccttgagcgtaccc
cgacaattcagttccgtgaggcccagctcagtctggggctatctgcctcaactcaacgaatggggaagcatccatctggtctgggagactgaacgggttg
gaggtcccgaccatgtcccccacttccgggctgttcccatatatagggacgagagactcgaagtatttacaggattcggcctgtcgaagaaggccgcgaa
ggaggaagccgcgaggcagatggctctcag
>MSTRG.12819.1
gatttagcgtacaacgacagttggattgacaaaaccgtgtcgtacatgggcactgctactctacgccaaactccgcaagtgatgtacatgccagcagtct
gccttccagacttccacagttagccttcctaactgcatcagacaagcaaacaacaagggaatccgacgagggcaacaacgcatggatgtcctggggtaat
tgatttgctttcctggtcatgctcgatccacaggcatcgggagcctgcagcattagcaatgacctaactacgcgcgcgcatcgaaacgacacgaacacgt
cggtcacaaactgcgaccacaccaatggaggtactcgggctcttggttctcgcatgtcacgacccaccgactggctcgctgccgggtgagtcgtgctgca
cctaatcgctgcctgcgtccgtcctagtctctccgtggactgaggcacggcacgcctgtggcctagcgctgatcaagtcctctgcccggtctcatcgatg
cctctaaccacttgcgctcgcatcatcgcgtgctacctcttagtctctccgtcgctctcgtagcgcggagtctctgtgggtcagcgaacggtgcatgccc
ttggcaagtggtcgtcctgggtagcctctaacctcctggggtgaccggcgactgcagactggcagtgcgcccctggtgcgccctcactgtcgaggaaagg
agtccattgaa
>MSTRG.2515.1
cgcctacttatatcgtccccgccccgctccaaccctcctcccccctccccatggtccacctcgtcctctccacctcgaggggaaactctggcacccgctt
cttcccccaccagggctaccttggtctcacccccgtccgcgtcgaaggcctcgtgcgcacaaaactcgacgaggatggcaagccaatactggcaaagtcc
ctctccgtgtccgtccgctgctaccagtcccgcctcacccgttctcgcgccgtccgctccacgctcgtcgtcgaccacacagacgtcctctgggttaagc
ccccacacaaagagtatgccgaagtaggagaactcgagtttcccttcaagctcacccttccaaaacgtaccccgggcttcagcaccgcgaatttccagga
ttaccgcgtctttttggcgtttggaagcgatccttgaccatgtgcccattccaagcgtcggctcccgtatcgtccggtatttcgatctcgccctcatacg
gtatgaccttccaccatcattaaacccctcaccgcctcaacacgcgcttctccaccaaacatccaagccccgtgctccgaccgtccgctataatgtcaac
gcacctgcaagtcccgtagggccctctgatatcatacacacaacccttctgctccagcctgtagacccaggcgtcgctgtccgaagcgcaactgtctcaa
tagaacgtcgaatagagcttcacaacacacctgctgcccccactccactggttactgcaggcatcaatcacgccgcagccgcttccgcttctccagtcac
gacattcgcgcctgcttccccatctccctcttgttcgacaaattctgacgaagacgcttccaccccaacaacttctcgctttggccgcggttcgcgatcc
catccacagtcgccgtatggagccgttcccccgggttccagccagtccacgttcgactccgtggccacaactgtctcgaccgacgtcacctcgttcgcct
gcgactcttctggcatctgggtcaagtctgtcccgctgcaatggcccgagaatcggagcaacgctcgctgggccgtgggcgaaaccatgcaaagcgattt
cgccaccgtccgtttctatgtgcgcacgaaacttctcgtctccggtcctggcggatcagaaacgcttgacctcgaacctcgcgagatcaccgttgtcccg
acgagcgaagccgaccgaagggttgccatggagaggtgggctgagcaaaaggagctctcgctccggagcaagagcaaaagcccttggcgaagacgcgggg
acgatgctcctggtaccagtgcgagcgcggaggcggggaagagccacagccacggactaccgtccccgccgcagactcccgcgcagtcgagcgtgagcgg
gggcgaccaccgcaagtccatgtattcgccgaacgagcgtgaccgcaaggcgcgcaagaagacgccgcggcggccacacacgtcggcgggtccgagcgac
aagtcgagtatgtcattctctgttagtgcgcctttcacgctggggaggcgcgagcagggagagccggtatcgcatacgcacagccgggactcggcgtcga
gctcgtcttcagcgaacaagcggttcaaggagtccggactcggggagagcatgctgatggcggtggagaaggtccggggaaagtcgcgcgcgtttcggga
tgacgggaagcgcgagcgagaagccgaggatgacgggcgggaggatgtgcgggaacggcgggagaaggtgaaggcaaaggcttcgagcctggggctgcgg
gtggagccgccgccgatggacgaggtgcgggcgtgggaggaggagctggcgcggatcgaggtgcagtcacgtcggagtagctcaggcatgctggggctgt
ttgggctgtcgcgcaagcgtacggcgaggtagcgggcgggcgggcccagtctgccgtttccctcgtgctcctcggccgccagccgtctcgcggtgtccca
cccggggcatgcatctcacacagcgtggatctggaaagcctcttcacgcttcgttcttccggtctcttcactcggtcgtggtccggcttctatccccgct
ttggttcgttgaacattcggcccctcgatcgagctctgctttcattcgtcccttcgttctcgtgttgtcgtaacccgcggtcgctctcctctcgcgcctg
cttgcacatagccattcgcgcccctctctgcactggacccctttgcttcttgcacatgcttctcgtcctttccgctgcaacacgcacgcacccacatacc
acctgcatccacgcacaagcatcttcgataccataatacctgtcgatagtccgtagtaccgcttgctcgctttcctgcttgccgctgaccagcccgtgct
ctcttccttcccacacacaccagccctccccatcctctccgccgcgccacgccttcggattcagattccatgcacaggtggcgcatctcgcgctctcgtg
gcgcgtgcgtggctgttcatctgtccatacctgtttgtactctagtctcgcgatcgcgccgtaattctcgcgagcgtgtatgaatagtcacgcatcggtt
gcaacctgtcacggataacttatccaccttctgttgacctccgcgcct
>MSTRG.3045.1
ggcgacaaggcggaaattctagaattccatttgttcctgccagcgagcagaagaagttggctaaggagtgtgagtgtgtgccgagtgtaacgggatactg
tgcagcgtatgtatggctagggggaaataagaggcggaggatgagtattcaaaaaccaacaaacgagataaattcgaagagggaagcgatagtggaacga
gggcagtgcagatagagttgacatagaaagacaacgacggcaaactgaagtgtaagcaggaggcagcggccggatgttaacagtgaaactcccaatccaa
gatgcccatcgaatgtaggtgacaagatatctgcaagtctaataatacatgatccagacccaacgaaagcgacaggctccccaattaccatgcctccgcg
tagtgcacatgttcaggtgttgaatattcaggtgtcgaaggggacagtgggctttttgccgtcaatcgccttactatttggcgacacaggtgactcagcg
tactccgggtctatccggatggtccgctgggtgaacttcccaaccataaggaaagtggggacggttcctgtctcctgcgcgtctgtaccccgccctcggc
ttacccgtcgcgtgttcaacgcggctaggaaggagatggcatacatcttgctgaggacaaagtagcaagccatgaagataaagttatctggcatgaagtt
gtacaaaatcaatgttgtcaagctgatagctgctgtgaccgctcctgtactgagggcgtataggatcaaggagttgatcatggagtcgtccttgcgatgc
cctgtccgaaggttgcggaggaagaagcagagggaaaaggcaatagcgacatctgtcgctacgcctatacccaacgagagcatgccgacgggcctcattg
tttcgaggtcttgtagactcttcaggcggaaacctcgtacggtgtataaagaggccacgccgacctctccgagagtgaggagcacaatgaatgcggttac
aaagatgttccggttgctgactataaacgtttactcaggattttttctagaaaaaaatccttccaacctacatcgccatacgcgtgaggcgaagctcctg
caggaccatcgactcagggatcatgaagacggttacggctgagtgctgaacaactcacagcttgacgacgatcgtccccgtggccacctacacgacaacc
atccccatcaacacgt
>MSTRG.14535.1
ctcctcctctgcgccgccgagcgacgaggtccaggggcccccgaagaagaagcggcgagcggtcctcacgcgcgtcagcgacctcgatccgtgattcctc
tctccctctgtctctccatccccccccccatccccccttctttcctcccaccgatagtacaccttgaacgaggtgtggtgtataggttctgttcctccgc
gtacggagggcgtctcggactctcttgccttctttccttctctctggttgattacaagtcacgacggcttggtaactggtgctcgcttcaactcgtaacc
gtctctttgttcatatcgattttgcccgccatcctgctcccagcgtttccccccctcccacccccatcccccatcgtcttgctgccctatctctccccgt
cttgttcttgtgattgtgatctggtcaccgtcctcctcctttgagtgttgccatcatcagcgaccgcatattgtactctgtcacccatggtcgcttgcgc
acgtcctgtctaatagctccctacctcccttcccaatccctcttccccctcctcgttgttgatatgcatgcgcccgaatggaagggaggtgcccaccatc
agtgtgatgccgtcatggctcgtacttatcgttgccgctcacggctctcccatctatgttttcctggtcctagtcctgccttccggtttcctattcccac
aagcatgcgatattgtatatacacagaacccgatgtaaaggatccctgggcacatgaaggccccgaaattgcactcgcatttgtcgcatctccgagtcga
gctctcgaacgaaattgctccgaaacgatgtacatcccgcaggacgatgggttgggcagcagagggcgtgcccagaatagagatatacaattctagttgg
acacgcggagcaggagatgtgtcgtcacccaaggcatattagaattgggacatgatgtggtgggggcatgcgtcatgcgtggacatgtgatgtacatgtg
gcggttttgcaaacagcgcgacaaaaggaaagcagaacccagacagatcagaaccggagaggctggaagaaccacttgttcttcccgctcgtgtaccggt
cctccaacagcttcttgatctgcttcttcgagtcctcccgctgcgacacctccttgaaggtctccgagccgacggtgcccttgaggccctcgagctcaag
tgcgtaacgcgtggggaacaagtgcgagtagttgacgaccttgatgaaaggcttgaccttgctgcgcttggcgagcttcttcgcacccatgcgcttcgtt
accttgagggggtaacgctcgatgccggcaacgatcgcatgggggtaggggcgctccttggtgccctcgtcgagctgcttgatgacgacgaccttgtgtc
ctgcctggcggccctggaggacgatggcaactttgccgggcttgtagattctgggcattttgaggagttgaggagttgaggatgggtcggtcgggtttct
taccttgctctggcgtc
>MSTRG.93.1
cgacgttgttgtccacagtccggcatgttgccccagctcctcgccagcgctgtcctcgtgaacgccgtcgcgctctcagccctcgctgctgggcccgccc
caggccagatcaaaaacctcgtcaccttcggcgactcctacaccgacgtcgatgggcacgcagacggcgggatcatgtggcccgtcttcgcgtccgaaga
cggcaacttcgggctgttccccttcgccaagtccgggcgacatgctccaacaacctcaccgaccgccccttcccgtccgtgttcgagtcccagctcccgg
ccttcttcgccgagaaaggccaacgggtcgctcgccgcgctcaagcccgaggacacgatctacacgctctggatcggcacgaacgacgtcggggtcaacg
cgctgctgacggggagccagaccccgggcgtgacgatcgtggacacagtgacgtgcgcggtagaatgggtgcggacgatgtacgacagcggcgcgcggaa
cttcatcttccagaacatgatcccgctggaaaccaccccgctctactcggcggactcgtatccgaaccggtactggactgcgcagcgcaacacaaccgaa
tggagcgtcttcatgagagagctcaccacgtccggcaacgccatcggccgcctcgaactccagctcctcgcccccgaccctacatggcgcgcacatcggc
ttcttcgactcgcactccctcttcgcggacatgtttgcgcatccgcagctgtacctgaacggcaccgcgccgctcaacgtcaccggcgccgtgcattcgt
gcgtcttcgacctgaacgagagcacgggtgacccgggggtgtgcacgg
>MSTRG.923.1
ggacggaaagggcaatcgaggtgtctaagtaatgacgaattgacgttcggcaagtccccgcccccatgggccggaggcatgcggcggtagggcggcggcg
caccttcggaatcggcccaaacctgttttttcgtccgatgccccccgcccaacatatcacttaaaactctgcgcctttccctctctgcccaccctcgagg
tcagaataaccatccctctgctcttgccatcttcgctctagcgccatgcccgctcgcttgcttgaatcacgcggcgaaactaatcccatcaacagcagcg
accgccgtgccagggtcgcccaaaagcggggcaataaactcaacttataccaactcttctgcaacgttgactacgactcactctcccctcgtgctcctct
ctctccttctaaatctagtgaaaaatcttccgtgctacctacaacgccccatagacatccgcgcctcgactcagactcacccgctcccccatctttgccc
tcaatgacgcgtcctctaacccaggaactccctcccctgcaagtctcggccagtccgcaggagcccccattagaatgggactgggataccgagcaccagg
acaggagagcagaggcaaaggccgatgcggctgtccacaacgcgaccccctttcaggtcgacaggaaactcctcaaggacatcgtccaagagcgaatggg
cacccaagtcgctcgtatcaaattccttggtgcaggtacattccacaagggatacctcgtcattctcgttgaccggcgcgaactagtcgcgcgcgtcgca
cgacgctttatgccacggttgaaaaccgagagtgaagtggcaaccatgcactacctccgtcagcatacgtcaatacctgttccagaggtctaccactacg
acgcgaacccgtacaaccggttaggcggagagttcattctcatgtcaaaggcttccggcatccctctgtcacaagtgttccactcaatcccgcacaacac
tctcgtcgcgctaatggagaacattgcgatgctcgtgatccccttgttcggacaccacttcccgatgattggctccctttataacggctcgtcccccagt
aaccacaccgcagcagacttctcctcgtcactgccaacgcccacgccttccacctacgagcgccagactgacctccacgatgcggtcacgcgtctagcag
acgcgtcgagcgacacgcatatcgggccgatcatctcctggccattcttcggctcaggacgcggtgacctcgcgcacccgtccgagctcaaccgcgcgtc
cgtggcgctcaacacacgcttacttgcatgcgtgtgcggaccgcgagatgcgcggcgtcgtgttggagaacgaaggcaaagcggcaccgcacaagttgca
cctcgacccggacgagatcgagacgtcgcggcaccacaagatcggagcgctccccgacgatcgctcggacacgtcggacgagtgggactgggaggagagc
gaggccgaatgggacggccctggggcgacgatgtaccaggactacagacggatgcagcgcacgacgttcctcgttgcgcacctcgcgcagcgggaggagc
gcgtgaagacggagatggcgaggttcttgcgcttgatggagcgcttgggcgtcgttgcgcacggggagggagatgggggaggcggcgagggtgaccgcgg
aggggcagaggagttgttctcgatcgactgccacgatctcaaccttgagaacgtgttcgtcgacgagaacgacaactccaaaatcacctgcattattgac
tgggagtcgaccacgacacgcccgctctgggcgtgcgcgcacgtcccatctttcttgcagaactcgcccttcactgcgaagctcttccgcgcgaccgtag
agaagctcgcgcggaacccaccgacgcagaccgtcctcatccacggcacccccttcagcgtcgccgggctcgcggcgtcgtggctccaccacgagacgac
cggcgcccgcttacgcatggcccaccgctgcattgaatgggacggctgggaggagggtctagtcgactcgatcctcggcccgcaggaccaggaggaagac
tggttcaaggagtggcaggaggagggcaacgaccgtgacgatcacgatcacgagcgcgatgaccccgtcaacgaccgacaggcgcaggatcaggaagagg
agtacacatcccagtcgcccgtcgcgtccatcagcccgtcgctcaccgccctccgcgtgtcgacgaacgacgtcgatgcggcgctgcggcgtgttaccct
ctgcaaggccgcggctgcgaacgggaacgggaacggaatggggaccgggaacgggaacgggctcccggtcgcgaaggtcgtcgtggcggtggagaaagag
cgggagaagctcctgaacgccacgggcgacttctgcggcgggcgtgggggcgagctcgggcgccggctcgaggcgtggctgtacgtgaatggggatgcgg
acgggcgtgtcgaccttgcccggcggtgggagggcgacgaggaggactagacggggcctgcggctctccctctctccccggatcaccccactttcactcc
tatcggacatggttttcttctttatggtgatggaagggttcggagtttcgtggcagcagcagcagcagcagcatcatgactatctgttacagtgcaagac
attcctggtagggtacacggagcgttcgtcgtcatcttgttgtgcggttcaaacttaattagccccatatccgccttggttttcaggtgtctatttatct
cagcaggagccacttagtcgcagcattccccagcctttatggtatgtaattactggcacagtagttccgctcagagcatacgtatgcaatgtacatcacc
catcttccgtggcccacatgtattcattcatccatgcgcaatacgacttgtattatattgcgg
>MSTRG.13468.1
catacccccgcctctctctttcatttcttcatcccctgcttccgtctttcgcctaaccaccgggctgaaactgcaacgacggaaatgtcagacactttcg
gtcaaattgaggcatatgactcggatgtctcggaggaagcccttggagaccatgccagctttgccagtggaaacgccccgcaagcaactgttcagccacc
cagaaaacgcgctcgcaaaagccgcagcaatggcacgacgagcactgtcgcgaagcgcaagggcaaaggccgtcaacttcctggatcgctttctgaactg
ttgaatatgcctctcgatgtcttctttgaggttgcggtacatctacaccctc
>MSTRG.12674.1
ctcgttctcgttggccgctaccacaacttggaatgcatcttgcgcgtttggtccgagagtcacagaagcttggcgacttcggagtcgatggcttcggggg
aggtggtcgaggcccagcggtggacgaccttgccctcgcgatcgatcaggaacttctcgaagttccacttgatgcgggtgaggccgaggaggccggactt
ctgcgatttgagccacttgtagacctcgttcgtgttgtcgccgttgacgtccgacttggtcatgagcgggaaggtgacaccgtggttgagctcgcagaac
tcggcgatcttctcgtcattctcgggctcctggccgccaaactgattgcaggggaagccgaggatcacgaagttctggtccttgtacttcttgtagaggg
cctcgagacccttgtactggggcgtgaagccgcacttggacgcagtgtttacgatgaggaccaccttgcccttgagctgctcgaactcatacggcttgtt
tccgggtgcggtcgccttgagggagtagaagccggcgtcggacatggctagtggtgttgaggagaagctacgcgaagaac
>MSTRG.384.1
ccgccaggaacgggtggatgcgtgcagggtcaccacttcgtagtgcggacaatagccggacctggtatagggagtctatacggccattaatgatgcgatg
agattggcttgatactgtacttggcgttgcgcgatgttcgtgggtcatgttcgtgagtttccgagttccaagagtctgaatgctcagagcatgtagatga
tatgcaaggaacgagtggggatgaaagccgagacaggggagcgggagatgcgtgaatgctggcggggaggcggaatgg
>MSTRG.3993.1
tcctcaatttgcatggatacccgggttccacgccgtatactgacgaggaacttgaccgcctcgaaggtagcattgaagctcgagaagcagagctccaagc
gcgcggcttagagctcgccgagtttctccgttggctcatctacacagaggagatccccccgatacgcgagggaaatggcgaagacgagctggtcggggga
ctctcgcttctgtcgtggtctggcggaaacgggcacaccctgtccatgttcgcgcacgccgacaagctgacggaggagacaaggaagctcttcgacgaat
atctgcgcagcctcatactctacggtgcgcgatcgtgcgccgccgttcctagatgacgcaggtgctgaccaacgcatacaccccccagatcccagcagca
ctgcagccgggaccgccacgccacctgcgctgagcaacatccaccccgatcggaccctccctcccgaagaccaagtgatcctcttcggcgcccaagtgtc
cgccttctacgcccccttcacccttcccgatacgatcccagatgcgccctcgtatgcgccccgcctggcgctccacgaagttctcgggcccgccgacccg
gctctgcggcccaccacagcc
>MSTRG.12837.1
gagttacgagcagcgccttggatcagccgcacaggatgtgtcacaagggtcttgttagacacgagggtaaggcgagcaccgaaaatcgtgcgattattga
gtgccttaaatgcgttgtcggcgtctctgcagtcgtagtagtccacatgaaaagtctggtcgtgcgggtccgtacccgcgccgtcaaatgacgccaactc
gccaaatgatgctaacaagttctgcacgtctcttggagcaacgaatcgtgcttccaccgtgacaaagaaggatccatccatctgggccaggaagtcggac
ttgcctgcgatcttttccacctgagcaggggatacgaatgcagccgccaaccgagcatctcctagagtcgtaacttgatcggccgagacgtgtcgaaaag
cgcgagcggcatgtcgggtgtcgtagaaggccaaaagaacgatgccatgagacggttggaaacgcgcgagaatacccttgatgtcccccatgcccgagaa
ggtttcccggaggtcgcttgccgatgctgtgggcgaaacattgcggaccaggatcaaccgggtaggcttgtcgccggacgtctctccgatgtcgaagtca
aaagagaggctgttcatcctgtcgatccagaacgcaagtcctctcatctctgggagttatgtcaacgccggcgagtcctgtcgccaaggtagagatgtct
tgcaccgagtctggggccgtaattgctccggaaccgtcatctgaggacagggattgcgatctagcgcttgttggggtaaggtaaccgacgttatgcgcag
cagaggtcgatgtggtcatgaatgccttgatagtagcggagaaggcagaatgagcggaggagtaaacacggtcgcgttcggaagaggtgacccagcgcaa
aggagagtgagggtccggcggtgtagaaggggtatcgttgctcgctccgttaaaagacgacgagggcgtcagcggaggtgtgaggagagacggcgggcgg
cgcgcgaggtctgaaatgctgtcctttttagtcggtgacgaggatggagaagacgccaggtctagggggcggaggtgggggcggtgtctggcagggccct
gtagagggagagagggtgacagggagccgtagtgatgcggaagccagaggtttggcaaggagggggtagaatgaagacggggagggatggagggcttttt
gtcgatgaacgcagactggtggggatgggcgtcagctaacgtgcgaagatgatgagttgcagggcaaacgaggcggtacgaacatcttccgactgattgg
tggtggggaacggtacagcgtgaagatccatgggcgtgacgggggccaagagggcggggagggagcaatgggcgaggctgggcgagcaacagagatcaag
gaaaggcgacgcgtgcgaagatgggcaggaggagcggccgaacaagcacaggcagtggccgcaccagaagggcagaaagcaagacgacgcagggagtcgg
ccaagaggagcaaggactgggagcgcaagatcaggagctcggggggcccgcgcagccgcggggtgttttatatgacggcaggcgggtttctgtgaggcga
gcgagacagaaggggagccacggaagagag
>MSTRG.1644.1
ctcatcggcaacgacgacgaccacggcggctgccagggttctctgagtcgcgcatatgcagcgttagaacgcctgctcccagtctacgactgtcactgac
aggatgaaccgcctcctgcttgatatctggctcgtgcttgcgctttgcttgacatctgcgctcgcggcagacatcactgaacggccgtatgaacttgtcg
tgcaccgggaactggacactttgaaatgcacctatctcgcccttcgtgagacgcagcacttcagaggtctcgccgaatcgggatacttcaagaccaagcg
gttggagtcgggcgaggagaggatccagttcatcgctaaggaggagcaagtggtatgggagcgcgctgagtctctttgtggcgagaaacatacttgggac
ttccacacccttatccgcacggcgccgcaagtttttgagacagaccaggtcgtcctgcgtcctctccaagataaggcaccccaacttaaggtttctcccc
tcatcacatccggggactcgagcaaccgcgttgatttggtgttcttcgcggacggctatacatcggaagagaaggacaagttccttgatgacgctctccg
tcttgccgaggatatctctagcaaccaaacattttacaccgtgaagcctctcctcaacttctgggctgcatttgcgcccagcaaggagagcggggtcggt
gtcggtggcaagcccaaggacactgtttttgggctatatcgcgacggtacggagcttcgcggggtgtactacagcaaaccggaggtagcccgagaagcct
gtgactccctaggcacccagtgcgactttccgattctcatgggaaacgaccctctctacggtggccttggtggagagtttacggtgatcaccccatctct
cgccaacgggccattggtcctccg
>MSTRG.11623.1
cttccgtctccaggaccttgggtatgcgcaagacgtctcaggtttggtcggttggctgctgtttgcatactccgcagccctcgtgatctcaacacctccc
atcgcgtacctctccgaacgacacaagaacaggcggattccgttgctatgcggccttgtcgccctcataggctcgcagatcatgctcatggaggctccca
cgtactggctgatggccctcgcacgcatcgcccagggtgtcagcgggtccgtcatctgggtggttgggttagccttaatttgcgacaccgtcccagaggc
gatcgtcgggaagcagcttgggctggccatgataggaatatccctcggcttcttggtcggtcctccgatctcaggtgccctggacaaccgtttcggcttc
cgcggaccgtttatcttcggggtcatcgtcacaggtattgagttcgtatgtcgattgcttatcatcgagcgcaaggaagcggcacgctgggatgcctctc
tcagtgccctagtcgagagcaaccgcagttcccatgaacacgtcaatgcgtacggggcgacagatcaagtcccaaagcacgagggacccacaggggagat
tgcaacccaaccacagacaacccaaccacagaccgaggcttcgactgcagagaccactgaaagcactcccacttccccaccaggagcgacagaaactcag
ccgcaagcccaggtgcagctgactgtcttgggcttgctcctgaagatggtcaaatctccgagagcaatggcgccggtattcttgtctttcgcttatggaa
tgatcatatcggcgcaagaacccgcgctgcctctctacctccagtccacgtacaacttcgacgtctccaaaatcggcctggtatatatcgcagccatcgt
cccgtcgttcatctcgtcgccactgagcggctggtacgcagaccaccggaagcacactcgcgagcacgctcgtctgcctcgtctgctcgctcccctttct
ggtgcctcatagcgttcaagggcagcatcgtgtacttcatcgccatgttcgcctgcatcaacttcttcttcgcggccgtcatttctccgatcatggccga
gctcgcg
>MSTRG.11903.2
gctctgcgtcggaaatcgcgcgttcggtctcatagcggcctagggagtggaccaccgcgcgagcgagattggatatcgagaaggcatatgtgaggagggt
gaaaatgagttccgtaggaaaggtcggaagagaaagacgtggcgagttgtggaagagcgtcgaggacagggtggtacgccaactaaagactggttcagcc
cttagcgagatctctccgttgtcgatacagcttaatataccgtataatttaggtatgtactcgtcgagaacctcctgctcaagtgcaccttcatgccaag
cgttgtccacgcagcatacgaccatgaacacgggtaagccactgtacacaccttgactagcctgaggtagtctttctcgccattgtccgtccgtttgctc
tccttgagggccgcgcggaggttagcgcgtgcttctgtggtttctgcaatgtctgtggtgtatgtcgcggtggagtcgaggcatgtgtctgcaaatgata
tggcaccagtggtcgggagttcgtagagatagctcgtcattctgggcgcggtcctggagatagtggaaggttttgtaagagtccaaatat
>MSTRG.3982.1
gggggtccggcaggttcgcatgcggcaaagaccagtcgcgcgaaggcgttattggtacggtgcgggtctcctgggacttgctattccagacgagaaggct
gatggtgaggccctcatggctctctactatccgctcgagctcggaggcgtcgatggcgttgtacgtatcgagggagtctcccttgtagccgacaacgaag
tcgaagtaagggctcgatggttgttcgtgacgcgggcgaggaaggagtgacacggagaacgtggagggctcgcggc
>MSTRG.683.1
gcccgaagtatgagtaaaactcacaagagctggcatgcctcccactgagcccaacggagcccacataggcacagtcctagtcacccaagaggttgagcgg
agacaactattaagctataatctattccctaggaacaaacgggtcgctaacacgcgaagagggggcctgaatcactggtggcagctgcttcgccagctgc
ttcgtaccagccgggaacgggagatcaacgagacctttgggaagaattttctcgaagtttcccttcgcttcgttgtgctgagcgagctgcgtcatcttct
tcttcgcatcacggatcataacctgtgcgtcgtcgacgccaggtacggccccgcggacgaagatgagatcaagctccgaatcgacacggacgacagcgag
gttttgagtcgtagtgcgctcgccgcccaggcgtcctgccatcttcttgccaggccagacgcgaccggggtcttggtgtgcaccgatggcacctgccgag
cggtgcgatatggagacaccgtgacttgccctaagacccttgaaattccacctcttcatagtaccctggaagcccttgccaatggacttcgcgattacat
ccacaaattggccaggaacaaaatgaatggcggacagcgtcgtcccaactggcacatgggcatctggtgttaccggaaactccctgacgatacgctttgg
agccacaccagccctcttgaagtgtcccagcatctgttttgtaacattcttcggtgatttatcagacgcggccacttggacagcgtgatactccgactgg
tcttcccgcacagtccgaacgttcgcagtgacttgacagttctccaactgaagaaccgtcacgggataccgcactccatgtgtatcccacataactgtca
tcccccgtttacgtgcgatgagccctgtccggacggaggttggggtccacttgctggcagctgccatcgaggactcggccggagcagccgcgtgtgcaac
ggccgtcgcatggagggctctacatcgaggtaaagcggggcgcgtcccgaaggaccagagcttgagcatggcggcgaggaagaggagtgggcagcgttgg
cc
>MSTRG.13131.1
acagccccaatctccgcatcaggcccgtgtccaagaagaagacaaggtcggatatctccaggttggtgtcgaaacctacggtggcggaatctggcactcc
tggttcgatcgtgacctggccttggccggacgagtcgtcatcgccgacaagagcggtaacttcacatccaagcttgtccgcatcgaccggcctctcctgc
gcattcccactcttgctattcatctggagagaggtgcggcggataacttccagttcaacaccgagtcggaattcgtccccattctcggactcgtcgagtc
taaactgaactccccagccggtgaggctaaggcatcgcgcaaagcgacgagcattcaggagaatcaccatcccgagctcctgtcgttactctccagtgag
ctctctgttgctccagagttcattcatgacatgactttgagctgcacctgtacgacgcacaaccgtctgtcctcggtggtatcaaccatgagttcatctt
cagcccccgcatggacaatcaattctcttcgt
>MSTRG.8915.1
agatgatcgagcttctggcgggcaaggccggcgtgttggcgggcaagctccagtacggtaccgcgtttggcggctccaaggtcgaggatatgtcccggat
cttggtcgagaacgggtttagctacgctgggaaagacatgctcacgagcggcatcactggcgagcccctagaagcctacgtgtacttcggccccatttat
tatcaggtatgccctgggttatttcagtgc
>MSTRG.5148.1
aaaccctcgaagtcgaagaagaacctcccctcaagtgcatccaatccctcgcaggcactctcgcagctcgagaagcacaaggagaaactcgcggcgctgc
ccgacgccgagcgtgctgcgcgggcggagcgcgaacagtgggagaaggccggcgcacgcattgagggcgcgaaggtgcacgacgacgaggggcggttgaa
gaaggcagtgaagcgcaaggagaagcagaagacgaagagcaagaaggcgtgggac
>MSTRG.9630.1
gggctgcccacgtctctcccgatctccctcccgatctcgttggtcaaggatgccgtcgacgccgcgacgacgtcggcggacccgctgcccatttccctcc
ccaccagcttgccgatttctctcccgacgagcttgccgatttccctcccaacgtcgttgcccatctccctcccgacgtcgctgcccatctcccttccgac
gagcctccccgtttctctcccaatcagccttccgacctccctccccatctcgctgcccgtctccctcccgatcatcgactccgccgcggcgtcgtcgtcc
gcgtccgacccgctgacgagcctgccgatctccctcccgacctcccttcccgtttccctcccgacgtcgctccccatctcgctgccgacgagcctgccca
tttctctccccgacgagcctgcccatctctcttcccaccagtctccccatttcgctccccacgagcctcccggtcagcttgccgacgagcctccccatct
ccttgcccactggccttccgatcaacttgtgaaagctcggaccgggaaaacggttatcggggtggggtaccacagtgtggactcgtcggtctagcgtccg
cgttc
>MSTRG.13022.1
cgcgatcctccaaatccaatggcaaccacccccgtcgccccctccgtccagcagtcccagtcctcttccagcgtggccagctcccagtccacgtcctctt
ccagcaacaacggcaagcccgcggactacgtgtacttcgagcgcaccaccgccggcttctccgacgatgccgtcccccgatccaaggccgcgcagctcaa
gctcgagcactactacaaggtcgcggtggaggctgccatcgagcgcaatcaaagacgggtagagctcgagaggaagctcgccgccgacaccacgatgtcc
gaggagcggaagcagcgccagttgcagcagctggggaagcgcgagtctgccttcttgcgattgcgcaggacaaagctgggtctggatgactttaggactg
tgaaagttatcgggaagggagctttcggagaggtccgtgtggtgcagaagaccgatacaaataagatctatgctatgaagaccctccggaaagacgagat
gttgaaaaaagatcagcttgcacatgtccgcgcagagcgcgatgtcttggctgaatccaattcaccatgggttgtgcaactctattactccttccaagat
ccgttcatacctctatctgatcatggagttcttaccgggaggcgatctcatgacgatgctgatcaagtacgacacattctccgaggatgttacacgcttc
tacattgcggaatgcgtgcttgctatagaggccgtccatcaactgggcttcattcaccgtgatatcaagcctgacaacatcctcattgacaaggatggac
acatcaagctgtctgactttggcctgtctaccgggttccacaaacaacatgactccagttactaccaacgactgcttgactccgcaaacggcgtcgtctc
tcccaccacggccgcacaagcagcacggaatagtgtgatggtcaacgcgatccaccttacgatgtcaagcaaagaccagatcgcgacatggaaagccaac
cgtcgaaaactggcttactcaacagtcggcacgccagactacatcgcgccagaaatcttcatgcaaaagggttacggcaacgaatgcgactggtggtcgc
tgggcgcgatcatgttcgaatgcctggtcggctatcctccattctgttcagaatccacgcacgagacgtaccacaagatcctgcagtggcagcactacct
ccagttccccgatgacgtccacctcagccacgaagcagaagacctgatcaagcggctaatcacgtcccccgaccgccgcctcgctgtcgatcagatcaag
caccacccgttcttctacggtgtcgactgggccgccatccgcaacatcgaggcgccgttcatcccccgcctgcgctccatcaccgacacctcgtacttcc
ccacagacgagctcgagcaggtaccagacgagcccgtcggcgcggatacgactggcgcgaacaaagacctcgcgttcctcggatacacgttcaagcggtt
cacgatttcctcgcaggcgttctgatcgctgtctcgtgtctccgtctccgtcgtctgttttccgtcctaatcagtctttctggagtctgtcccccgtccc
tgtcggagcctgtagtataatcccatacgagcatttacgtagtagcggcttgtccctttctgcacataacataccgcacgacacatcacgcattcgctgg
agtgacatgttcatgattttcgctttctgtttccttctgctttctttctggcttgttacgccgtgcacacatccatcaatgtcgggaacctcgggggcgt
catggcgtgtgtctcgtgtcctgtgtgggtagctacatgagtgcatggcagatttacaataataaatagcgcggcattagacgtggaatgtgctgtgtta
acagggcattgtgcatgaccaaaaggtatggaacgcgaaatggactagccggccagaacggcacgctattatcctatggattacaatggagcaggattgc
tgccagcgagaaatcatagagtaagagctcgtacatctggagggcggcgggaggaattgagctagtaaacgtgaggccgagaagttcaacgctgcaaagg
cactaatcaagtgcggcctcatctagaaacaacgttcacgacggacatgaggtcgattggcacagcgagaaatgaacgatcggaacgtacaatctcgata
aacaacggaagggagcttcgggatatgctccagctccggaggcgtcggcgcgttgttgtccttcttgggctttcgtgggggcttggctttaggtggaggt
ggccttctttccacgcccttttcgcgctgtctcgcgctaggcgccggtgaaggagtctgggcgatgaggtggtggcgtgggcggcagttccttagcgcca
ggatggggtgggaggtccttgaacctggatgccgcaggtggaggacggccgggggcggataaagtgcgcgaacgggagtgtgtaatgggtggcaggggcg
gccgaggcagggatgtcttccgagtgccgtgcgcccgacgctaatctcgcctgcgaggggcgtttctgcatgggggagtgaccgacggtgtgcgagcgtg
taggaggttgcgtcggctcagtgcttatggctggggaacctctgtggcgccttgtcgcgttccgttgcattgccttcactatctgtgtccgtctcgcttt
cgctcgagtcgtcctcctccgactcggaatctgagttcgaggtaccagaacccgaggtcgactcgtcgtcgctggagtcctcttcgtcagtttcctgagc
ggccagatccgctgcgtcgccgtctaccagatcgccgaagctgagatcgtggacaataccgttgacgagctgtgaggccgcctcgtcttcagcgtcggca
tcgttcattccttgtgtacgtccaaaccgcctgcgcagcttcgcttcataggcaaccttgagcttatagtggtacagtgcgatcgagtcgacctcgtgca
tgatattctcgcggtcgtctccagtgtgtg
>MSTRG.14986.1
ttcttgaccttcctcccgagattctgttgcacattctctctttcctggatatccccgacctcggctccttggccagggtattccctcagctctcaccgct
cgtcgaggaccctgtcttgaaccatgaacggctttgggtcgtcggaccctctcgtgtttcacactcgctgtttggcaccgacgacgcaggattacccatg
cgcccatcaatcccggagctagttcacaggaacattatgcgtgggctcggcatagagagacgatggagggatgggatatacttcggctcgtcgacgatgg
ttcgtcaatatgagtgcgcatcccgcctccagtggacgcatgcacgaacaatccttgcgcattcactccgaacacggtcctcccctgccgctcgcgacgc
tttctaccacgcacgcgtccttccccgcgatacatcctccacgcacgttgccgccccgcttgtctctgccgtgagacgcctgcggtgggcgatccagcgt
gaccgcctcgctcactttgttaaggaccgaagcgagatggccaaggccggaggctgatcaagtggttggaaagcaacgggcgttccgtgatgtccaagga
gaacgagcgggtgcggttggctgtctgtccggggatcagagggatcgtgaaatattatgagggacttgcgcggtgagcgtttgtgctgtttggtgcgtct
tcgatgctgtctttcgccttgctgtattttcttttctatcatgaac
>MSTRG.8435.1
gtgcggcgggaccgtggcgggacgctgatcgatggccggtttgcagactgcacgtcgctcttctcggtggcagacgcagagagctcctcgccattggtgg
tgggcgctggtgtcatgcgctcaggggacggcgggttgctaagcaggccgagggttggcgaggtcgcgagtgcgtacgcatatgcatgcagcgcgttcag
gaaccgtgtggtggagtcgccgtacagtagggccgtcatagtgcttgcttggtgcattggtccttccacaattggccgtggccgcttcaccccgtcagag
tcaggtcttgtctccaagcttcggaatctctgtctcgatgtactccaccaaggccttcgcgtagtccgcacggatggcgtgctcacggtcacatagtagt
gaaagcgtgtcctgccaagtctctggggtgacctttgtacggcgcgaggggcggatgtgtccctcgttcgacgtgcgaggaggatccgggctatgtggaa
tggtagcagcagtcccgcctgccttcttctcgtcttcagggtccttccctgcgtcgtgcagatccgctgcgtggatgagaccaagaaggccggcgagaag
gcaacggacggcctgtatgcgcgcaggttctaggtaggccttccctactccggagatcccgttcacttccacgatgacgagcctactaatgagctccgcg
gcgaggtcctggatctgatctgcgtaatagacgtgtgtaccgagagatgagacacactcgaccagcgcaggcaggagagtgtcctcagaggacaccgcta
ttcgccgtaggatgatggagatgagactggagatgatgtcggaggtggagagattgaccagaggcgttggggatgtgaatacggtggttaccatggccgc
aagcgttgagtgccttgctgttggttgtggcgcgtcttggcactccgcgagacattcgaccagccgcgtaggaataccataccggtattgatactgagtc
cactctgccgacctttcagctagccagcggcagtgatctaacttatcccatccccccacctcatcaagggtatcaagagaagccttcaccacggcagagg
cctggaagccattggtgtgtgatagaagggatgaggttgcgcgtaatgcggtgttagccacgtccgcagaagtgggcccagcgtctcccgtcgacgtgga
tgtgaatggaagcagctcttcgctccaatgtaggcctagaacggaactcatcgagaatgggtgagttgggctgctgtttaatatccgcaatctggtcgtc
taatacggacacgtcgacttggaagaaaaggggcaggatggcgcgcatgaggacttgtacttgttgtatggaaatgagtttgggagtggaaacagcgcct
ccgagtttactgcgctcgcgagggcggctagaccaacaagtcgtgtgcgattgcgactttcgtggtcaggaagttcaatgtggctgagcctcgcaaagtg
ttgaaggcaggacatgtaatccgcggtaactctttggtcgccaccaattacgaggccatcggtgtatgttgtccatgcagtgaacacagaagccgctcgg
gccgcaatttcgaggtctgtgggcaaggccgagagagtagcattcacggaagacaagagggctggggagagcaaagcgaggtctctcctgcattctgctg
caattgccttgaatatggccaaggtgatcaagagggtcggtcgtgctcttgaatttccagcggcggctttcctgctgtccgcttttacgcgcttttcaag
ctcgctcccaagtttggtaaccttgccggggcgatttgcggcatagtacgttaggcgggagagctcttgggagtttggagagtagtcgggaccggcagtg
ggaagagcagaggatggcggatagcaagcagagacgagctggatatggttcggggtgaaggatatgcatgcagggggatatgctagttggcacggagatg
aaggagagacagttgagtgaagga
>MSTRG.1886.1
ggtcttgattctggcgggcatcggctatagaaggccttctccactcgcacagtcagagaatgagtcaagcgggtgtcgggcaatgtccagaagtcgtccg
tctccaagggccgggagaatcccacggacagaaaagggtccaaccacgaaaacaagagccgcgacaatggggaagcactggtctcggggaccaccttgcc
tcgtccgaatgccggcggggcgggtgtggggcgaagaggattccacatggatggaagaagagccagcagtggcgatcccagtggcagcctagccaggagt
cggaagggagagaacgaggatggtcggcaggcttgctaaagtgaaaagcggggaatatatagcgtgtttgaatttggaacattctgacagataagtgtgg
aacgccatgcgcattagctgtgcacacgagaatacttagatgagctcgagaaca
>MSTRG.9939.1
cgcttgggcacctactctctctagtcttcctgagaaacagcatgaccacctcttcacccgcgcatacaccgtcacttctcgtctcgcagcaactcctgct
actccttcgtccgccgcctactctctccgaatatactcgctcctctgtctagcccacacccgcccctccgtcatagctccgaacactttctgggagcagg
ccgtcaagttcaccgccatgttcgcaaacacagactccacctccccagacgaggccgctcaatctgtctctgactcgtgcgcgcggcttgtagccgtcgc
cgagaagaggaaggatacggtcgagttcatgactggcgtagcgttcgctcggttttgcgaatactggagtcgcttcgcgaagcagg
>MSTRG.12315.1
ccctgagcaacggtgagcatagcctatccatatatagagcataacgtagaagatctgcagtctgcgcagtttacaatgggcccagacggaatatcatggc
gacttcatgcgccccgtttcctgtacttccctcctcgctctgcctcctcggcgacgaccgccctcttcctctcgtgcattcgcgcagcctccgcgttcat
cgctgcgacctcctgcgtggaggggaaaccgatgttccaataccccggtggtgtcttggcgcgctcccattgttgtcggtgccgtgagatggcgttcttg
tggtgctcgatcgccgcggcctcgttctcgtcgtcgtcgccatctccaaacgaaatgcgcaccggcttttggaaggcgaagactcgggggaccgccacat
gggcgcctttggacgcccaggcagggtt
>MSTRG.3479.1
gcaccctcatctctccggccaccgacggcatttcgacactagccgtcgctcaacacattgcatcgtccaacggactcccggaacgcgatgccaggcacgt
cccccaacgctcgatcgcgagtgcccggcgggagaatctgtcccagcacgtctcggccctccgagtgggcccaaccatccagccgcagtgcgtacggacc
gtcgcagctcgcgtactcggcgaggcgcgtggtgcagctccggcaagccgcgcccacgcgccatcaccccggacctaccggacctacctccatcctcgcg
ctcggcttgttttcgacaggcacttcatcgacgggcacggacacgtcggtaatacgcccccgagacaccctcggtcgcacacgaacccggcaagtttgcc
aggacgcgtctgaacacacggccggccccactttcgacctcgcacacggaaataacgccatccaagccttggaatggccctgaaacggatctgccgtctc
gcacacgaggcagacacgccgccagtgaagcaggtgcggaaggaacaggcgacggaggccaaggacggaagaggaatggcggcacgcacctcagtcagct
cttggccccgagcgatgcaaaataacgcgtacctggctgacatgaaccgtcgacgaaggccgaggacacgagaaggtcggtaggacgcacgcgagctgtg
ggtgcccagtaaagcgagcggccacgtacctggccgggcgttggacccagatgcgggggaaagcccgtcgagcggcctggcgctgggctgggggaggatc
aacaacacctcaaaacgcaaaaggttagcagccgaacgtcgtgcaagtgccgtagacggtgggaaaggtcacagagagacgtagaggtgcagggagcggc
gagccgtgagcgcgttagggctcgcgatcagtgcgagtggaggcagccccgatgcgcacgagccgtcggccgtcgcgcacacggatccgcccacaaggcg
gcatcggcggaaaaacgcacgccagcgccgcccacggacacaccgcccgcgcgcccgatatctcgaccacac
>MSTRG.9369.1
agcagccaagctgacattaatcggggtgatgacgaaggagtaccgcacccagatgaaacccgtggcggccagggcaagattttgagacacgctgagcttg
tccgccgggcgcgacaagtccttcaagcccgccgcgaccagacaccacttcatcattggcgcccagaagaagaccgttttcgggcctgccgggtggttca
tgaaagcttggaacctggaagctcctgcag
>MSTRG.6034.1
tcatgtagtgtggcggtactggtaaggagacacagttcaacgttcaggcttgctctcagcaacattatccgatcacgagctcccgcacgacacgcattag
ggtattcgaggccgaactgagacggtattatcgtgcaatactgtgcgatgtaataagtacacactaatgcaaacaccagcgcgctttgcgtggaatataa
gacaccaagagtgcaaagactgtgagaggcgcagagagagagagacaacagaggaagggatcgcaatcgcatcgcggtacggacaagggcagataggacg
gacgacagtcggcggtggtgagcgagcatgcaccgcgggcgtggcaagtgcatgcatagcagcgggcaaaggggcaaggggggtactgtagtatagaggg
gcagcaggaagcagagcacggatacaagatgtgtagttggtcatgacgatgcaagggaatgaaacgaaaatgccgagggagtaaggtgcgaagaaatata
ataccagtgtctacatagcgacggcctatgacaggagagcgaccagcttgtcactgtccatcgacttgctcgcaagtcgtgtccgtcgctcctcgtccat
atgcagatgagaacccttgatcataattgcgaagaggtccattgccttcggtgcgtcaatcgcgatgtcgtcgatgatctccgccgtcggcgtgaagccc
tcttcgaacgacgcaggtgagcaaagattccgtgagatagcacgctcgaatagatccgccaccagctgtgcgtccgcctgcttcgattccacagccctag
tgacgagcttgtccacgagcagatgccgatgttcggaaggcagttttcgtgaagtacacctcagcctctgtcagatcgcggatagagaagaactccttca
agtcctcatcgatccgtgtcttggcgtcggcctcagacaaggacggcgtgccaacaggctgctcttcctccgcctcgtcctccgaaccaacggtggatgc
agcaggagtggattccgacttggcctccagcgggaccgagcgaggcaggagctgaagtcgtttccgttgaacaggaacagctccttcgggcacaccaccc
ggtccaaggtcgatagagctcttgcggcttggtggacgactcgacttgccggcaacctctgacgcgacctcgggattgccgctgagcatcgcaaacatat
tcgccgaaccctgacggatgaccgattcgcgattcttggacttgtcgcccttctggaagacggagctggggccgaaagtcatcggggccgacttgtcgat
cttgccaaacttcgacaaatcaccggccttgggtggcggccgtgcagcagcgccaccagcgaccgcccagccgtcgggaccgacctgggtatgatcgcca
cgctcgccaccacgtcttgagccaccacgagacatgctgatctgacgggtgaaggcctctttctcctgtgcaagtttctccttcgcagcctataaataaa
ttggggatacgatgaggatcgggagtcgccgacaatggatgaaagatacggacctgttcatgaatcgcggcaatcgtcataggagcagccatttggttcc
tgggaatccatttgcgctcgcgcagctcgataatgtcctgaggcgacgtcagcaacacgctcctacgccacttacatagaactacccacctgaagcatga
actgcatacgcgagttcacgttgccgctcttcgtcagctccttcatgcgcgagaagtacacgtccatgtgcgcgcgagccttctgggtatccaggatctg
accgacagtcgtcaagagcttgcacaagctttcgatctcctcctcctcggggttctcgacgttgcccaggagtttcttgacacactcgtgcatgatgcgc
tccgtaagcatctggagcttgaacagttcaccgatgaacttgatgagacctaggccctgacgctttgccttctgcgcggcgtaatactcttccgagtaca
gggcactctctttcatccttgttctgctccgcggcagccttcgcggcctggtcttcagacgccttagtcgcagcggccgcggcggtggcctccttggcaa
cccatccacgctcgaagtcctcttgacaacggttcaggaggtatttgcggaaaagctggccaccagcgatgggcttgccatcggcattcttgatgccgtc
gtcgtgcacgttcgggctgatctgctccatcatcttgcggcacagacgagcatacatctcggaccacgttgcctcgtcggttgccttctcgaagacgaga
cggataacctgaatgagtgtccgcccatccttctccttctcggacctgtttgcccacgagatgatctggtccgagatcgagtcgaagcgctccatcgtga
gcttgttgagcagcgaacggacctttcggtcgacgacgtctggcgactccgactcagcgggctgccccttcttgaccagactggcaggcgtccatcggtt
ggcggacacttccaatggtgcaacgggttccaggttctgggcgcctgcaagcgaggatgacgggccgaaagcactgccagggccagacggagccgcactc
gggcgctccttgtcgcgcttgcccccgcgctgactccgcgtgcggccactgctcgggtgagcaccgggaccgccttgactcgacgagcggaccatgggag
acggacgcccgaatggaatgcctgccggcccgccagacatagaagccgagcgcgtggacgcagcgaagcggtcgtcgctcgtgagcttctgattgggggt
ggagaattggcccatggtgaacgggttaacggatggcttgttgaacccagagataccgagaccgacagatgcctggcgcgaagggggcggcatggcattg
gaggatgagcggcggccatgcgagccaccacgggtcatggggaacgtctgttcaaccggctcaagaccgatggcgtccagaggcggcagcgagtcgggct
tctccttgcagacagccatgaattgtagcaagaagtcgcgatcataccggaacttgccctgtttagcgttgacattgagctctggcttcggactcttgac
accctcgggatactggatgctcccgatgtcctcgatgatgcgtgcggtggccaaagcggacggaagagccgcggggatagtctggttcttcgttccagag
aggtcgagacgacctgggcgacgtttaccgtctgcggagagggtcgtgtcgatccggagaggcgccttgtcagagaccttgtccttggcctcctccttcg
tcgcctcatccgtggcctccgcagcctgttcaggctcctggacttcaccctcctcgggctcaggcttcgactccttctgagctgcagctgcagctgcagc
cgccgcctcagcctcagccttagccttctcctccgcctcacgcgctgcacgttcctcagcttccttccgtgccttctcctcagcctccttgcgtaaccgc
tcagcttcttccgcctccttccgcttccgctccttctcttcctcctctctccgtacccgctccttctcctcctcctccttccgcttccgctcctcctcct
cacgcttgaccttctcctccgcgtcccgcttagccttctcctccgcatccttctttgccttctcctcagcctccttcttcgccttctcggccgccttctt
tgccttctccgcttcctcctctgccaatcgcttcttcttggcttcctccgtctctaaccggacctgtactgtccgacgagcaggagaactgggaacgacg
ggtgacgagacggcagcaggcgcctgcttcttccatctctc
>MSTRG.5031.1
ccctggccctcttcttcaccgtcgaccccgcctccgctccgagtcgccctcagtcgctgcacaaaggccacgccgatctcgacatgagtggggtttcgac
cacgttcaacgatctagtgtgggactacactgtccatggcgtagaggtatcgatcacctcctgcgcactgcccgccgcgttgcaacgtacgagcatcgtc
tctctatctgcagtcctgggtctccgctcactcactgcctgcagtgctcctctccgtgctctttcttccccaccttcgtcatgctcttctcgcgatggcg
caagatcggccccgcgagcttcgggctcgccttcaacgtcctcgcgctctacatctcgagctgggtctatctcgtgaccaacatcctcagcgtgaaggcg
tacatcctccaggcggtcctcgcgtcccccggcgcgctcttcggcatcgagaacttcagcgcggagcgcgaccagatcgaggactc
>MSTRG.7861.1
gtctgtctttcaaggcctccgacttgagctcgccgatgagagtgttcgacttgagcagtcccctgaagacatcctgcacgtactcgaacgcagcatactg
gcgcatgcgcgtcggcatctccttcgtcgacgagagcaacccgtccaactgttgcctcagcttcctcggctgcaccgtggcccacgccatctccctcagc
tctccaatctggttccacactcctgacagcgccgtccatacggccttgaggtcgcgcagctcctcaaagacgggctctaaccgtgtgtggcgaatgagtt
cgaggtcgagtgcctccttcgccttgcatacgagttcatagtcctcttgtacgcgggtcagcttgccctcgaagatgttgattgtgttcagcgcggtgtc
ggcgcgcatgctgccttgcacgggacgagtctgctcccattcctggatgatgtcgttaatcttgttctcgacgatcttgtcctccgcgacaatcttgagt
tgtaggccagctagttgctcctgaatggagtcgttctttctcttgaggatctcgttgaatgcactccactctccacgtaattggtcgctgtacagccagt
cgtcggggaattggtatctgaatcgttctagcgtcttctctccgcctgcgcagagttcgatcataggcccccatgtcttggtcttccgcttgaggtcttg
gacgaacgtaatgaaggtgaccgctgccgcggtggaggagttggtgggggccaacaactccatgttgttggcactgtcacgctggttgaggacaagttta
gc
>MSTRG.3839.1
cgcaccttcgccgaactctcctccgtcatccgcctcgcacacaagtacaacatcccgcaggtcctagaacaagccctcgcctccctgcacgaattcggct
tcccaacctccttcgctgcctactccaaccagccccacaactccccactcgcactcgacccctggctcaacatcgccgtcgccaacctcgcccgcctgac
cgacacgccctccctcctccccctcgcactcttccgctgcgcgtacctgggcggcgacgtcttcgacggctgggcccgcgaggacggcaccgtcgagcac
ctctccgaggcggacctccgccggtgcgtcgacgggcgcactgcgctcgcgcacgagcacaccgtcttcctctccgccc
>MSTRG.10617.1
tcgccacaagatggtgtcgttcaagtacgcagtaggcgtcatcgccctccctctcctccagctcatctgggctggtaccgcggcgtcgtccgcggcgatc
tctgcccccaccagcctcgccgccatccctgcctcaacgctcacccagatcaccgacttcgggacgaacccgaacaatgtccttatgttcgtctacaagc
ccgcaaaggtggcggccaagccagccctgatcgttgcgagccacttttgcactggtacggcacaaaatatacttcgaaggctcccagttcgcctccctcg
ccgaaacgcacggcttcgtcgtcctcttcccgtcctccccccaccccggcacctgctgggacgtctcctcgaccgcgacgctcacgcacgacggcggcgg
cgactcgctcggcatcgcgtccgccgc
>MSTRG.5305.1
tcgttcactcgctgaaactccagctgacaggagtgtaacctgaaaagttggaccacgaccggtcaccaacaaggacaatatagccatggacacggagctc
ctcacatttccctcctcgatattttgctgcagtatttcacagcataaaaagccctcctccgccctattcacgcttctcgtactctgtggcagtgacgacc
ttcgatgccacctctgactcatcttccctagatcattcgcatgtttcgacattgaacactcgtattagcatcggcatcctcatcagaaccacaaggacta
acgcattctttctcgtataccagtatgtatatgcgtatccatgacacggcccaaacacggcatctgcatcctcagtgacactcatgcattaataaccaac
ccccaatcgtcaataagtagaacgctaccaaccagcttagaccccctattagcactcgcataattactgtcattttatatccatagaacgcgtacaaggt
acttgattccgcccacctggcacttttctatggctcctgacgctctggaagactgtcctacccctccctccggatccatctcaaccatctggcttcgttg
attgtagaaggcatttgcttggatgcaccacggatatatatatacgccttacacccccaccaaccccgtcaatattcaaaaaatattacattaaacccag
ccaactatttcaactgtgctgcactactgagacaatctacggatgaacatatgcacctcagcaacactgagggcatcatgttacatgtcacacacgaaag
cgacttgaaaccaaaaattgggacagaagttacgtgatgataaatcatcagccacatgcccacccagacacgctctcaaaacgtgaatggccagaacacg
ttcccccgcctttgtcaccgccctgtgtaggaactattcaattgcgagcatcatccagcctctgctcctcggtagccctcagtgtcccaagggttttccg
ccacaacatcctgctacccatcacccactcgcacccaagggggtacttggtgacgtggagtacaccggagacatgcacttcccgaatacgactctccacc
gtcaagaatgctgagcaataacctttcgcatgctccaaaaagctgcgctcagtcagtcacgctcgctgcatgcgcaacgctccattggtctcccctgcct
tcctgttcgtgatactcgacagcctcaatcgcatacaaaagcagggcacaccgtatctcctctccagcagccttgcacatcatcctcgtcaactcctcac
gctcgacgcagagacacctagcggggaaccctttccagcaaccgactgcactgctctacacgaatgatgacacgtgcgtccaacgtgcgaaatcgagaac
aaatctctgttgggacatcccataggagtcgcaacttcgctacatcgtgaaccgagtcgaggcgtcactggaaacgtcctacataggatgatgcatcgag
ggagagagcggacaagacggtaccaggctaccgggtcaacggagctgcgatattggaaagcctgtgcgacgagagtctcgtgctgttcaagtataggaag
ggcaaagaaaaaactgcaggaaacgcgcaacgtgcaggtctttgcggtccagctgaaatacaaggagagccaagctctgccaggtggtgtcctagtccag
gttgggtgccaatgcatgtccgcgcagtgcgtatcaccgcaagataggttccgagtagcaacccattgaatgtagtggaggttgggatggtacgcaatgg
gtggcaaagcccaccttcctgtgagggaagggtaggagttgggggcggtcgggtgagcacagagaagctatgcgtacggtgtgctaaaagcctaccgccg
catgcccgcccctccttgtgcataacttctaggccaaaagtagcgcacctgtacctcagacagcgccgcctacacgcacgtgcaccctatgccactctgg
agcaatctgctacgctatctttcgctgcgtcttcccgtatgttctctgaagttccgatagaagatgatcaccctgcaccctggtgcaatcgcgccacgaa
gccatgcccctttcgctgcgcataccagcgcttccaggccatgtcctgcgggacagtcgtcttgagatgagacaactcgtcccgcaggaccttcctgcgg
cgagccaaagtcggcacaaatatcaccgtggttgagaaacgtcctccaaatgtggccctgtgtgacctaaaggacgtccctcaggagtgagtcggagact
caggatccatccgactctgtgtgggtgctcggctactccgaagagtgggagtacacaccgtgagagtatgcacgagatatagcatccaaggaggcactga
tcgtagaatcaagcaagggagcaatggaaagcaggttgacagatgaaggtctgttcgtggctaacccactgatggctgctcggatataatgtcaacccaa
tgtgcgcggcccactcgtcctcccaatgtgtcccaagagatatatccgcgacgtctccctagtgctcgcggacgaagccggccttatgtgggagggatct
cgcgcgtgccggcgttgctctcccctccttgccttggtcggccatacgtggagcacgcgtgcagcggtgttctgtatgtaacgaatgcaggctaggacga
aggcgaaggcgggatgcgggagcgacgctagcggagatctgttcgttcacccaaacaaggtgtcggctttggctcgaaggcaatgcacgtgccgaggaga
cgatggaaagacacgatggaggagtcattgcgggcaagggtgtgcggatgacgtccggaacagacagcagacagtcttgcaggattcagacgatgtggac
gtgcgcacctggatgacctgtgggccgtgcatggagtgtcactgctcaaccacggagatgtccgattctcccatggtgtggacgtcccggagcagagctt
gagtgggaatggggccatgtagaacttagggttagatcacactctgggttagagagtggaacgtgtggctggggcgacgcgtcggcgaccaggagggcga
caccgggcgatcggaacgaggacttggagcgttggaagcctttggaagagcgcagggaaagagaggagagagaatacataccgcagagggcagctgaacc
atgcgagcgcggtccgcctgtcgtcgtcgggagcaggtcgtcggtggc
>MSTRG.3897.1
acctaaacccttccgtcggtgaccttgtcctccgctcctcggacgatattgactttcacgtccaccgagacatcctcatccacacgtccccgaccttatc
caccatgctcactctcccgaaggccgcttctgcccgctctatcgatgccacatctggaaatccacttctggaaatccacttctccaggtgcaggaggaca
gcagggtctgggcgcacctcgtacccttgatttatgtccctcgagcccccgaacccgcactcgacgcctcgcagctcgtcctcatctgcgctatcctcga
agccgcgcgcaagtacagcctcacgtccgtgacagagtgcatgcggcgcattctgaaatcccccgagatcgtcgaggcgaagcccgtcggcgtttacgct
ttggcctgtgtatacgggcttcgaggacgtcgcgcgcatcgcggcgcgaaagagtctcagccaagccgttgggaaccgactacgacgaggagctggacct
catttctgtcagcactttccacaggctctcagcctaccgttcacgctgcgttgcggccgcactcgaggggacgagcgtgtggtacaatgtgcgtgatcgc
tctgaggagcttggggcttgcacgg
>MSTRG.14536.1
atcgttggtgcgtccatgtccgacgttcgtcagttgtccgtctcgggtccgtcgcccagctcaatatttcaattctcgcgacgcctagcctatgttttaa
ttgatggcaacatttggacagtctccttgtttcaccggctgttcctcaggcgaacgtctggcacctgtctttctcggccacagcattcctcggcagcctc
gtcctggtctctcctcgtccatggccatgactagttcctctccaagctcatcggtgccgacattctctggtaaacacccgtccccgtcgtcatactgctg
attacaacgggcgccgtctagtccgcccggccgaacagccgtcctctatgggagaaagaacaatcttcggaccatggtgtgatgcttgaccctacgtcac
tacagcccacaaattgtccttccacatgtccacttcaatgcgtgagaggcgcgtggcgacggacaccaccttgttctcagcaaaactcgctgctatatct
cagcgttcatcacaatgtcgtcataaccatagggccaactcttagatgaatttgcatccgtctgcatccatcctccgttcagacgtcagcacccctcagc
acctccttcccctcacagcctctttcatttgctgataggccaagaaatgatcccccatttgatgctgctgggattccccccacgcaatcaccgccggcta
tgtccccttcttgacagctcctcggaccaaccacgaacggaaccgattgctacgcatgcccgaaacaactgcacgaatatgtcttgccctcgatcgtctc
ctgtgccggtgaaagggtaagggtatatccccgccttcctgtaacacggtcgtaccatccgcgtgggacagcaacctgaaccgagtctcgtactccgact
gcattttcctttgaactccgtgacctcgggccctttccaaaatggtacttatatcttcgcacatcctcatttccatccagaggccggtttgctcctagcc
gttatgcgtcgatcgctcgccgccgcttcgttgcttgcctccagcctgttcactgccgcctctgcagagagtctgctcctcggggcaagggcagagtaca
ctagcacctgttcggagatcgagcaagccctctccaacgcttcctctctccactggccatacctcggcctgaacgcagcgtacgataaggacatcggcca
ctgggccctgtcgagcactgcaaaagcagcatgctcggtcgagcctggcactgcagaggacgttgggaagatcctgcaaatcgtcggcaagaataagacg
cccttcgctgtgaagggcggtggacatgcgtcgaatccgggcttttcgtccacggaaggcgtgcagatcgcaatgtaccgcttcagcgaggtcaagtata
accccgacaaccagaccgcggaggttggttccggcctgatttgggacgagatctacaccgcgctcgagccatatgcggtcaatgtcgtcggcgggcgtgt
caccggcgtcggcatggcgggcttctcacttggcggaggttattcatggaagacgaaccagtacgggctaacggtcgacaacatcgccggcttcgagctc
gtgcttccggacggcacaatcgcacaggtctcccaagactcgtacccagacctgttctggggcctcaagggcgggttcaataactttggcatcgtcacga
agttcatcctcaagacatactaccagacgcaggtttggggcggcctcatcaccattaccgaggagcacctggaagccgtcaacaatgccaccgtcaagtt
ctcacagacagttaccgaccccaaggcggcagtccttcccacgtacaacttcctcctcggcgcgcccggcgtgtcgcttcttctgttctacgactacccg
actgtgcccgaaggcatcttcgacgacttcctcgccattccgcacttcacgaaggacgtcaaaacccgcaccttcatggacctggtcggagttgcgccgt
cgaacgcgacgtctggcacgcggtgcatcttccacaccgtctccctggagcaatacacgcccaagctcatggacgcgatcctgaacgagaccattttctg
gggcaaacacctctcgctgcactcgggcagcttcatctcgtacgacgtcgagcccttcctgccctccatcttctcgcacggcgcggccaactcgtccgcg
taccccgccgagcgctccacgggcctcctcccgctgaacatctactacgcgtacggcgcggagttcgcggacgagacgttctacgaggccgcgcggcaga
gcgcggcgcgcctcaccgaggtcgcgcagagcgagggccaggacatcgcggacgcgccgctatacggcaactacgcgatgttcgacactcccgtcgagcg
catctacggcgcgaacgtcgatgggctccgcgcggtcaaggcgaggtacgatcctgagggcg
>MSTRG.13357.1
gctaaacagaacgagagagatggtcgtgacggggcatatgtacatgaagcgaatggaataacaatgcgatataaatgcaaatgctgatgagatgtacgac
taaatgttgtaagcaagctgtaagatccatacatggtccaggttgggagatgcggggatgacttaaactacgtcgccgcccccacgcgcgagacgacatg
ccgacgtttcagccttctctatggctgctccgcgagagtaacacgttcgcccacgtgaagggtgtgtgcgctcgacagtcctctggcgtcttggtagaaa
ggggtctggagaacatgccttttgacatttgttcctgcactgggggcagctgtgcctgccaatgaccgtcctcatatctccaacgctccaccagcgggaa
tggcttcgccatgagcggaggaaagacatcgtttaggacaggatgtgtcgggacgggtaaccggttgccaaacgcggcgtcctggtaagggatgaggcac
gcgtcctctcgcggtaatgaggggcagggtgtaacaacaatggtcggtattgacgggtcgcagttgctgatgaccaatgaggcgtcatgtgtagacgatc
gtcgtctagcatgaggaggcgatggcaggcaaggcagagctgtaaggtcggttgtaccctgacaacgtgttaagctggtgggtggcatatctcgctcgac
aggctcaaaatattttatgtccgggtctcccacagtcgcgacctccatgtcgacgaagagctgcgcaaggtgctctacgtcatcgtgaagggtagaagag
agaacgttgtaaacgggtgcgacggtgcgggcgcagatatcagagaccctgttccaggcaaacagagggaggggccgaacgagttggcacagttcgtcga
cgttcaggctcaggaactccttgtcgtcttgaacctgtgaacatcgccctcctcctcccacttcgactgttgacgtcaaggtcctcgaagccgccctgga
taatcgcgacagcatgacgtcgacggacaggacgagaacaggaagatttgggggagtagaggcaaaagttgctagctatgaagaaatatacggccgccgg
acatctgtaggccaggcaagacaaacatgaggatggtggccaaggagagagagaaggtcagccagagcggagctaaggtctgcggcgacccc
>MSTRG.2518.1
catgctcgagtgacttggctggacatttccccgatatctgtactcaaccgagtcaacgctcccaagtatatatcccctttatccgacgctcatcacaccg
acaactgctcgggcacgtcgcaacctctggacatgtctttggatacccagaaactgccagcgtttcccccgctggctacgatcgagaacatcatcctcaa
ggagaagaagggcaactgcgtcccggtatacgtcgagctccccggggacctcctcacgccatgtgtcgcgtacttgcggatagcgaaggactcgaagtac
agcttcctcttggagtcagtggttgcaggagaaaaccttgcgcggtatagcttcatcggagctgaccccttcaaaatcatccgcgttggtcccaatgaag
agacgactggggaccctatggtcgcccttcaaaaggagctcgggatgtacaaatatgtaaagctcccagaggtcccaacgttcaccggcggtgccatcgg
ctacgtcggttacgattccatcatgcatttcgagcccaagactgctcgcgaggtggaggatcctttaggcatccctgaggcgatcttcatgctcgtcgac
accctcctcatctacgaccatctataccaaagtgtcaaggtcgtctctcacgtcttctgcccaggggatgccggccaggtcaatctctcattcatctacc
agaccgccacttcaaaagcaaggaggctggccaagctcgtgatgagcaccgtaacgccagaggtgtaccagcggccgattgcgctcgggaatgaggccgt
gtcgaacgtcggaaaggaggggtacgaaggtttcgtgacgaatctgaaggagcacatcgtggcgggcgatatcattcaggccgtgccttcgcaacggctc
gcccgacccaccaccctacacccattcaacgcatacaggcatctacgacgcattaatcccagtccgtatatgttctaccttgactgcggacacatacaga
ttgtcggcgcgagcccggagacattatgtaaagttgagaacaacaaggtctacaaaccacgctattgcgggcacaatcaagaggggccaaacagtggaag
>MSTRG.11217.2
gcgcctgactggacgcccggaggtcgacattgttcgggcccagtccaccgcccatttggttgaccgacagcgcgttctgcggtccaggcgggccacgcat
cggcgggttcccgttgaagccgagaccgccttgggtgaatgtgttgtacacttgctgtgcggggctggtgccgtgtaggcctcccgggacaccgaccccc
gagccgagatactgagagggatcgtgcggcgggcgtcctccgaggttcgcgagccctggaggaagccgttgcgacggtgcttgaatggtgttctgtgcag
aaatgggtgaggcgccacggaattggccttgctggatgggaagaccaccgccgttgcggagcatccccgcctgctgttgactgtacatcgacggcatggg
agcgttgtacatctgttctaagttccgttgctgagcgagacgttggatattgaaatgaagcgggtcgtcgatctgttcgttgaagagtacgccgccagag
tctcctcggctccgtgagcgaggcggagctgggcgaagacctggtaccaagccatcgggcacaaagttcctgtcgtcgagacggctatcgtagagggaat
cgaggcggttctgcgctaagtgttgctggtgaagctgttgctgctgctgttgttgctgctggtgaagaagctgtagttccaggttggacggtgggaattg
gccgccgccgcccgggggtatacggcctggctgcggcatgtgctgcgaaccgcgatgtccctgcgctgaactctgtagcattgcgaaaatgtcttccata
gtccgctcaccccgtggcgtacccatgccacctagggagatggagtcctgtcgctggctgggatgcggcatcgcagggggtaagttcggggtctgttgag
catgccgcggaccgcccagcttgcacctccctcgtcttctggtcaaagaatttcgcgaaccgactgcccttattggtcgcatagcccacgccaccaggaa
cattgctcccggacgggtcaagagaacctggggggaatacaccggcttgcgatccaccgaagtcgccgtacggtacgccgccttcaccggggagaccgag
gatagctcgctcagctgcagaagagccggatgcccgtcggagaccttcgttcatttggccaaggtgcatagcgtctcgcagatcctctagggggccgttg
ggttgagggccattgctgagaggcgaaaaaactcctgatgacgcgcgatgagtctgtagagatcatacgcggcccagagaactgcatgtcgctggggatt
gcgtcggagggatgagccggcaggccaggggcatcggtttggatcgtatgtgggtgggggcgcaatgataccagggggcgtgccagagttcgcggatggc
acacgtgacttgagagcgagcatgcgggaaccgggaggggggttgaaggtgttggtggaggggctgggaatggaaagatcgacaggaggaagagcagtaa
ggccggcggtggaaaggacagtgaggttgccctgacccaatcgtgggcccacgactcttgacgcgtcgggagagcggtcaagagaagggctcgatgtgtc
agatggccgtgctgaatccaacgaagccaaaccgcttgccagaattccattggtcgcatctaatcgtggagaagacctgttgctctcgtaagttggagca
aggagagtccttgcaacatcggatgtgcgctccgcgacgattgcagcatttggactggtttcctctcccttttggctttggagggacggactgctagaga
gtcctggcgggcccgattctgctaatgcgtgattcgaaaggccgttttgaaccttgtcaccttctttcttctcggcctcccgcttcatcatcaatttgaa
cagctgaatttcatccatagcagcttcattggtggttgcggcaggagtagtgagcgaagggggtggagggttggcagcgccatttgtgtccaaggctttg
gtggtgtcggatgcatcccctttctccttgcgttccttctccttcatgcccttcttccatgcttgaataccgtccagctcaccgtcagcacccttgccgc
caaggatgccgctgccagaagcgctaggaatgtacgtctccatccaagcaggctcgacttcgcgatccttgtcgcgatctcgtcggtcctccctatcctt
gttgtcgtcattcccgcctgcccgtctgtcacgtcctggcccacgacgagtacgtgcgtcacgctcgtcaccagcagaaggtcgctccctgtcgcgttct
tcaaatcggtcccagccccgatcgcgcgcgtcccgctcccgccgtgcggccatgcgctcatcccttcggccatcatctctccagtgcctagagtcgtttt
cagcatcgcggtcagcgtcgcgatccctcgcgcggcgattgtaatcgtagcgatccttattgtccctgggatggtgatcgtcacggtcgcgatcaaagcc
atcgtcccactcgcggcgtgcaaagtcgtcgcggtcgcgccggccagtctcctctctgtctctccggtcgtcgcggtcaccatcgttccgtcggtctcga
gggcgatcccggtcctcacgatccctctcccgatcgcgtcttgtcaacgatggctcccgtcttgaccttgaggtgtcacggactcgcgaacgtggtctct
cacgggtgtcgcgatctcgacgggggtcagctctatcatctcgaccggccttgtttggctccgcacctcttcgccagtcatcactactttcacctggttt
cctcttcggggcgtctcttccgtctccgcggcggccgtttccttgggcttgtcccagccgtgcagcaggggtgccagaaaggtgcggggcggcatcacgc
tccttgttgcgaagcgtggatgccgacgaaagggcaaggcggtcacggtcgtatttgtctgagaggtttcttagccgttcttgtccctcacggtcgcgaa
tgtcacgttcgcgttctctgtccagatctttgtcgcccgtgcggtcggtcgttcgaatggactgatgacggaagttgcccatttgggagggctgagagag
ccccgaacggaaggattggcgaggcgtgtctgctccatcatccatgtccctccgaaaacggcgatcccttgcattagtcgccgtggacgcttcagactcc
ttcttgtttccaacttgctcgttccagtccccaaaccagtctttgaaaggtggcatgtcatcgggaacgttgaccagcggtgacttggagagatggaggg
cttctgggcgggtgtagactttgagagggcgaggtgcctcggcgattttctcgtcgatatcgtgcgcgacctcgtcctgcaaagagactttggctacggc
tccgacggcagcttgtacggcgcatggttgtggcagattctttgattgtgggctggtgtgtgggaggggagaattagcgtcgcgagaggccatgtcgggg
agcatacggggggaggcaggagagagggggatctgcggaggagacaagtttgagcttttggtgtcagctcaagagtcaagaccatgc
>MSTRG.9152.1
cgccaacccgaccccgccagcccggccttgtccccggacatgctcccaccactctccagctaactccggaggacgcctgcctcgaggtccccgctttctt
gctttcgtcctgctctccctgccccgccttcctctcccatcctctgcccgaataccgatagcgcccgccactcgcccgccacggctccagcgtactccaa
ctcaccggctctcaggctcgagcttctttgccatgctgacggcatcgcggcgggcactgcgatccactctcgacacacgtctttcccattggggccttct
cgactggctcaggcttctgtggtctacagctgtcttttggtacgagttcatatccttcgcctggtccctcaggtcgtgttcctggccagactctgttcta
ttaccgagccaaaaatggcccgctcacatcctcttggttgccgatccccaagtccgggaccagtccacatcgaagagttccgggttcaccgcggcgcgcc
aacatctcaccgaactcgccctcagacggaactggtttttcgcctcccgaaagaaccctgatctcgtcatatttttgggcgacattctcgcctcatggcg
gctgatcaggtctgacgaggattacgaacgcaattacgccaagttccagggtatctttcgcctagaccgccgcatcccctgcctactttgtccctgggaa
caatgacgtcggtttgaacatcgatcccgcagtcgcgcgtcaagcgcgccaaagattcactacccacttcggtcccctgaatcagaagatccgttttcag
aaccatacacttgtaatgctagatgctgcagggctggtggaagaggattatctgagagcatcaaagtacatcgagtacgaggattggacgcctgtgcccc
acggccctgttgaatttgtccactccttacgagaagaagacgaggggcagccgactgtccttttaacacatattccgcttcatcgcccggacaccgcgtc
ctgcggatcactccgagagaaggggacgatccgccgcggtgtcgggcccagctatcagaacatgctacacaagaagacaactgcattcctcctccagagc
atcacgccagagatcgtctttagcgcggatgacaaggattactgtgattacgtccatgtcccccctcgcaaccagcagtccaacaacacacagagaacaa
acgtacggaacgtccacgaagtcaccctcaaggcgttctcgccatccctcgagattcgtcgacctggcttccagttgttgtctctgacttccccatcggc
ggatggtcatcatccttcgcttgctacggctccttgcttcctacccgactatccttcggtgtacacttggcgctatttccccatgtttgtcttcacaacc
gtaatgctcatgttcctccgccggaagcaccgcacctcatctctaccgacacaccggcaatctaacttccgcaaatccatctctgccagcagccttcctc
cggcaccatggtctccgcttccgcaccctcccacacccttctccccagactggtctccccacaccccgagcttccattcccctcagccgcgttctccctt
atcggcaaagagcacctgcagccccaccgaggatctcccaatcgagtcgctccgtgccccgctcctaagcgccaggtccagcttctccgccggcggggaa
gacgccgagcgaacctcaacccgaacatcgacccc
>MSTRG.1027.2
ttcccgcatctctcacatccaccatctccctctgccgtcaccatttctcccctcctctgccagcccaaacccgcgcgatgttaacatgctcaacggccga
gactgagagccaagcaaccgtcgccacaacgccgcagctgcgcagtctatccttctgccccgcgtcgacccgtccggcatcatctcctcctccgccacag
cccagtgtattgaagcttattctccgtaagccgcctcacgcaaaccgtgcctgttcgtcaggcaccgaagaaacgcggagagctttccatggccttccaa
tctccttcgtggcgtctcgtccgccatgaggccgatccggttctatcatggggacccacttacgcctgacacagcctctcatgagaacctgccttaccca
gcagcttcccccac
>MSTRG.8070.1
tcttgctctcgtcaacggtcatcactgtcgcgcatccttggttgaatgtcgacgacctaccaccaaatcccctcgcttgtctaccagagggatatcttgc
cacagccgatcactgcactctcctttgatcctgtttccgacattctttggtctggcacgaactctggtcatgtatgcgcaaactacacccctcaagggct
caggggggtccactaccccgtaggggggcacctcgcggtaaagaagatcctggcgacggactcgaatgtcatcgcctccggagtcgcgagcgaaggcatt
ggtgcatggagcaagggaggcattaacagctggtatttcaaggcgggtgggcacataaccaccttctcgaataaggcgtcgaacgcacctactgttgcgg
tttcgacggccacttcggaattgatccttctcaacactcagaccgggtcggtcgttcgaaggtcctccatgccttctatcctcacgcaccttcacttcac
cgcctcccagtcctactttgtttctggggatgc
>MSTRG.4768.2
cgtcctcctcgcctcttaactctgggcatcatgactgtcgacctgcatacgccgacgacaaaggagaagaaggagaaaaagtccaagaaacccaaggaga
aacggaatggggaggacgcaggcggcggtgtatgaggtgacggcagagaagaagagcaagaaggacaagaagaagaaaaaggataaggctgctgaggacg
ggatggcggtggaccctccagctgaccccacagacgatccaattgaggagaaaaagtcgaaaaagaaacgcaagcgtgaggcagctgaggaggacgtcgc
agaagacgcaggatcatccaagaaggagaagaagaagcgcaagaaggaagtcgagtccaccccctccgacgacgctgcagccgagcccagtacatccgag
tccaaaaaacccagggagaaaaaggacaagaaggacaagaaatccaagaaggacaagaaggctaaggacgccccatcagacccgtcgccttcgggctctg
tgaccccacctgcaccctcgtcctcgtccgacgttgaagcattcctccaaaagaacgaaatcacactcacgatacccgacggcggcgctgtcgttactcc
cattctctccttctcccaactcgatgtccaccccaaactccgcgcagcgttcgatggtttcaaggagcccacgcctatccaagcatgctcgtggccgccc
tcgctcgagggacg
>MSTRG.8671.1
gaactgcttagtttgtgggttaacgacaatcgacacaccaaagtctaatgcgggaggaggaaatcataagatagaggtagtcattagggtcgttaaatac
taaccgacgcaagtaaagaagacatgggtgagcggagaagagaagagggcctatgtacatatgtatgaggatgtgacgtggtagtattaggagggccgtg
gagaggaagagtcaacgagggtcggtagctgtcgcggaatgaacacgctggcaggtggtcgtgggcacgaaggtatgcgggcaacggctgagtgcgaaaa
gaggataaggaaactgaccgagactatccaggcaaggaaggaaagggcatgcgagttatgcgacgcaaaggcgtatgaaacgacgaattccgggatatca
agggtgtgtactgatatggtggacgataagagggagacgtcgagggtggtacagagagaaagaccttcacctacgtgcttttttgctagcttctgcggac
cccgactctatactgatgattctggctttactcgccagaacaccgccgccgccgc
>MSTRG.1273.1
gcctctccccgacctcctccctctgccgtcctcctcctacttatcatcccttcagggccttcatcattctccggacccgcccctctcccaccatctccca
agctggtcaagtcccgacgtccgacccttcttgggcctttgctactggcagtcgccccttgggggcctctcgagacgtccttggagcccatatcatctct
ggctggtaactcgccacaactctcgtcaatcgagcccatctcccgtcagccgccccccaggctggtgatgtcttcctgaggcatcagttccctatatata
ctcccgtcagtagtcgggtccactttacgacgctcatgaattcacgtatcgtcgacaccacttcaagccccctgtcgacacactattttatccacatggt
tttgcttctgtggggtcttgcttggtttgccatgagcgtggtcatcttcacagttggctgggttctccctcaattgcgatccaagccgccaccgctcgtc
gtgaagccccgaagccctagcgttcccagcaagccgctctcacccgtgaccaatacaaccgatctcgcgtccttggaaaaggacgaggaggacgttgtgt
ccaccaaatcgacactaagcgatcttccttcaccaccgctggcccctaccccctcatcgccctcatcgtcgaaacggtcgctgttcaaaccacgatggtc
gttctccgccacccgcaaatcctcgcgcccctccagccgcaagtcgtctctaggctccgcagggtccctcaccctcgtggacaactctccaacgtcttat
tttcccgatcttgatgcaattggcaatgagtctggcgcggaggtcagcctcgaccaggacatcccgccccccagcgacccatctccatctgaattcccac
gacctgcacgcaatgtgcgggctcagagtctgaaattactcaagaacctgtctcgcaaggtttcttcgaagcagcggtctcccgcagcgtccagcttctc
tgcatcgcctgtggtgcccatcgtgcccctggctgatgagctttccgagcctgtcaggcccacaagaagatcccaatcaaaggagcgctccggatcgtcg
acgctggcgcaagctgacgagcctcgaccgcaacagagagtcgactccctctccggggaggttttcacgaccacgtttgtgaaccccttccgtatcaagc
cccggaagcccaaaccttctctcgccccgaacagcccttctacctcctcagcgccagcccctgccccccgtcgcgtatctggtcctcggcggatgctcaa
ctccctacagctcaccctcgccagcaactcctcccaccccgcagatagtcccgcaccagactcgccccgctcgagcatctcatccgcgtcgacgtcgacg
ttctccgggtcctcgaccaaggtctgcgctctccggctcgtctggttcgccgcggggcgtgcggcgcacacaaccgtacgctgcg
>MSTRG.11477.1
gacaggtcccttgccatcgttcttcccggccgtgctgaggtgcctctcccgctcgcccactcgcccaatggagccatgggcgataccgctcttctagact
tgaccctggggctcatctttgtggggtttatagtgacgggatggtacgttcgcgtgattggtcccaatgtcaggacatggctcatttgacgtgccgagta
gcttgttttggaggttcgttctcctcattctcctcatttcttccatcttccggtaggtgaacgtcgttctgtcagtcacaactgcgcaacttgggtggta
ctttgcacattatcgtcaagatcggctgctcttgaagatcttggtcctagttgtctggcttctcgatgccatacatctttgtctctattttaccacaatg
tacatctatctcgtccaggggaagggcgtagcatatctcggcgatcatccacttccatggtcatcgaacgcgcaactgcttgtcaatgcatgtgcgatct
gtatcatccagtcgtcagtgtgattatttttagca
>MSTRG.7702.1
ggacataggttcgtgggccgtgggggcttctcatagcacggcgaccctgtccccagggagaccctgcggtttgtatgggcttcggctcatgcaccgtctc
aatatttccctgtcctgcttcggccctcgggctgggcaggccattttttattgtcggttcattcgcctaaccctaaccctagtctgatagcttgtagtcg
ctgcaataaatgc
>MSTRG.8280.1
ctggctggtgatttcgccgtgcgtaccccagaccttgtaggtgaggaccaccatggacagcgatggatcggcgcggaagtgtgccccgggcgagggtgga
catgtttggctcacgactatcctgcacgatgaggtaaaggcaatcccaggtgacagataaatgtcatctggcagctgcagtgtgcagagaggatggatgg
aaggagagatactgtatacatcgagatacagtgacctcttggaccgagattggggtgtaacgagtaggtaggcgttgtccaacaatgcaacataaacctc
ctgagttccaagatcttgtcgcgatataatttgtccggttctccagttgcagagttccaatgagtagctgcgagcctcacgaccgatggcgcaggttgcc
caaatgacatgctcctgcacgacccatactttgaagatatggatgcctgccgtaggctcgacaccgcttgggataccaacctgcaagcgaggtcggactg
cttcttggtgagtgccgtcggccccggagcggtcttcgagccgctgaacgaatagaaaccgaccaaaggcgggctacacaatgtctccatgtccgtcgca
gcatctcgtgcacaacgttatagagtctaatggaacacttactcgttctccgtcccctgtggggacatctcggcgatcacgagcagatcttgagcatcgt
caatggcccaccaactgaagcggcgcctggggtcctccggggcataaaaacggtatcacgtcgtgatgagactgaatgccggcctgtgcagaaccatggg
tgacgagagagaggaatgacctgaacggcggatccagacgcttagacaagatcgacgaaccctcgacgtcgtagggcctggtgagggatgcacccttgag
agcgctgtgatgttggtactggtgactgtcacttgaatagtgcaaaaggctctcgtggttgaaaataccgccgcgacagttagaggagtactggcgaaga
cggcgcagtcgctcggatacgggcagagcgctggattcgccgtcaatcatgccggtctgtgccagctcaatcaggtattgtagatagagatctgagcgga
tgagggccgcaaagccgtggctgaccctgatgcacctggcgatgtcttgtccatgaaggaacgagaggatgagaagaaggacgtctgagggtacatgtcc
gatctcgagacgatgtaagtggcaagagacagaattcatcgcatgattatgcatttgcggggatgcgacggccgagcaagtgtgcctagaaagagattta
catctgaaaggaggaagatcaagtcggtgagtgagccataacttactcagtggagactgaataatgggtggcatacttacccggctcgaattggactagg
tggcaatggtttcgcgactagagtattgcggtgtatgtagcatgtatctaacaacagtattggaagaaggctgcgggagaagggtgatcg
>MSTRG.6397.2
atgagctttgcgtaatgcaaaccgcacgcgttacacaaggtcctcgcgccgtccgggccacgccgccactcaggcgtttcacgaatattgcaggaatggc
acttgcccggtggagtagcccgctgaacagtgtatcatcagtaagatcccattccagtgacagatagaagcacgtacgctgcgcttgcggtacttgttct
tctgctgcccaggcgcagcaccgcccgtgctcgactgccgcttattgcgaatgatctgcatgtcttgctccgcagtcgattgtgcctgctcgtcagggtg
cgggtgagaatgcgcgagaggaggggaagaggaatggtcggccgtatcgtagtggacgatcggcgcaggcggctcgccatctcgggccatatcttcccat
ggccttttcggcggacgaacttgctcgtccgcggggttgccggcggcggcagcgtagtcgacctctttccgcggcatcgcgtcgccgccctcgatgcgcc
gcaaggtcttcgagaagacgcatgacggtcgaggcgtggtagttcatctcttcgatctcctgcggcgcgggttgcgctggcggctgctggcgagtcatgc
tcgcgtaatgattcgcaaaacggtacaaaacatcacaatgcttcaggatctccgcaatcacctgatgacgcgcgttagcacgctccgcgtctgctgggct
tggaactgggggagctggagcccgagcctcgacgggagcgggtaccaaagcagtggtgcgcgtgtagccattgaattgttgtggaggtggtggttgtggc
tgcgccggaggttgctgccagtgctccgcgggcggaggatacggactaggcggtggctgtccctggtgatgactgggagcagggggtggtggcatgccat
aatgccctcggggcatgggctgcgggtatggcgcataccccggaggtggatgcgggtgttggtaatggggaggctgctggaggtgttctggaggcggggc
cgggggaacctgtgaaggtgggcccggatggtatgccgtctgaggcgcctgaggaggatacggcgggtacacggtgtgaggggaacgtccaggcgagacg
ctgacgccttgctgcgagcgggaccttttggaggaagcgtccgtagggttctcgggacgcggtgcacccgcactggtaccgttgtgtgtgggcacaccct
gtgggggttgctgcggcgagggagcgggctgcgcgtacggtgggtcagacttggatgagggcgcgtactggtggtgcttcgggggcgggtcatggggggg
tggcatggaggacgagtgctggggttgagggacgggccccgacggaccattggagcggctccaaggctcatgtctaggacgggcatgttcggggcgtcct
tggggatttgtgggagctccgtcctggcccgggggaggaaagttgaggtccttgatggacggcaaccgaaccgagtcctgcatgggggcagggagcgagt
aggaggagtagtgtgtcgggtgcgaggaggacatgacagctgaggaggagagcgcaagagacaagttggaggactggagtatatctggtctatctcccga
ttgacccggatctggtgaacaaatcggaaggagccaaatagggcgaaccagaggaaaatggggaaaacgtggtatacaagcggagaaaagggggttaaga
gtgctgcacggagcaaagcgcggtgagacaagccagcaggggccggaggggtaacggaggggacgagggaggacgggaggggacgaagaggggggaggag
gaggatggaaacaaggaggaggagcggtcggcaaactagatcacca
>MSTRG.11506.1
cctctgactgtgcccgttcacgctcttcagtctcgaccacgaccactctcccttcctccatccatagccatggctttcggcctcacaatgggcacagagc
gtgccaccgcgctccagaacgcgatccaggatgagctcatgaagcggcagtacagctctgaaccagaccctgtcatggccgagtatatcaccatcatggt
catcaacaacaaaactgctcctcaaatcacatccgagctcgaagacctcattggttcggaatttgacgccagtttcgttgactggctgttcgcagaagct
ggtaaaggtgccccagaagcggatgtcgccgccgttcctgacccgtcgacatcacctcaagcacccgtgcgcgattctcctccccaccaggcactagacc
atcggcggccccccaatggtccacgcgctgctgccccgttgtatcaacaagctttgtcccaagtcattccttccacatcccctaccgcccaaaaacgcac
ttcctctgcgcgttcgccatcgccgagcggccacccgccactgaaagcgcggcgcacggacctacctacaggtccacgcgcaatgttccgggatcgtgac
ggacacggccccaacaactcgcgtagtctcctcgatcgtgtcgggcctaggggtggtcacggcccacagttcaagcctcatgatgacgtttcaagctcgc
atcgacagcatcacaaacggcggtccccctgaccccaacttgatgatgatgaacggcggcttcccgatgaacggtatgccgggcatggacatgactgcta
tgggtatggcgaacccgttgatgcttcaggagcttatgatgaaccaaatggccatgatgtctcaaattgctggagctatgggtatcatgaaccccgcgac
aggtcagttcatgaacaacgggttccccatacagcccggcatgggagatatgaacggctttcaacaatggaatgggtggtcagatgggtcacgctggtga
agggagcgtccgaggaagaggaagaggtcgtggagggcagatgaggggaacgggacgtggtcggggaggacacaccggacctcatggcggcgagccatcg
ttgaacgaagcaccagcagcacctatccctgcgacatctccgcctcgacctcctgtgccaccgccgtcgtcttcgtctgctccttccgcaccttcggcgc
ccacggctattacgccttcgtcatccggaggttcagtgcgtcctggatttgttgcaccagagcgaccccagtcgccgacattgtgcaagttcaacctcaa
gtgcactaatcccctctgtcgatattctcacccgtcccctgttgcgactgccgagagcggcgttgtcctgagcaatgatccttgcgaaaatggcaaggat
tgcaaggacagggactgcatcaaggcgcatgtaagtcctgctgttctcaatccgaatgcggaggtacccaaggcgcaaagtttcgtggcttccccctgcc
ccagttgcacaaggcgctgtcccctgtcgttatggccttgcttgtacccgaccaaactgctccttctctcatcctccccgtccctccagccaccattcat
ccgtcccatgcaagtttggtgccgcctgtactagaagcacttgcccgtaccagcatccagaagggcgagtgctgccgactgcattccatcgtgggctagc
aacgacaggtggcatgatcaacgtgccagcgcccgacacgggttccatcggcgcgcccagtcaccataagagcgtcatgttcaagcggccggacgggacg
cccactactgcggcagagctggagaagaaggtgaaggagatggaggagcgcaagagcgaggcgcagaaagcgatcgcacaggctcaggctggtcaaaagg
gagatgcgtcgtctgccgtgccgatctcagcgtgaga
>MSTRG.5104.1
gcaacatcgatcgcatggcaatcaagcggcggaagaacctctacaaccggctttaccacgaggctcgcatttcgcatgagcctggcaagggcatctcgtt
caccaacatgctcctgctgctcgcccatcacaagctcatcgtggaccgggaagcgctagtactgaaggaccttgtcgtacggacggagacgaacaaactc
gtcacggatctggtggacttcgaccgtgtgcagtcgctcttgcttatgatcttgtaccgccggcggtacattgcccagcgggagcacggctcgcatgagg
cagatgggtggtccagacatccccgccatcatcgtcgatgcattccccactacgcccccgtcaatgacgcgggatatcacttcgccgttccagaccctat
tcacagatcgagagacggc
>MSTRG.7695.1
tgaggtgatgagacccaagtgacattcccaaagaaagcacaactattgaaccaattcacacaaacacatccatcccaacttccaagagcaccggcacgct
ctcccaccccattccgcgccaaggcccccacaccagccacctaaacagcctcgtagacaacgttgacgttgcccttccgcgcgccgcctgtgaacgtcgc
cgtgaaagggatgttctgcccgcacaccgcgaacgcagccttgatgccctgttcccagcggcccttggagatgttgatgacgtccccagcgacggcgggc
ttgatcgtgaagcggacgttgcccgactggccgaccgtcgacgtcggcgcgccctggcacttctggatcgagcccgcgatgccgccgcagatctggagca
gggcgacgttcgacgtgtggaagtcgagcgcggtcttgctcgtacacaccacgttggacacggtctcctggcgcgcctcgagcggggcggcgaacgcgca
catgaagaacatggcgagagcgtagaagatggtggcgaactgcatcttgactttattcagaaaagatcggcggtcagatgttggaaagaagggtggtcgg
atgtgtctcaaagaccgtcgcagacggcagaagcagcagctcaatcaagtcaagaacgagagaaagcaagggcggcgctgcttgagcgaatctgaaccgg
tcagaggaatgagcaaggggcgaaaacgcaagggagtgtaagggtcagacgtgctggcatgccgcccttatatctacgagccgaccccgagcttgctccg
agcgtgcgaggaattcgaga
>MSTRG.4880.1
cagggcggggacagagcggcgggagcggatcttctcgtacatgagcggctgcgtgaaggccggctcgtcgagctcgttgtggccccagcggcggtagacg
atgaggtccacgataatgtccttgcggaagtagttgcggtacttgaaagcgacgttgatagcgcgctggacatcttcgggatagtcgccgttaacgtgca
ggacgggggcgttgatcatcttagcgacgtcggaacagtacagcgatgagcgagcactggaagccggggtggtatacccgatactacctcgcgcggtaag
cggc
>MSTRG.7251.1
tctctgacttcggtatttcaaagaaggtcgaggacaacctgatgcctggcaaccgggcacatcgtccatcgctccaaggttcggtcttctggatggcgcc
cagaggtcgtgaagcaaactgcatacacgttcaaggcggacatatggagcgtgggttgcttagtcgtcgagatgttgaccggagagcacccgtggccgca
tctctcacaaatgcaggcgatcctcaaggtcggctccgcgaaggcgaaacccaccattccgcc
>MSTRG.14127.1
ccacacactcacctgaactcgcttcgccgcaatgggacttcgtttgggagacaccgcccccgatttcgaggccgagaccaccaagggccccatcaagttc
catgaatggatcggcaactcctgggccatcctcttctctcatcctggtgacttcacccccgtctgcaccaccgagcttgccgaggttgcacgaagggcgc
ctgacttcgagaagcgcaatgtgaagctcatcggtatctccgcgaacggcctcagcgaccacgagaagtgggtcgaggatattaacgactggggtgccca
atacggcccgaccaacgtccagttccctattatcgcggaccccgaccgtcagatctccaccctctatgacatgctcgattaccaggacgcgactaaccgc
gacgcgaagggcctccctttcaccatccgcacggtcttcatcattgaccccaagaagacgatccgtctcaccctcgcctaccctgcgtctaccgggcgta
acttcgacgagatcatccgtgtggtcgactgtgcgtatctctgttgttttggacatgtccggaaactccatgcgcttgagtttggctgactccatggtcg
tttgtcctgtttccagccctccagatcggtgacaagtaccgcattaccactcccgtaaactggaacaagggcgacgatgtcatcgtccacccatcggtgt
cgaacgaggaggccaagacgctgttccccgagttcaaaatccacaagccgtacctgcgcaccacgcctctcaaggtcgagtaagccagccggtctcgggc
ggaatatgggcgaagacacatgtgtgaagactgtattatttg
>MSTRG.3909.1
cgcatatcctccgagtccccgtccccaacggcgacgacgctctcctcctctccaccaccatgtccaccgcctccacactcgctcgactgcaccgcgcata
tgtgcccgcctccctcttcatatcctccccctcgtcaacgcgcgcactcgtataccttcccagccaccgccatgccatgatgtctgcgctctctcacgac
cggcccgcacctccccctcccagctcttctcaatccaaatccaaatccaacgccgcctcttcttcgacaccccactgcttggtgagacgcccccggtcgt
cgtcccctcgagcacaccctcgaagccgccaaccgcgaagcacctttcgccaaatgcggcttctccccaggtggcggctcgcccaccacctgtacccaag
gcagaacggcctcgcccgaaaatccgggcaaccaaagccgcgattaccttgacacccgccgcggttgagcggctacagaatctcctcaagagcccgacac
cccagatgatccgtatcggcgtacggaacaagggctgtgcgggcctctcataccacctcgagtacgtcgagaagcccgccaagtttgacgaggttgtgga
gcaggacggcgtcaaggtcatcgtcgacagcaaagcgctgttctccatcatcgggagcgagatggattggcaggaggatggcttgagcgccaagttcgcg
ttcaagaaccccaacattaaggacgcttgcgggtgcggcgagtcctttactgttgggtcgtaacggtaccccgccggtcacccagtcatgaccacttcgc
acatctacacgtatgatagcccgattctgctccctgccaggaccttgcgtccgtcattactaatgataatcgtacattggcctcttgtatccatagtccc
atgtcaatagaggtgaccaatccgctcctccaatttgcagc
>MSTRG.8444.1
tgacacgtcagtacgctctccgaagctcgacaaccgcccgctctgcgcggtaagtttccccgcgcatacatatacatccctcctcgccagctctcgctct
ctaccatcctctctggttcagcgtcgtctccgccctgccgcctccgccatgcggctgttcccttccgtcctcgccatcggggtcttcgccctctccgtct
ttgcccaggatgagcaccacaagcacgcctatcagagtgacgtcgcccgcctccgcaagatcgtcattaacagcttgtactcgcatagggatgtcttcct
ccgtgaacttatctccaatgcgaacgatgctcttgagaagctccgtctgacctccctcactgaacctgatgtcctcgccggcgccgagcaaatgaatatc
actataaaggctgtcaaggacggggagagcgcgggtcgtctcatcattactgacaccggtattggtatgacaccggatgagcttaagaacaacctcggta
ctctggccaagtccggaacatcggagttcttgtcaagagcagagagtgatgattcttcgggcaacggcaacttgattggtgccttcggtcttggtttcta
ctccagtttcttggttgccgatcgtgtcgaagtcgcttctctcgcagcaaagacctcgaagaacttagccccggcccagtatgtattcagctctggcgca
gacgaaaactcgttcgacatctatgtagaccctcggggaaacaccctcggtcgtggaacagagatcacgctcttcctcaagggagatgctgtcaactacc
tgaacgagcagaccatcacggacctggttaacaaacactcgtctttctctacgaccttcccaatctaccttgcgagcaagcgtactgagttcgtcctcga
cgaagaggcaaaggaggaacccgcgcctgaagagaacaaggagtctgaggttgaggagatgcccaaggatgacgttgaacgaagatgaggctgttgttga
ggatgtcaccgagaaggaggagaaagccaagaagagccccaagacgaagcagatccaagtggatgagtggctccgtttgaactctcaaactccgatttgg
atgcgcgatcccaaaacggtgtcagacgaggagtatgagtccttctaccaggcaaccttcaaggactacgagaagcctcgcgcctggacccacttccagg
gtgattctggctcgggcgtttccttccgcgcgatcatcttcgtcccctcgcggctcgatgacgagtactggcagaaccccctccagagcgtgacgaagga
catccggctcatggtcaaacgcgtcttcatcacatccgacctcggcgaagacgccctgcccaagtgggcgaactgggtgaaagtcgtcgtggacgctgag
gacctccctctcaacgtctcgcgtgagacgctccagaacaacgcgttcctcaagcagctccgcggcatcgtcctgcgccgcctccttcagctcctcgccc
gtctccaagaggaggatgccgagaagtggacacacgtagaggagacgttcggaaacgtgttcaaactcggtgcggtcgaggaccgcaagaaccgtgacaa
gctcgtgaacctcgtcagattcgcgacgaaccagcggaacagcacgagcctggaccaataccttgagaacaagaagaaggggcaggacaagatcttctac
ctcgcggacatgggcaagtcggcgcacgagcttgcggggagcgtattcattgagaagctgcacgcgcgcgggtatgaggtcctgctcttaggcgatccgt
tggacgaagtgttcatcactaatgtccgtcgctggaagaccatcagcttccaggacgttgctaaggctggtctcaaattcggggacgaggacacggaccc
cgaggaagagaaggctgagcaagcagctcttactgagaagttcgagcctctcattgactggctccgcaaggaagttcgcgagaagggtgctgcgcgcgat
gtcgtcatctcgaaccgtcttgttatcagctcatgtgcgatcgtcgccgacgagtctggttacactgccaacctcgagaagctcattagttcctcgcatg
cgcaggtgaaccacaaacacatgtgggacttcgccaagaagcagaaggtgctcgagatcaatccccgctcgccgctcattgagggcctcctccgccgcat
taagcaacttcctgccgaaggcgaagagcccgatgtcgaggctgaggctgagctgcgcgaggtcgcgaccgtcctcgtcgatggcgccctcgtccggtcc
ggattctccgttaccgactccaacga
>MSTRG.4985.1
acagaggcgtcatcaagttatcaattcgattctacacgtacgtacggtatgtcaatccacaacacccccccacccccatccaacccgccaagaccgtcat
tacactaacaacatatactctattacagcacgcacatcacatacagcacagtccacgcatacaagggtgtcgcagggagggaaggtatcgcacgataaga
ataacgaacgccgtgcaaagcaaaacgcgcggcagcagcaagaacgggattgactgtcgttgagtcgaaagtcggtgagtgggtagaaata
>MSTRG.651.2
cgcggggacgtccgcgctcaaggtttgcttcccaccttttcaccgcttgccctgtcgctcaatgggagtgctgtctccagggcgacttcacaaggacagg
gaaacgcgacctggccggattgctgaacgatggtgttaactccctatcccggatgtacacctccacgtttggggactggttcagccaagctgtgatagat
ttcatgttggggaaccggactacctccgtgttctccgagttcctcctgaagctccaatcgacggaccccagggacctgatccgcatcacgaagatccgcg
ccgatgccatcgctacatgcgtgtctcgcgtgctgacggaaggggagcgtctcctgtccggatggacattgttcgctcccgaagacctgaacacgaagat
aggcgacaagtttgaggagaaggtgttgcttctgagtgcgaaggccatctatattattagttatgactatacccttgagaaagtgaagatgtatacccgc
gtcccgcttggagatattgtaggggtcaccaaaggcgcctatatcctttcaccgttggaggaagccagtcgagacccgcttcagaacgcaggcttccttg
tgtcctggaaccagaccgaggcccaagatacccgggtgacaagttattctattcgcaacaatctcgacctggcaacgccgcccgccagcccgacgacgac
gaccgcgaccgcgaccgcgccgaggctttttatgacatcaccacgcaagagcttcttgccgctgtcccggattctgtcggagacggcggcccctctcgca
ggacaggagacgatcttcgctgcgttcaagatgctgcctgtcgaccccgcacgctcgcggagagaaagcggaagcttcattcaacctcaggatgagctag
ccagtgcgcagaactgcagggaagctgtggatatgatcgtggaggccatcagacaggcgtgctacgacatcggaaacgagcaccgggagttcatctcgga
gggcgacgttgtgagcctggccgaggcacaacggatgacgagcgtgtacgcgaagatggagtacggtgtgaagcggctgctctggttgggcagctagtgg
gggagtcggctgatctgggggatgtgttcataatgcggactgtgcatgtatgtttgctgctgccagcttgtgtgtggttgctcgagcatgttcgtcgtgg
gagagagcgtggaacggggcccaggacttgcgccgggtgcg
>MSTRG.15001.1
gcaaccaatgtgaatctatacaatctgctcgagttcgcgcgcgtactgcaagttcgcggaaatcaatttctccttcggtatttccaccttttcctctgtc
ttcttcgcaaacgagatgtatcctgctgtgagatctacttgccatccccgctgttgcgcgaaagaaagcagctcactctggctcttgaagaatagcaggg
tagctgcgtctttcaatggtaagctgtcatatgctgcctcttcgcagctcgcgatctcgttccggatagtgcccatgagactgtcaacgaagaaacttgt
attcctctgttggtgcctcttctcgcgcattccagaccttgctgtagctgccctccataagccattgctcgaggttgatcgggtgcgcgatgtagggatt
tgcggttaagcgagtcggcgggaagggggagagattcgagcgtggtgtggaagtcggcaatgcggttctgtgtaaggagtcggatgaggttcaagccacg
cagagggtattcgcggggtgatgggggaaggacagcgctgtagtcgttgtagaaggcttgcaattgtgagaagtagcggtcaaacgaagggatgtccttt
gtccgaatgctccagaacgcgccgacttcgaggatgtcgcgggcaaggacaaggtcgtgtggatctgggttaccaaagggtaccagaagtcccgcttcgg
tgaggccgatcttcagcctcgtgagcagaactccagtctgctgcaagtttccagaaacgaaaaccttctggatctctttgtacagctgcactacttgcgg
gggtgccatattgaccaaagcgagcgctatgtgtgtcgaagaacgttggagaaggcctcgggtcgagggaggtggagagagacgagaggatgtag
>MSTRG.6227.1
atggagaggaggatgagttccgcgatgtttagatggggtgtgcgtgtgctaatgatacattgcatatcttgtataaggtaaggtatacacccccgcccat
ccgcccgcggtgactccgcaaatcgcgaaagccaaccactccaccgcgaagccagcgccctctacgcgagcatgtatatatgcacgcggagcgaccgact
cacagcttcaataaccgcttctcccactgccacaccgcgtagctcaccgccgtcatcgggaccaccttcaggtacccaatcgacagcccaatgtaaaacc
ccttccacccgctcgtcacgaagatagtccgcaccgtctccccccaccgcatccaccggtccggctgcgtcaggcccccgacctgcatccgccgccggac
gacctcgaacgggtacgacaccgactgcgcgagcgcacccgacaccgcgccgatcgcgagatcttctaatggccccgattttggtttcccgttgtgcttc
aagaatcgcgcgcgcaggaggccccagaagaggaacgacgtgccggcgtacgggatcatgcccgccatcgtcaccgtaaagccgcgatagaacttgagga
tgggaaagcgcgagaacatggtcgcctgcgctggctgcgagggcgttgacgctgccgctggtggatgcggactcggcgcggcgccggggccttcgcggta
tatatggcgcgcggcggtgaggaaggatggtcgtttgggaggcccagacgacgacttctgcgtgtagtacgccattcgaacccggatgatttcgaggggg
taggtgaagaacacggacgtaaggccagaaacagcgcctgccgtgaagcgacgcaggttggtctcgctctcgcgggtgggcatcagtaagggctcgagct
ggtcgtatgtcatgaacttgatagcggcgtacggggcgattcggaggagagtagcagagtggccttggaggagaccacgtacgccatgctcgcggtatat
cttggaaactgcgtggaatgctccgctccatgtaccggcatacttctggaactcagggttggatgcctggaagaggatcttgactctgtcgagtggtgcg
acaaccgtcttcgcgacacaaccggcaacgccgcctgcgaatccggagcggaggagatagttgaggctctgcctgtccttcggggagccatcggagggca
ttcgggggaatgacgacgtccgacgttggtcttgttcacgcaccggtggagaagcctgtaggaagcccgaggacagacgtgaagcggaggagctggcagc
gagatgcagaggcaagggttccgtctcgagcgcaaagatggctggc
>MSTRG.243.1
aaacgacatcaccgatgttatcgatgagacgttcaccaccaccgaggagcgcttcggcgagatggtcaccgtggagctcaagcctggaggggaggacatc
ccggtcacggaggagaacaagaaggactacgtcagcgcgatcgtggagtaccgtatctcgaagcgtgtcaaggagcagttcgacgcgttcatgtctgggt
tctcggagctcatcccgcaggagcttatcaacgtgttcgacgagcgtgagctcgagcttctcatcggcggtatgtccgagatcgatgtcgacgactggat
caagttcacggactaccgcgggtacgaggtcaacgacgaggtcgttcagtggttctggaagtgcgtgcgcagctggccgccggaacgcaagtcgcgcctg
ctgcagttcgccacggggacgtcgcgtatccctgtcaatgggttcaaggacctgcaaggctcggatggtccgcgtcggttcacgatcgagaagtcggggg
acccgaaccagctgccgaagagtcacacgtgtttcaaccgtatcgaccttccgccgtacaaggactacgagacgttggagcagaagctgacctgggccgt
agaggaaacggtcggtttcggtcaggagtagagtgtagcttccgtcgtcgtctgctgtttccgtcattctgcttttccagac
>MSTRG.226.1
gacggcgctccgatcaatttcaattgtttccatcgtgattcaatcgcgatcggtgcatgttcaacaaacgcccgtcctccccgacacgaacaggtccaag
accataagctacagacgcaagtgacacaagtactgcacacaacataggcaacccagtacagccgacaggcaataacaagacagcagtgatcccaatggta
tcatctcaaataacttccacgagcattccgttccatgatctctcgcaacggtccaagcaggcgcgtgaacgcatgcgcgtccaaggcagccaccttcaac
cgagctacgctcggatctgcacgcaccaccgcactaacagtcgccgcgcggggctccaggcggagcagagacagctcgccaaagtagtctcccttcttga
gatgcccgacaacgtcgtgcccaccgttctggattttcgtcacgaccgcgttcccttcttcgacaaagaagaacgtgtcgcccatctcgccctgccgcac
gaccgcctcgccgtcctcgtataccctgctcaccaacgcgtccgcaaccttgctgc
>MSTRG.141.2
catcacgtccgtgcgacttgcctcttgcctctttctggcgcacttataaccctccgtctcgccatgactcaacctttcaaccacatgccccacatgaact
cggcccaccagatgtcattaccgtcgcacgacgacgagacgtacatgctcctgccctctcaggcgtcggcacatctccccgtcgtcccgacccagttccc
caacgtgtacacgacacagcccgcgtcggtgtttgacggccccgtcgtcgtgatgcccgtatcacactatctaggtctcctcggggtgtcggggacctcc
ccagttgggcccccacaacccttccggcggctgcaccccaccagtactcgaccgcaagcgcacacattggcgcagccctcgctgcggaatcacgagccgc
ccaatcaacacgacgacccgacgctgagccagcaacgccggtcgacgaccccaccacgccgccctcgtcgcgacggaaagtcaacattgcagtaagtctc
cggcgcacggcgggcatgccgtaaagcttacataacattggttcttgggcagtgcaataactgccacgagtcaaggaaaccatgtaataccagtcggcct
tgccaacgctgtataaaacgcggcctgagctcaagttgcgtcaaccacaggcggaaacgaagggtgcagtctg
>MSTRG.1769.3
cgaaacagaacaatccggcatatctgaatcattcaatccacgaactccaatacatgagaaatcctgttgtggcgaagccagcggctacgtccgacactac
ccatccgaccgtacgcatcgaggggcggtgcgcttctgacgtgcgatcagagctggacggggacacagccgacggagatgaggccaccgtagctgttgtc
ctggcagcagacagcgttggcagagcaggagccgctgcctccgacaccgatgacggtgatgggggagcaggtgaggccgacgaggacgttcaggtcctgg
agtacgatgcccagcaggccgaggatcgcagccgcgctcggggcactagcctcctcgacggtgttgcagcactggatgggcccagtggagcaggacgagg
ggggctcgccgcctccgccgcggatctcgaggggcgtggcggccgcaagaaggggcagggcagcgagggtgagggtggcgacgcgggagaacatgctgga
gatgcgagagggctgagtgatgtagacctgaagcctgaggacc
>MSTRG.4642.1
gtgcgagtgcgaccctggcagcgaggcgaaggggtcgtccccgaggaggtcggacgtccggctcccgcggtacgactgggggttgcgttgcgaggtgggc
gaggcggcagcggcagcggcggtggggcccatcacgtcatcgacgatccggctcaggtccaccgcgctccctgcggtgcgcagcgggtcgacgagcgtcg
gcggcggccacaccgcctcgcggaaaatcgagcccgactcggagcgcatgcccagcaggtgcggcgacgggttcgggttcgggttcgggtttaggttcgg
ggggagccctggggggtggattggggtcgcggcgcggtgcgggtccatgggcgcgcccatgagcgacggcccgggggacgcggcggcgaactcccgtgcg
tggggcgacgcgcccgggctcggggtcgggcccgcgtgggactgcgggcgcgagtgggagtgggagtgtgagtgcgcgtgcgtggaggcgacggagaccg
ggtagtcgctgtagcgcgccatgggcgcgccgaggtcgaagtcgtccatgtcctcgccgtcgaggaggcgcgtgcggggcttgggctggaggcgcttgaa
gaaggagatcttcttcgtctggtgccgccggtagaagaggaagagcgcggtgataaggatgaggaacgccacgccgccgacggtgcccgcgatgacgttc
cgcttggtggccgcctcgcttgcgctgttgtcgtcggaggagagggtggtcgggatttgcgtgaagatcgtagatgttgtgccgttgaccacgactgttg
aaatcgcggatgtgatcgttgtggcaaacgccccatcactagaggttagtgacgttgtgtcggtggacagcggagggggtgttaaagaggtggtgtcggt
tgttgaagtggaagtcggcaaagaggaagactgggaagaatcagaagttgactgagacgctgtgtcggacgacgaagtcgatgtagaggtcgaggtcgag
gtcgtcgaagtcgtcgtcgttgtctgagaagtatcgctggtagatgtcgtggaagaagtagtggtggtgtcagaggttgaagttgtagtggttgaagtcg
aagattgtgttgtcgtagttgtcgtagtgggggaatcggtcgtagtttgtgaggttgtctgggaggtggtggcgtctgaggttgtagttagtgacgaggg
aggcgatgtagagcttcctgtggggccattgctatctgatgacccgtctggtccgtcagagctggagtcttgagagacctgtctgcctgtaggcccagct
ggggaggaagtggtcggactcgtggaggcagctacggaagcggccccactgtcactactcgatatctctgttggcagagcagcgctggttgcggaggcgg
aggtggccccgggagtgatctgggggacctgtcgtggcaggaatcgtggtcgctttgccggatagcagttggactccgcacaaaaccgaggcatcagagc
aggaattagagagacagcagggagtagagtagcattggatggggagacaaagaggcctgaatgaggctctctcgggagc
>MSTRG.14033.1
tgtccctgccaccccgtatgtgtactcacaagaggagtacagtaggctcttggaagacccaaaatggacgaaggaggagacggactacctgtttcacctc
gtgcgcgactacgacggccgattctttgtggttcatgaccggtatgaattcccgggaaggccggagcggtctcttgaagagttgaaggaccgatatttca
gcgtgtgtcgaaagctggttcggaatcgaccatgggctggagacgaggcaagcaagttggccctcatctcttccctcacctacgacaaagacaaagagat
tcttgcgcaaacagtatgtggcaagcctagagaaccggactcccgagcagatcgccgaagaagatgctctgtacttcgagcttgaaaagctgaaggagaa
tgaacgtcgtttcaagaaggaccgtgatgaactccttcgcactttatgcggtatcgagtctggcttgccagatatctcgatagatgatgacagccttgcg
agtactgcactggatacgaagaaga
>MSTRG.14090.1
tgcccagggctgccatctcatcctcatcctcccccggatcctctgatccctcctggcctgcgccgtggtcccgtccttcgtttgtctcccactctccgtc
acggaactgtctctctttttgtaaaaccactcaaaaacccatacatgtttaaaatggaccacgactctcatttccaggacggcgtcgacgccgagcggac
gaggatgaactcttttacctttggcaaaccagtttcaccttccggcgcaaacttcccatcccgccattcacgctctcactctcgcaacagctctgtctct
gttcctccctccctctccccacctctgtctcgactcacatccatgaacgattcccgctctcagtcccccccacacaactccatttctggcgcgaagcgta
actcccaccaccgcccgccgttcgtctgtctcgactcggcgggagtccgcagatttgatgggcgtttctctcccgagcatccccatttcctcctccgagg
ataacatcaacctcggagacaaggactcgattcgtcgacgcgctcttttgggcattggagggtaaggatgcgagaggtacttttttcaggtggaaattcc
ggagcttgatgcgcctgaggtccccaaacggagctttgattttcccacgaagccgtcgttccctcctggcatcggggctggattcaacggtggactcaat
accctgatgggcagcaagcgtgactcgatcaagttcatgccgtcggcgagctcaagcgagatgcttggcactcttatcgaggaggaagaggaagaggagg
aagaggaaactaaggcggttgcaactagccccgagaggcatgcctcagtccccaccaccatgactgcccccgctgcctgctaccgtccgccccagaccag
cgagcttgaaccttcgtcccctttccctgtcttccaacagcctctttcaggccgatatccttaccccttcccccacgcccagcccccgtccaggcctgaa
gtcgttgacgttgacttcgtcccctagctcgacgcttggcagcgcgatagaccggcgccagtccgtcattctgtcgtcgtccccgtctgcgcctgttccg
ctcaatcgccggcctccgctcaatgtcatgaccgacaacgtcgtatctctgtcgcccaaccgtcggagcagcatttcttatgtgaccaacgccgatactc
aaacggtatccgtatggggccttcccacgccggacatgacccccacgtcgagcaccctcgacaagcgccgtactacgtccacctccagctcggcctcggg
cagcatggacctcgggcagctcaacatgcagcgcggccgccccctctctatgagcgagcagcattttttatttcaggcgcacgagaccctcgtccagcgc
atcacagatctagagcgcgctcttgcgcattcatctaggtcgcgccccgtctcgtgcgcctcggatgcctcctacgcctcgtcggagccatcggacgaaa
tgttgcagctcatcgccgacctgaaggcagagcgcgacgagctgaagaaggacgtggatgggtggcgcgcacccgcgttgctgacctccagcaccagatc
gacatgcatgccaagcgcatagagacggagcgccgcgatgcttgggttgctaggcagcgtgttggccttcttgaagtcgagaagtctgcgctcgagaagt
cccttgcagagaagaccgcacaagccgaggacgctatcgcgcgccttgcggccagtgacgccagtcttcagtcctctcagaacgaggtgacgcacctcaa
ggctgaaaagctgagcgtctccgcaatgtcgaagacgagtgcgctcgcctccgcgcggagctccttgcagagaggaagatgcgtgaggaaatggagcgcg
atctcgagcacgccggtcttcttgataccccccggcctttcaacacgatctccaatggcgtacctgtggcccgggccatggtccatgcgaagcgtggcct
cggctttcgctcgattgactccgagagctccttcacggatgtcgattccagcgatgaagaccaccgccctggcctgaagtctgtacaggaggtcgacgag
gatgacagcgtgacgatgagcgacgacgaagatgatgagcttgcacggtacgaggacgaggaggagggtgacgagtacgatttccccacctctgcgtcgt
acgagtctgtcatggagtactcccgcgccacgacgccccgcctgtcgacggactctgccaactcggctccttccctgtgcatgagccgttccccatccgt
ctcgccgtctcctctcccctctcccatggagccgatgccaccaacgccggctccttcacacacgcgccatgcgtcgctttcgaaggcgtggacgttccca
tccggcccgactgtgatgcctgctgtggaacgcccgttcgaggagatcgaccacttctttggatgcttggaggatgttgacaactcacctccgatggact
cgaagctgcactcgatcgagagcaacaagaacatcttcgcacaggcgcttgtcgaggatgacgatgacctccctccgttcgtgcttccttctggacgttg
ggaagcatcgttgtgtcgcccgaggtcgatgcgtcgcggcactctctcgatattgtcgtcgaggaggatgaagaggaagacgaggaagaagcggacgagg
ctcagcaatatgatgattacgacattgacgaagagttcgttggggaggttgacgagggcgggatcaagttcacgttcaacccgcctcccgagtatttctt
ggattccgacgccgacacgagcaccagtacctcggacctttccctcacctcccccacgtctcccacgttccagttcgccaataagtcggaaaacatcttc
gagcccgtcgacgacctagaggaagacgctagcttcacgttccctcagctgaagctccagcgcagcagcacgctaccgtcggccattccgcgtttgcggt
caccttcgccgtccatgcttcctcttcccgtctcgtcgtccactcctccgaaaattgtagcaccagttcctcgccgcgcctcgatgtccccgacatcata
ctcaacgccttccgctgaagcgctctgcgacggcccccacgttcatcccgcagcctcgcggctcgccctccacgccatccaaactgcctaaggcagcgtc
tttcatcccgcagccaccacgcgttcccgcttcaccgaagcccagtgccatccccattatgacctctccagcttccaccggcacggcttctaggtcaccc
tcagttacgccccgccccgcttccacggctccggatatgaaaacctcgtatgcctccatccaaccccagcttagttctcctcccgtccacgtcgtccgct
cccgcccctttttcaccatcactgccttcgctcatgtcgcccacgttttctgcacggctgtcgttccagacgcttacaaactttgtgccgtcgatgttgt
ggtcctcgcgctcgggtgacggatgcgacgactcgactcgaccgacacccactaccaccagtgcagctgaccattcacgtaccgactctaccttcgtgaa
tgcgattatacctcccacgaggaaaggcagaggcgcccaaagagcggacttacgtcccgaaggagaagcagcagctcgagaggctgaggctccgcatgga
agaggagagaaggagaggtcgccctacaggcggtgttcaagttaagaagtcgcaaatggaggtgttggatatctaagttattggcgcttcgttctgtctc
ataccgccgcatatgcactccacgtgccgcatatcatggacttgaattcgctttgtctcgctgtgtgccatattcccccgtattccctatgatgccctac
ccccagccccctacggactgaacgctccgttttacttcgtcgcccacacccatccccccatcccgcaccaccacgccaccgcacggactcgattgtacat
cccgtctcagatacggcgaagttcccctcatccttgtgcttctaccatctccttgcgttcagttcccatttccctgttttatgtacgtacgaccctcact
ccccagagcctgtggctccttcgactttccgcccctcgccgtcgtccccctcgcgttgctcgccgccccccagtgcgtagcacgcagcttgtgactgtga
atggggctttgtactatatcgtttcccttctttgtgacccggcattcctacacccctcgttgttctatatctccaccctcccccgccaccaccccgtcac
tgttgatttactcagatatgactcccctgtcatcccctgttgatgaaagtagcctttaggacgcagcagatacatacagatcatcctgtcgacccttgag
accctgacgttggctttttgcagggctatcctcgacggttcagtcctccgtcctcaggacttcccggtgtcctttgccgtcgatctcgccgctctcgtac
cgatgatccttgctgcactcgtgcacgacccggcacgccgtgctgcgcgtcgcattccgcctagggcttga
>MSTRG.323.1
gcccagtgctcgccctcgctgacaatccctgccaccacacttcatccacatctggcgtgttggtctctgtcctactcatagccgcaatctagtttcattg
acagtgaactgcttagtcgtccgtcctgcttcgacacagtggagcatctcctacagcctgcgcatctcagccctggtgtgctagaaggactcgtgatcag
agcatgtttccagcgaattaaatcaaggacaactgagaactagaacatcgacgtctaagttgaggcggcagtgatggcgctcggcggaaggtgcgggtgg
ggatctcttgcacaagcggaccgtagttcttgctgtcgacaatcacaactcctcccctcacatggacctcggaagagaaccaccagctcaacttcaacat
gagaccagt
>MSTRG.6964.1
atcctatcgtcatttgcaattaccacaagccgaggtcgacggtgttcgcgtagtctgccagcatcccagcccataacacgaatccaacaagggtgccgtt
tgtcttgaacccggcccagcattgctctccgttgtcgaagtcgatggtgagcatctgccagacaaagcaagccgccgagcctccaacggtgatcacataa
tagattgcactggcttcggtgaccatcccagcatagaccagggacgcgacgaacaacgccgcgaagactgacagaatggggcgcacgtagtcgccaaaca
acaccgcagtcgatttcacacccgccttgatatcgtcgcgacggtcttggcatgcatagatagtgtcatagtagatgctccagcatatcccgccgagata
gaggaccgtcaaagcgtccatgtccgtgtacccgcggaaggcgacccaggtggtaggcaagccccatgtcatagccatcccgagcactgcctggggccag
ttcgtcaacctcttcatgaacgggtagatggggtccaggatgtacagtccgacgagaccgacttgcctcccctcaggcccggcgaactggagcaaccaag
tgatgaccgcgtagtgtgcggcgaggagcagcacactacctgccaacgaaacagcgccgctggccagcggtctgttcttggaccgctcgacttgacggtc
cagctcgacgtcgcaaatgtcattccagcagcatccggcgttgtggcgcagggttccgcagatcatgcagacgaccagcgacgtccacatcgcggccggg
tcgagcttctcggtcctcgcgcacaacatcacgccccatgcacttggccagaagataaggtcagagccggccgggaacttgtgcaagcgggtgaggcgga
aataggcccatgccgaggacgcaaagctctgtgggggtttggccgtggcctgcttcttttcgaggaggggcttggtcgacatagtctgaaggcgatggtc
gcaaaaactagatggttcacaggaccactcttggtgcacgtccataaatactgggg
>MSTRG.14693.1
tgtgaacctgatcgagtttgcgaacgaagatccggccgcctggagcgattaagagcgggttcatagttgagcattagaggatggagtagcttttggaacg
ggtctcgtttcctctatccacctcctgggtttcttctccacgacggtaatgccccttctcccgttcatcccacccattctcccggcatctcccgtctctc
cgtcggcgtagcgattacggtgtgcagggcacggaaggaaggtcgatgcagatacggtgacgacggaagcgaggaacgtaaggccgaagagggaggagat
gaagttccgacgctggcggtggttgagctggagtacgcgcgacaccgacgacgacatgctgttctctacgatgggtcgctgcactggctggtgtgaagtt
tttcactgtcccatgtcctccgcggaaaactggtgtgttgggccgctgtacggcacggtggtgcgaagcaagcgaccggaggggatggtagaggaaaggc
aagggcgtgcagtcccggtcgagctggacaggatcggggccgctctgattggccaggcaaaatccaggtgccgttctgtaggcgcccactctctgccaca
gccgccgaccctctgcgcccttccgtcacctccctcctccgagtctgagtctccctcgtatctcggtccctcctcgagcctctcctagaccaacggacga
gaccaaaatgccgaacgtacgcgtgctgcgcgacctcaaggcgcgccacggagtgaacgccaacgagatcctccgccgcgcatacctctacgtcgcccgc
aaccagaccctccccccgcaggtccgcttccaggcgcagct
>MSTRG.7593.1
cgtgccatgctcgataccctctcgccgacggatccagtgctcctactggcggtggtggatggcccgttcagccagttgccgcgggatgtacggcaatggt
tcggtcctatccgcgggaatcgcgtcgcgctcatctcgcccagtgcaccccaacgagatgcgtttcttcgacggcctgttgaaggacattaggcgcccgc
cgaacgagttccctgacggcatgaagcggaagaagcgtgttctggaagagcttccgattgcaccacctctggagccacgacagccgacagctgcggagct
ggctgtgcagcaggagaatgaccagcgtgtcgtcacgctgctcaagtaccgcctcggaccgattctgagcgagctcaaaagaaagtttaagcgctttacg
aagcgtgcctcagatgaatacaactacgatttcaacgcaccgccaccgccacctcaagttcaactagtagcggctgccgttgagttgcaccctgagccaa
acggggtcatcgacatttccgaggatggtcaacctcagcaaccaactgtcgaagttgcggtgttcaaccaggttcaagagcagcttatacaggagccacc
gctgttcgaaatggacctggagcgtatgcacgtcgagctctataaaggtcggtacctcatgctagaggacttcctcgacgacatccgcaagatcgtccac
aacgcgagcgtgaggatcaacgaggacccggagcggctgttcagagctcaggcgatgctcaccgccgcggaggtcagttgtcaagacttcgacccacagt
tcaggctcgagtgccagcgcatggccgtgcgcgaacgccagcggcgcgaggcatttccggaagaacaaggagaaggaaagagcggctgaacagcctgccc
agaatggggagtacgcgcctggaacgcgtcggagtgcccgccacaacggccaggagcccgagatagcaatcacggatcccgtgctgctcgaacgcaagct
caagaggcaacgttcaaatggtgccgaaacgaccccttcggaagacgagaatggcgagcgcgttgcgaagaagtcgcgaa
>MSTRG.5134.1
agcacagttcagcgttacatacccgcccccaatcacgacgacgtcccctcctccatcggacatggggagcgtcaaatacccgtcgctgatgtcgcaacat
caactcaagcagggctatgtgccctctctgcagtccatcaacctgtacaatcacccgctacctcctcaatctgctcctgtcgtgcccgcacccgtgatcc
ctccctaccccacgcacatgcctgtgccagaatcgcaccagcccccggcgtctcatccaccacctcccacgtacgcgcataatcccaattcctcgtactc
gagtaatcagcgcggtccttcgccgaatggcgcgcggcaggctccgcgagacccgcatccacgaaccccgcagtcgagcgggccgagtgccgcccccgcc
ggcccggatcgtggccgggaactcgaaggatgtaaacctgtgcgagctgcggacgatcaagctccctcgcgagtgcttgcccaagttcctctcgatcgca
cgcgtgaacacgctccagaaccgcgaaacgtgtgggctcctgctcggcaaggacaaggggagcaagtacgtggtgacgaccctgctgatcccgaagcagc
actcgacgagcgacacgtgcatgatggacgaggaggagcttgtgttgcagttcacggaggatcggcatctgatcacgctcggttgg
>MSTRG.6622.1
cgcggcgtgcgggggacatcctcgaaccacatgcagacggcgacccagaatagaagccagcaggcggccatcacccaagccggactcgtgtacccgttga
aaatggagctcttgaacccgaccttgtacaggagcccaccgaagaacggcccggagctgaaaccgaggccttggccgagaacgagccatccggcgagtgt
ggtcctacgacgaataccgacgatccgggggtccgagcagtaccgcttgttgtacatccaaaaggtgaagccgaaaccacacacgatgcgccccaggagg
atcaggtagagccagttggcgcggtatgcaaggccgtacagcacattcccgacgaccatagacgcacaggtgaggtgcaatgggcgctggtaaacacctt
ggtcgaaacgcatgagagggaggagcgtgaggcccgacaccgccgtcgggataccaatcaccaacccggagaaggtcgacgaccctccgaggtgttgtgc
atagtcattggacgacgacacgatgatgaagaatgtgatctggaggaggagcccacggtcagttagcacgtcactggggtgcggccaacgtgtgttggtg
gagaaaagacgacatacctggagcagcacgttcgataacagcacaatgacgagcgcgacgccgtcttcgggagcttgagctcctcgtcgacttcggggct
gatcgtggtctcgtctgcctgtctgtcctgccccaccaccccgggccccgtcggcactacgccatcgcggagagagggcagcctcctcggctgcgcgagg
ttcaggatggtgcggggaagcctgaaaccttgcatggtctccggactgtacctacgcacgggtaggatgaagaacgagtccgagtccgcgagacgctatt
gcagcgaaattccaacgtcgctgggaagatatcagcatggtc
>MSTRG.13921.1
cgcaatcccatgtgtatcccaacatcgatggcgccgtccggcacgttttgtctgtctctctcggagtataaaggcctccagataaccgaggatgaaatct
caccctcccctgtctctcagcaaaacaaccaaactctcaggacagcccaggttccgccatgtctgcgaatattcccaacgccccagcgccgcgcgtaccc
tacttcactcctgctcaataccccccgtctggcgccgctgccgaagatgatcttcagaaggtccctaccctctttaagcccatcaagattcgtggtgttg
agtttcacaaccgtattgacgaacatcgacgcgacacgatgctcccaggtttcccccatgtgccagtattctgcacagaacgggcagttgacggactggc
atctcgctcactgtacgtccccgtgcgcccctcgacaccccggtgaccgcgttactaatctcctcctttactaatcctcctttgggcctcctttactaat
ccgctcgccgccaatccgctgtgaatctaccacactagtgggaggcatcttcacgcgcggtccgggcctcaccatcatcgaggccaccgccgtcgcccca
gagggtcgcattacaccagagtgctcgggcctgtggtccgacgagcagatcgcgccattgaagcgtatcgtcgacttcgcgcactcgcagaaccag
>MSTRG.11421.1
gacgcgctcatgaatcatcgtcgacggtttctcccccgtcgaccatgctgtcctccatagcgacctcctcctagtccccacttcactctcccgtccaggc
cggtctctccgtgcgagtctacgaatccctccgattcctttaccggcatccttcccacagacgccactgtcctcacccactcactcctcgtcgtccccta
cagtccctcgtcgccttcaatcatacctcccatggccggcccagcatctcctacgatcgacgaggccattcgcgtcgtcgtcgctccctctcaagcatcc
tacttcgcaggcgagcccttctccgttactatcacattcaccaacacgcgctcccccgaaactcccgcccctctacctcgctcttcttctcaaatccatc
gtagaggagcccactccattagctctgtccctctcgcccgtccgcccacgtcccctggcactccacgcaccgccgtccctgtcttccttccgcctcgcac
taacggtgaatcaagaacctcctcgtctcgcaagggcctcataggccacagcctacccgcaaagtccaaatcttcggacgaaccgccctctgccgaggtc
ctcaggaagaggtttctggcgtcacggtcgctctccatatcaatatctcccaacgaccttacggtctcaaacgaatccaaggagccgccgtctccgctga
atcgaccggtggcgaatggaacgagcaacggtccaatcgctggaccctcctccccgcgagtcgtcgctcccctggctagaacccccacgctgccaccgaa
ccaccctcacgctcgaaagcagtctctcttagatggacaattgcagctccaggatctccgaccaccacccaccatgtctcctttcgctccatccccgaac
ccgtccacatccaccttctcgttgtccctcgatcccatagctgaagcagggtctatttcacccaatgcgcccatgacaccttacattccatctcctgcaa
taaattccgacctcccaaaacgtccgcaagcagatcccctctggtccctcagctccggcaacagtaaatggtaatggacacccgcaccaacttgacgggc
cagctcgtggaccaacccgccgccccccccagcttggtctaggacacggtcctccacctgcagcgtcgcccacggcctatctgaaaccgccacgaacagc
cttctcgtcctccttcccgatagcacacacggaactcatcttatatgcctatgctcaattacttggtacgctcactattacgcctctcctggacgcccct
tcatctccggaccaatctcggaacctcaatcgtctccgcacacgcctctcaaaacgtaaagcggttggcgggggaagtatggacatctcttcgtctctca
gtgcacaacctggttccccaacaagtcctacccgccgagcgtcccacggtcggtcttcgtcactctcagccggacttctttccatgctcgctcccagctc
tcccggtcctcagccaagctcccagccatttgtccctggccatcgcgcacgaacggcgtccgtgttctccttattttccaatgggcagagtccgccacca
tccggccggccggctgtggggttaggcttcagcacatcgacgtccgaagatgatgagattgaccctgaccagcctctcccaacactggaggtgcagccgt
ccatgctcgctgtggatctcagcctcggtccgggcgaatcgcggacatatacctacacgctgaatttgccggagaatctgccgccgacgttccgggggcg
tgcactgaagttctcgtaccagtttattctaggagtctgtcgtgcgggcggcggcgcaccgggggacgaatctatcgagcaacagcagggttatgaaagt
gcccatccgtgtgtacaataacgttgcagtgggcagaccgcttgtgccctacgaccttctatggcctgttgtctcccagcgttgcccaattccttcaggc
aatgttgtggagggcaacaaggaacagaagaagcgcccaaatattcgagtcgcaccggcttccaccgctaagccaggaacgtacgaagacctacaaggat
atgcacgcaaccttctcgcctcgtttcccgacccgaaggcgactggcgtcaggatcaagctgcccattgaagccatccaaaatggcacgggggacgtgga
gcatgaattggaaggcgagatggacagcccggccggatgtcgacaggcagttgaggtgttaacgcggaatccgaagaaggcatcctatgatgtcaacaag
gatggcgtgaaggttgccgttctcacgttcccgaagagcgcgtaccggcttggagagacgattctgggtgtcgtcgagc
>MSTRG.7173.1
tcaggtcgcggagcggtattgcggaaggaatgaacgctgtatgcggcggtctgaccagcggggtcggaatgttggtagtagatgcacttggggtgacgga
ttcgctcgacgacgctgacgctccaactagagtgggagttggcgagaggagatgcggttcggggcttgatcgtccagactgcaagccggtgaggggggtg
tttgcgccggacttgaactgggtgctgtactcgaatgatcttgaagatattttttgggtccttgctggaggtgatgatcgtcgttacacccgcggccgtc
gcgatctcggcagcaatgagcttggtctccatgccgccagtgcccaagatttgaaccaagagtggtagtgctaacttgggtcctaatggtatcgatcgag
gacacgatgtctatcctagcggcattggggtcttttcgagggttggaggtatacaatccgtcaacgtcggtgagcaagaacagatagtctgcatgtagca
tagaggaagtaatcgcggataatgtgtcgttgtcgccgaatttgatttcgctgacggacacggtatcgttttcgttgacgatggggaccacacccatcga
caatagctctttgaatgtattgactgcattcagatagcgcgtccggtcggagatgtcaccgcgcgtcagcaagacctgcgcgatgggctgcccgagctgt
ccgaacaggttatcccacagcgcgatgaggcgtccctgcccaatcgccgccaacgcct
>MSTRG.6748.2
tcccctcgtccttgagcttctgcacctcgtcgtgtatctacccgcgccggcacacatcgcggaccgtaacccacaactccattaagtaccccgagcagcc
cagaaggctcaattcgaagtgacactcacctcctcagccacgcgttctcctccccagtcgatgccgtcgtacgtcccgtcgtccttgttggtctccgcga
cgaggaggtgcaaccgctcgccattcggacctctgtccgactcttcttgagcgcgtttctcctccatgatccggcgcatctccgacagatggacggggtt
cccccacatgccgtggatgagaacgaggaggtggacgctctgcgagtcgtcggagtccacttgggtgccggacattgtggaaatcagaggtcgtcaaggg
ttgcgcggggtacagaggatgcggagtctagaggaacccaagaaaactaggagaggtgagatgcagagaaaacaaacgagagtgcgcagaaggagtagag
gaacatatacggatggggtgggagcgcagcggatgcatggtgtgagataagtagctgtagatcccagcctcccagggcctaacgcgggctcggaagtgac
gcgtccagcggccgatggatcacccggagcagtgtcgtcgcagcgggcctgactaaccgcacccgt
>MSTRG.2672.1
tgcaacggacttgaagaatgggcgatggcttaatgcttacagacctcagcttggtttggtgacggacaatcttcatgtacatcagtcactaggtggatcg
aaccttcacttagtgtatgtctcaggtttgaccaattaatggagggtaggtattgcaactgcagttctatctgaacgagttcacgtagcgctgttctacc
tgtccgacggatgccttgaactcttcgacgactttccaacaatctaagggggtcgcgggatttgactgataacatgatacgacctcctccccctttgtac
gaacaacagaaagctcctgagagctctggcgggcgtggtatttctccaccttttgacgaagctcctcgaggtcccccatgagtgctgcactactcttgac
ggagcctgcaggccctgcctcgccagatgcgctgtcctctccagccatgcgccgttcgcggtcgaggttctccttctctaacgcatgctcaatctcctcc
ctgactcgctcctcctcttgatgtaggcgggatagctctgattgtatccgtgcgcggatgtgagcatctatggtgagttgacgttcatgagggatgtcgg
aagaagtctggtgatcaacgagctggtggactacgttgtccgagaaatgcagagaggtgtcagctgtgaacaccttttcatccggctgtggcgaggactg
ggaggcccccatggtgtaaggcaacaggaaatgcacggaacccgcctcggagctggcaggggacccacagacgcccgcctccttaggcgcccatccaaag
ccaaccactcgcagccactggcaccctctcaggctgggtgcgagaccagcaccgaaccatcttggaccgcaatccgcaccctgaatctcgtccctgagca
ctgagtcctcgttctaccgtacacggcccgatcaatgcatggcaataagctcggccaccagtgttttaggaatccgctgatttacggtcaagcacactct
gactcggagtcggcaacccatcctaccataccatacattctgtaccacactacacaccctccgctgcgtacttgttacggtacttgtgcccgtgctccag
taaccagtcgggctctatctcggtcaacaaccgaatctgtgttttcttcgtctcctccatctcatggaagatcacccatccagttcgtggtttcctggtg
aaaaagaacagaattcgggtggacatgaagcaccgtatcgctccgcacagccctgtaagttccatccgccgtccaacgtgccgcatttcgccaattacca
gttgtaagacacttgcgtagccgtgttgcgtcgccttgacaactttccagaccaagtccgaaccgttgcatatacttcttcagctgggaccgtatcgaaa
cgacacgagacagtgcacggaaggataacgcatgcgatttgcaccatgcggacgagcgtccgtaccgaatgaatgcgttatacgcattcaaaagggtgag
atgatccccttcctctgcagtgaatttccttcgctcaagctcagctattgcccctgcggacccttccggtatgatgaaaatatcttgcacagcagtcatc
gccgcgattgtaagaatctcttctccgcaggtgtattctttcgatgaaaagagcatccgcgcaatgctaacttcgacaggacactccgccactttttcac
caattacagtcagtcgcccgtcgccgtccatcataccagcactgaccagcccctctagggatctgaggacgctttcagctggcggtgacgaaacccactc
gaatctcatcaagtcgtcgataccgagagacttgagctgaatgatgggagttgtgagatctgtccgagtgatttctggaggcgtggtcggtcgcaggtgt
tcaaacgcacgctcagtgtaaagacgatagcacaaccccgccgaggtacgcccagcacgtccagctcgctgagtagccgacgcttgagagatgggcgccg
ttgaaagcgatgatatcccggttgaagggttatatgtacggattttggcgaaacccgaatcaacaacgaacttgataccttcaatggtcacgctcgcctc
tgcgatgttggtggataaaatggctttccttgcaccccgatcagctggttcaaatactttcaactgttcatcagttgtaagaccggcgtggaaagcgagc
aaggtcaggcgtgtggcatgtcgaggtagcatcggcaacatctcagccaattgttccaagcatcgctctatttcctcgcggccactcaagaagaccaaaa
tgtctccagcagtttgctgtaaatggatattccaaactgcttcggcagccgcctgaacgtagtcaggaacgggctcctgaagataggagatttcgactgg
atgtgcgcggccttctagactgacaatcgttgcctcactcgaggtatttccggcgatgaaataattgaggaaggagacagcgtcgagggtcgcagatgac
actattagtcgcagtgaaggtctcttgcggcgtattttcttcaaaactcctaagagcagatccgtgtagacactacgttcatgggcctcgtcgatcatga
tgacactgtaccggctgagcaagggatcgacgagagtttcgcggaacagcattccgtctgtcaggtagagaagccgggtccgttccctatcgctgacatc
ctcaaaacgaattgtgtagccgacctcatcgcctaatgtcgttccaacttctgccgccacgcgatgggctacggaggtcacggctacccggcgaggctgt
gtgcaggcaattgtgttccctttttctgcccagcctgattcgtacaaaaattgaggaagttgtgtggttttaccgctaccagtttggccgacgaggataa
caacgccatgtgtttcaacagcatgcaataggttatctctgtactgataaataggcagacgctcccggcttgcttgcagtgagagcaaggaggaagacgg
tgcgctttggatcacgttttcctcagcttccgtcgccctatcgagggtgcttccggggccgacggttccgggcttccagaattgaagtccactcatgctc
gatgaaggggaaatggcctggctgaggctgggacgcagccgtcgtggcctggggaggagga
>MSTRG.10125.1
ccaacggtccagcgctgccagtcggggatcgagtacgacttccaagccagacatgccagagacacgtacgacatgcacatgctcatattatagatctgct
tccagttctggaacgcctcccggaccgcgccctgaccacggtcttgctggggatagtggtaatgcttcaagaagtggcggacgaggaacttgttctggga
ctgcgcgcggagcaagagaccgaggccgacagagtggaacaggctccatgcgagggcatgcacgaagtgcagtgtgagggagttcgtggggaatatcgtg
agcgccatcgcgtagaacagcacgaggatgagctggaggtcggatgcgcggaagacgtcgacgttgtgcaggagaagggcatccttgcggaagtagcgat
ggaacaaatcgtgctgagaaatagagtgacgggatttgggggagccgggtctgctgaagctgtccttggacgacttcgacgagagcgccttcgacttctt
gatcccacggggtgtgcgtaccatctcggtctcggtctcgatgtcggtgatcaactcttccgacttccgttgctgtctctccttccgtcgctgcgggcgt
cgggatctcttcaatagaggagaatgagctggtggatgccttgcggacgtgagtgatctccagcgagtcttccgaagccgcccgcgagtgccgcagctgg
atcggcgagcgcacagccagaggcttgcgttgaccgtacgtgcgttcaatatggggattctcgaagaagaccaaaaagccaaactgcgccgcgtgcgcag
ccaaactgacgaagaggacagcatagctcccgatgataagagagagaccgtagtaaccagcatatccgacagaatacatgggatgaggggcaagttcaaa
tacaccatcgaagacgagagcaccgcgctggaagaacacacatcgccccagtaccagccgtagtccttgaccacgttgtgcgcctcggtcttgacccaaa
ggttgaaggcaatcagcgcaatgccgccgatccatctcattgcgtgaagggacaacgacaatccctcagggatgcggaagcacgagaacgcgaacatgca
atacgccaaaaagtcatttagcagaatgatatccacgagctggcggaacaaaagccatgtgttgtactctaatggcaactcgtcgaatgagtagtccttg
cccatcttccccgcgagctgatttttgatccaccgcctgacctcaggtttgcggtcctggtcgagccatccaaggcgttgtacctctctgacaatccatt
tacgtttgctctgtttggtcagaacccagcccaggccccaatcgtatgcagccctccaaaacgcgaagtagaacaggaagaatatccgggacgcagtcct
tggcagtgcaaagaagaggacaagctgggtgccgagcagtgcaaggttgaatatgtcgatgtgtgacttgggataaccagggtgaaagagcgtcaagaca
tcgtgtgtggtaggtacacggaatacttcaccacctggagtctttccccaaaccacctcatcccgcttcggactatccttctctccaccactcgtaatcg
tcgactccgaagaggttcgctgttcttcaagacgtcgttgcctgagagttgactggggcaccgctggcggggatgaagaggacatggtggtcggggaaca
ggccactcgaggacgtaaacgcagaccagtaactcgtaaggagtgacacgtgtttgcctccgcctg
>MSTRG.6082.1
agccggactgccacgattttcgctggcgagcagctacctgctagtgggctttctttgcgctgtatatttgatcttgtctggagccgccgcgcacgttcgg
gactgccttgaatggcgcccagcgagcaacgcgatcccggatcagccagcaacgcagatgtcgggccactccctccctggtttagaagaaagttgacggt
gctcggagggaccggttccacaaaaaccgaaacgacgtctacattatcagcaaatgggggccacgaaacgcctgagaagatcccgccatggcgcgacctc
cagcgcaagggtgcctttcttacccctgacgaccccgagacgaagcgaaagacccgcgacaagatgcgcttcaaggt
>MSTRG.13721.2
ttttgtgtcacttccagaaggaaatctctgtgctgacttctggcccgccagtcaacacgtttaccgagcaccgcggaacgcattggtccgtcaaggacat
gcaacacacgtatgttgtgatcccacatttcccgctggaccgagctaacccacttgttcagaattttgggcgttctttgtatgtatgcacagtggagtgc
cacaatgcgcgtcctgacctcctgtagggtgggcaggaggtattctcggcattttcctgtcccgcaacaaccagagatccatcgttcctgcgttgatcat
catccttaccggatgggcgatgtccgaccatgcgcaggccctgatgctctccaccaaggtccatgccctcttcggatatacgctcatgtccgccggtctc
gctcgcatcatcgagatctgcttcgtcgcaccaaagtatactcaagatggcgtcgatagtgacacgcatagcgagcgcacagtggatgcaagccgtgagg
acatcaacggcgtcactagcccatcgcgtgccttcaggcatctaccccctttccttctcgtcgcttctggtctgctgttcatgtcggcaacagatgaaga
actacacttcgtgaacgacgagggcatggaccatgtcacatacatcctgatcatgttcagcatcgcattcctcatgtactccctgatcgtcgctctcatc
catctctactcgatcagcgggcgcaatgcctccggctcggtccccgagaacggcaccatcgagctcacagccgcgaacaagtggtactcgccggtaccgg
cggcggaacttgaagtagagcccatacaccacgt
>MSTRG.2755.2
atgaccagatagagctgtcccaggaccagcacatcaacgtaagtcggttcggctcacaccttcgttgcggttactcgctggcagcccgatgaccctaccg
gcgccgccgccttgcacagtactcctgtcaggtgctcgacaccctcagcagctacgcaaagtcaaacctgtacaccgtgagcggcgaatggtcgaacgcc
atcaccgactgcgcaaagtggctgaacggccgaggcgtcggcgcgcggtgggacggtacctatcagtccaaccagccaacgctcgggagctgcgacgggt
acacgggcaatatgaccacgttcagcgacgactacaagacattcctcaggaagtactttgagtctcaggtcgctattggagaggcggtgcaagggtggac
attctggacgtggaaggccgagaacgcggacgactggagctatcagaaagggttggaaggtggctggatcccccaagacccgactgacaggctgtatccc
gacatctgcgccgcttctggttcttagtttctcgaaccaaactgctgggtcaggctatgtattattcaccgacgacggacggttcgcgcggtttcaacct
tataggtctaaatgacggactcaatttgtagatgtatttact
>MSTRG.5079.1
ccagtgtccaatacagcacgttcgacatatattcgaggggatttgaacaacatagcggacgcagggagcggaagcgacacatacggataataagaacaac
caaaggatcgcgctacgggagggcggatgtgctacggaatagccatgacgacgcacatcggtaggggatggggtggtaacggggtacgggggcaggggtg
gccggaaggcacagtacggaaagaaagtcagaggtagactggaacgtgaacaacgaacgatattatgctaattaggccagagcccccgggcctgatggta
tcttcgaggagaaaggagtgcggtaaatatgtacgatgtgacgtaggagcagcagcaaggcgacgaggacgacgaaccattgaaggaggggaggcatgtt
gttgaacggcagagataccaaaacatgatttacgcgcggagcaagcaacggcggaaccgggagtgcggtacaatggggatgaagggggcggaagctggac
tatgctgggtgtttaccgacgcttgtcgtccgcaggctcttcaatctccggaaggtcagcgggagtgggtgggagtggggatgtgcgaggagagggggac
ggggagcgttcgtgctccttgccggcggcgggctgaagagatgcttgacggacgggaagacgcgaagaagggatggggctactctgcgactgtcgctcac
gctcgcggtacatctcgatgagggaggccgttctgctctggttctttgcgggaggcggaggagcatcgtcattcggtgccgacgagacagtcttcttaat
gtctcgggggatagcctgagaaccgattgcgatgggttcaggatctgactcgtactccgaggctccagattgcctgtagaacgccgaatcctccctaaca
tccagattcgtgcgcgcggtggtcgtagtaggaccagaaggattttccgtcgaggtgtcgctcttcgtaggatgggcgaccgaagcggtcgcggggatca
tctgccatggtagggggacggcgctcgggatgaaggtcgaagtatcccatacgcttcttgggagttgttcgcgacggttcgtcctcgtctccgtggtcag
cagctgagtcgctttcccgctggctatgctcaaggacggagtcctgaagagtcgatgtatctccgttggtgtccctaggatcgacaggctccatagcctc
gtcgtcgtcatcggagaaagtggccgcgaactccggcaagcacctcggagacctcctggcttgcgagttcggggtcagaccgaccacctctgaggggatt
gcgcatctcggcatcctgcccggccatacggcgactgttcgtggcgaccaaaatgtctacccacgcgtcgtccttagacttccgtcgaccgtgtgtctgc
tcttgttggcgagcccccctcatcgtcaaagctcgccaggcgcgtatcaaaatccaccgggtcgtattcagtggcgcaagcccgtttcgcttggcgggag
agggagtggtgggcaatcctgtggggagacgaaatcgagaacctttcttctggacggcggcgttccgctttcgtcacggggagttgagggggaccgggtt
ggagggcagtggggggagtccgtgcgcaaagggggtgagaaacgttccctttgatattggactggctacacgggcgaatgggttcccaccagactcgtgt
cctggggtagcaacggtacttgtcatcgaggaggaggaggctggtcgctccttgccgggacttgcggttcagagaaatcactttagtggaactgccattg
gaacggaggagaccctcgaactcaagctcgcggaagctggggctgtgcggaacagctccgacaacatatggacggccgttcagcgtggctgccggtttcc
actgcttggatttggccccagatgaaaagagcgagggcagccgccttcgacggcgttttgacccgcagaaggcaagttgttgccggtactccaaaggaac
gaactcttcaaagaggataagactgctggcggttcgtggatcggccgtgcccgaaatcgttgaccgcgttagggg
>MSTRG.12902.1
gcgccgggctggctggcggagtcctgttgggcgtcgcacaccgaccgaaggacgccgtgagtcccaacgggacccctcctgtaggattcgaagtcgaagt
cgacgcaagaatcgagtcgcggaacatcgaaggaattcctgacgagccgaacaccttccgcagtagctcgatagattgtgcgtatagtaatttgctatct
tccaacgcttctggatcgttgacgttgctacccagtgtcctcgctaggtgtcggtaagaatccgccagaaggagaatagctggtcgaaggtctgcctctt
tcagcccattacctaacataactttgcagtgggagaagttcgtcattttctctggcggcgttgaatgaatgctcgaacatttaccttcaatcataactgt
aagtactgcgattgcagctgcgaagtccttcgagcggtaataatcgctgcccgcagtgaaccacttcgcacgcccgtctatcccattggcggtagctttg
agggtagcaatgacttcatctagccctaagcgatccagtgggagaccgtgaggctgcccgtgcgtcaaaggtaaagtttcagggacttcggagacttgcg
cgtctaacgggcctcttggcgtggcggaagcttgcgaggagctggtactggagaacgagggcggccgaggaggcagtaccgcgctacgggactgggtata
tgcgtctgctaatggggagaaatcgttcatggttgggacagagtttgccaggctagggagccgacctggagtggacgggcaatacttctcggtctcggga
aatggggggatccggtcgtgttgggaggcgaaggtccggcataggacactggccttgtgttgtagatgtggcaggctcaacgacggtatatgtgctggga
cggaattttgctttccctggaaacagattatatacgtcgatatatgcgcgcttgggacacaatacgtttccttacctgcctgggcgttccgagctttctg
aggagttgagcatcccgaccaccccatagaattgaggacatccggcggaggtttccgaaacagatcgggttgcgccacagagaggaaatcgttgacgaga
gcggggtagtccagtgtgtacacgacggttccgccgagttgaagagtgcaggcgtatcggacagcctccgggtcacggtattccacatagtagcgaaaaa
gcggcacgtcgcccgcgcaagctgcagcatatatatgccacgtctggtaagtacccgtgataatcagcatacagccggcgccacaatgatgaatgcacac
tcacatagcaccgcactggctgaatgcggccctcaaatcgtcaggattgaagacagtctcaacgagaatggtgcgctgcacacgctctgggaccatggtg
gaactcaagggggggggggggtcgattcgtggcggcgggataagagtgcagagaaacatggcggggccaggggtatatatggcaccatgaagggaaagga
gtgcgattagaagcggcgggcgatcgtgaagagtggtgtccttgattccattgagatttccaaacgtccagggacctttgtggcgagcagttgagtgtgt
ttatcagaatattacctgttggaaccactgcactccggcggcaacatggaaaacacaacagacatga
>MSTRG.10030.1
tgccgttaaactagaggagctcgtaatggtattacgggtatagaacatagaaagaaaaagctggatgtatcatttcatgatctacacatgcatcatgcaa
aggcagcctcagcagcattcatcggtgtaaacccatagtcctcccccttcacaaacgcccgcgtacattgggccatcgtcacggatgctctcgagatggg
gtcggtctggtagaagttctcgatcggcttcttgaggggttcgccagtgaccttggcgttggcagtgcgggcagcgagcgtcttcagacccgcaagggcg
acatcgacggatgtaggctcggtggtatcgtagcggacgagggatggtgagatctcccacatgcgatcccgtaggctgagcacgtcgtcatagggcaagg
gctcgccagtgacctctgacaccgcacggatgatcttccagtcttcacgggacgcaccaggagggggcacagcagcgcggccaacctgagaacggccctc
agtgttcacccacgtcacagccttctccgtgtatgccgagccaggaaggacgacgtccgcaaactgtgcgccgaggtcaccgtggtggccctggtacacg
acgaacgcatcctcagggatctccttcgagttcacgtcatcagcgttcaggaggtagatgaacttcgccttcgtcgccgacgctttcttcgaaggaacga
aaccaatatcatatgcagcggagcgagacgcagcacgctggagaacgctgaagccgttccattcgggagtgacgagccgctccttgttcgcctcgacgaa
cttggcgagcgcgttgtagatcgcgccgccgtcggcgtgctcgacgagcgagcttccgacgatgataagcggacgcttcgcctcctggaacttctttgcg
aactcgcccttgcccgcgacgaactccgcgacggccgctgcgttgctgccgaggtactcatacccgtacgttgtgtccacgcgctcgccgatgaggccaa
cctcgagcgtggtgtgcagccagctcttgcggatgcgcgagttcagcactgccgcctcatgccgtgggttcgtgccaacgagcaggatcgcgtccgcctg
ctcgacgccggggatcgtggagttgaagaggtaattcgagcgcacgtcgacagcgtggaccggcgcagcgtgcccgt
>MSTRG.10612.3
gcggggcggtgagtatctgggagttggtggaggagaagcccatcccgttgatgatcgtcggcaggaaggtggagaacgacaccaccgggatcgagctcag
gaaatataacgatgcgaaaaggtacattttggggtcacatatcgcctggactataaatttgcgtttgaacttcttggaacctccagcactatctagcttg
agggtctcgagaagccaagccctctctgcggcggtgaggaaggccgcgttctcggggtagtcgtacatgtagaagaagagtatgatcgcgatgaggaccg
tgattagtccctcgcacaggaagatccaacaccacccagctagcccaccgagcctgatatcaatatcaatattaagtcagctctccgagtcaacccagct
tcgttcagttggtagaaaaatacccatttcatcttgtcttgaatgacgtaggccaaaaggccgccgaagccgccagcaagagacacgccggaaaacatga
gaccaattctcttgccctgagcgaacttcgggtaccacgcgcacagatagtacgtcaccccgggcagcacaccggcctacacgcgaagccagtgagcggg
agacatggaccagagacatggtatcgtaacttgccgtagtcgccccaagaagaccacgtgcg
>MSTRG.15101.1
gcagactgcgtgggagaaacttcgagctcggactggagcgatgcgacgggggcagagcccgggcctatgtcgagctcttcgaacttgagggacaatggat
cggatgtgttgggggacattcggatcggctcgcgatggaagatttgtcgacttccaagttcgcgtccctcgcatcgatttgcatgtcccggtcagcggcg
gaaggggctctccgcgagtcatcgatggactcagccgggagcgttgaatgaccgggaaaggttcccttgggagagaatgtcgctcatgattttggggtgt
tggaggatagatttgaggacggcgatgaaggaagggtcaaccagaggtacagcgatcgatgaaacacaagaagagttgacgatggtgggcgacagtgaga
ggaagagggcagaggggggaggggaggggggaggaagcctggggaggactataagtcaaggaggacacgttttcgaagttcaagttagccggtggcagcg
aagttcgggtcgtggatgcaaagttcagtcagtt
>MSTRG.2867.1
tcgtctcattccagtaaacggagcccttgctcgtctgctgactcctgccctcctcccctctcccgctatctgccccatggaccgcccagacccccaagag
ggctcaggttcttcctcccagtccttcaatttctcctccccctccatgcagaaccagattcacgagctcgcaaagaccttgccgcctcccagaaaacaga
acaccgcctgcgatgcctgcagagcccggaaggtgaaatgcaatcagctacccggtcaggacaaggtacgcccatcccacctccccatcccgctccatcc
cgctcaaccgagtgccgtgaacagtgtcaggtaaggccgcc
>MSTRG.4881.1
gggagttccgaaccgcctttgatctgtggaatagcgcagagggcgggaactggagcatcccggtgagcaggttcagacgcccgcggtgaggcatcccgac
gatgatgtgctcaacgcccgcttgggcagacgacgagaagagcgcgtcgagggctgggagcatggactccccaccttcgaggccgtaccgcttcaggctc
gggaacttgagctgcaggaactgatcgaagacctccgactccgcgagcagcttgtgtatgcgcttctgat
>MSTRG.3404.1
tctaccttacccgtgatatcggcggcgcaatcgagcggtacgacaagtacaagttcgacaagatgatctacgtcgtcgccgcccagcaggatctgcacct
ttcgcagttcttcaaggtcctacagctcatgggctatgagtgggcgaacaccctcgagcacgtcaactacggtcttgtgctcggcatgagcacccgaaaa
ggcaccgtcgtgttccttgaccagaatcatccgcgaggcggcgtcggtgatgcacgagcagatgcggaagaacgaggacaagtacaacgcgatcgaggat
ccggagaacgtcgcgaccgagatcggcatcacgggtatcaagatccaggacatggctgccaagcggatcaacaactacaacttcaactgggaccgcatgc
tctccttcgagggcgacaccggcccgtacctccaatacgcgcacgtccgcctgtcctccatcgagcgcaagaaccccgaactgcttccgctcccgtcgcc
tgccaacctgaagac
>MSTRG.5262.1
cgcgcgctatcgaatggggtccatccaaccggttcgatgctctcatccatgaaggtccgcaggtacaccgtagtcgcgaggtcgttccagggcctgccga
ggaagcactttccatcagtgaccgtggaggcatttgcatcgggggagcgaatgatcctcgaattggagatgtatgcgccgtatcgattgccaggcgcgtc
ggtcaggttcgtgcccttccacgcggcaatgccgccgccacacgcacggttggccagt
>MSTRG.2788.1
gccccctcgccttggcaacccgcgaccgagtcgtcggcagttcgccaggaagcccgtgctgtagtgtgcatgtttggtcagaagcactaaccatccattc
ctcctccctccaacagattggccggcatgcctatatccaatacaacagcgcagattaaggagcagttgcaggtcgaatgtgtctggattatgcattgtaa
ccacacttggaagtgctagaacatacgctgtagtgtgtctgctacatcaccaatgccaatgccaatgcttggatggagacccgggactttctgaacaacc
catcctacctcttgaacccgaacgctcaaccgcgacccgatcatcccgacccaggttcgctctctttctctttccccttctctaactcccggcccagccc
cacgagcactccctgctcgagcgtcgtctcccagagcgccacctttgcccgctcgagctccgcagccagtccctgccgcatcgcccgcgccctctccaca
accgcccttcggtcctgctttccgaaccggagcgatgccaacccgttcccagtgcccgggatggccttcgccttacccttcgcgtgtgcggatggattgg
ctggtgcttgggtgggagggaacagaacatcctgggctgtttgaggtggatgtggcggaaactgctgtggcagcgtgaaggagaatggggacgccgtaaa
aggcggagcgggactcgaagacggacccgaggccaaaattgtgcccgacgcgggacggggaggaccaccgaggaagggtggatcagccccaggaccggtc
gcaggttgggcgatctcgctcgccacaggtcccggaagtgagccaaaatgaggcacagcaggcatgtgctcaaccacgagctcctcgagctgccccgcgg
catttccatccggcgggggtgacgtactcggggcgaccgtagtcggtggcgcagtctccgggacagacactgccgcggcgctatctgctccccagctagc
catagctatgccgaggtccatccctacccactcgtcaagcagcttcgcgccctggtcatccccgagatcagcgaatgtccagtcccacgacggcgtagga
ggcccattgtccccgaggtcggtcagtgatgtcgcagtaaacagagggcgacccaaccagtgacggcgtgtgcagaggcggctgactaccggtcgcaata
gaggtcggggaggaggccgtcgaggataactcgttcgcgttcatgctggtactgggatcctgtgcactacccggggagggcatcagctctgaccccgacc
ctgccgatgcgctcgccgccaggtccaacaatgcaggatcgattatgacatctgggatcggtggaaaaacgtggccgtcctgcggaggcatagaggaaga
cgatccactggccgccgtgttggcaggcgtggacacggcaggtgtaggtgaaacgccagtcccacttccgctcgcatcgttcggatcgccaggcgggaac
gcggttaggatctctaaccagttatcgaacaaggcctgcgatgacgaatcgagatccgtccgaggatcagacgttgagccagtcgagttggccgaagacg
gcagcgcttgttgttgctgttgagctgctagcagcgactcaaccaggtgatcgaacgtgacggaggataagtcgggcacaggactagcgttcgcattagt
ttggagagcggcttgcggaactggctgaacatactgaggtgctacagaagttggcgcgtaacgtctggaggtctgatcgctgtgctggcagcaaccgggg
aattttgagtgatgaaggcctgtggatacatttgtgacacatggtgttgcgcgtgtggcctctcaagcccgtatgagaatgtcgcaggacgatagtactt
tcatcatcccagattgcccataccaatttccagatccccggacggatgcttgaagcaacattcgttgttgcgcctgttgctgataccatgctttcgtcgc
tgccttttgcgccgctccttgcaccagttgcacaagatcagcaaggaggcgcttgcctcgctcctgttcccaattcgtccggtagttatcggggccatgg
ccgtcttggaaggggtagggtacgtcccagtcgccggcgccggcaggcaccgagttcaacttgcgacgcttcagaggaggggcggagaaacttggagact
ggcggctgtcaggagtccgctgagggctttgactccggctctgagccgatggattgaaagcagaaggcatttgagaggcaggagtttctgcgtaagaata
tggatagacgggataatttgacgacaccgacgcgagggaaggagcgctgggaacaagaagacgaaggagggagatcacgacaggaaagatgttcttctgc
tggagaagagtgctgagtatttgctcactcgtaggccgaggcagctgggaggcatccgaaggacccagacgagtggggcgtttcccaattgatggctgtt
gagccagcgttggttcgtcttcgacgacaatcgggttctcagcagtggtacctcgtgtctgttgggtcttcgcaaggtttgcggggttgagtccgcctac
catgcccgcaactccaagcaatgcctgctgattcctcaagaagtttgggggaggaggctcgtcgggggatgggaggggaatgggtggcggcgtaggacga
ggcgtacccgagttttctctagccttcctcttcctcgccctccttacggttccttcggggcgggatgtacgagcgaaacccgaactattcctcccagagg
aggctccgatggtctggaaagggacccttggcgggagaggttggaaaatgggttgtagagaaggagcggtcgcgctcacactcaacgatgaggacgctag
tggattgactggcagttcagcgacaaggtgggaaccaggaagtgcaagagtccccacgttttgtgctgtgccgctagggaaggctagcggtgacggcgac
ctacctctcgcgggcgatggtggaggcgaaccgaagagggagccgtcatcgtcgtactcgttgttcgaaggaggggtaccgggcatagcactcgtccgag
tgctatcgatcgttggaagccgcgaggatgaggcgaggattgatccagttcgccagtacttgaggagtgtgtagaggcgaaggagggatgcggggagctt
ggcaggaaaagccagacttgaagtgcaatggactggagagcaaaactggagtttgcgaccgccgacgcgcgagtgatggcattcaaggaccgatagactc
cgacttgg
>MSTRG.1148.1
gagtcgacagcgatataagcacgcgcggacccccgcttgcacaaccaaatccccccacctgttccgactcgatccccatcgccaccgttcccaacaacta
caaccatgggtgtcaaggtcatctccaacgtcgccgacttcaaggaagccattaacggtgaccgccccgcggtgttcgacttctgggcgacctggtgcgg
cccgtgcaagcagatctcgcccatcttcgagaagctctccaacgacaccgacgccgtcgacttctacaaggtcgacgtcgacgaggccaacgatgtcgca
caggaggttggcgtccgcgcgatgccgaccttcatgatgttcaagggcggcgccaagatcggagagattgtcggtgccaaccctagtggtcttgctaaac
tcatccaggaagtgcctgcgtaagcataggacgggagtataattgtcgacgtttgtgctgtatattgtttcgctttcgaagtgtaatcgagtgtacgatg
gatgatactaagtcgatgtgcgagcgcaatgggcgattgatatgat
>MSTRG.12570.2
gccaagcacaggaaagctcgataacaatgtgtaggaatgcaagctagtgtacaaataatgtcgctcagaaaccgagtccgaaaattaaacgtccactcgt
atacgctgaataataggtatgatccgctcccattcttccatggccgccttgtagaactcaatctggccgtcgacatagtttcccagcatctctttcatct
cggactccttcgcgctctggaagattttctgctcgcgcaaggtttcatcgctaaatgcgtccgaagtctcatgcgccgtctgaactgcgtcttctagctc
cttgatcttcgtatccaacttgcgcatacgctcgaccctggtccgatcgtcgtctgcgccgcgaatagcatccaccctatcccgaatgtatgcgcccaga
ccaagccctgtgctccctgcacgaccgttgatcactgcggccaggcggtcccgctccgcagtgacctgcgaaagatactccgacagctcttcgaaatcca
tctgcttctggtcacgaagctttcagcaccgcacggtttgcgtgggagtactgaagcagtgaatgaagatggacgaggaacgggtctgtggtcatttggg
tcgtgtgacgcaacagcgccgaaaattccaggagtgtgttcgagaagtggttaagcgggtcggtgatgcccgactcgaggaatccaaggccttgaatggc
aacagcgaggtcgtggtagtcgccagtaagatcttcacccggttcagggttgccgtcgttagtgcggtttcggacgcggctgaagagccgctccgaaagc
gagacgccctcttcgaacttgtccacgtgttcgcgcatggcgaggaagcgttcgtccggcttgcgtacgcgcgagaacgcattcaagaggctatccgaga
tgctgtcaatcacgccggcggattgctctgggaccggagggtgcgcgacgtgttggtgcatgataacatgccattctgtcgactcgaagaaggcgcgaag
cagtgtactccgttggagggtaggatgccgggcgaggcgttggaggaaacggtgcaagtccgagcgtcgtcgctccataaactcaggactgaacctatct
ccagtgacatattcaagtctgtgcttgtccggcagaggaggcacgacacaagccgggaaatccttagcaagatgggttcgcaagaagacgaagtcttgga
accgtctcctcgccgagggattgggtgtggagaatataggaaggttcgtcttcgcagacacaagatacgagacgtaagcgtccttggtctctgccaactc
cttgactgggtccttgacactcgtaatgaggtatccctcccacttggggtcgtggggtccgcgaccatcttcgctctcggatgtgctctgcctgaagcca
ggcccagtccgagctgcggagctgccttcgtacgttacgggcgctgcgggggactcccaagtaaacactgtcgaagacatcctcgtcatcgccgagcatg
tcgcagacgtgggcgagggcgtgtgagggaagagactgcgcggtggcggagaagggacggggctggatggggggaggtgagtgggcgagcggctcaggct
gggg
>MSTRG.7754.1
cggagtttcgcagggaaggtcatcgagtgcggctgggcggtgcgcgaggaggtgtgtaggcgcggcgagtgggtcgtggggctcttggacgtgaagaagt
gtggtgggctcaccgagttcatccttgtcgagcgacatcgcgtccatcgtgcgccgcaaccgcgtccacgtaccccagcaccactcttccaaccacgaaa
gcggactcacctccgcagcgcatccctcccggtaaacggccaatcgtatacatcatcgcctcttgcacctcccgcgctcaccgtcgaggagcttgcgttg
ttgccactatgtggcgtcccggcacatcgtgcaatccgcaccttcgccgacgtcctcactccgccactaggcacgaaatcctctgatccgccaaatgcat
cggacaagcgtgccttgatcctcaggggacacgatggcgcaggcgcgctcgcgggtgcaaatgctgcacaagcgtggggtccgcgtcgctgtgcagatcc
ctgaatctgcgatggtggatgacgaaccctcagcagcagaagactcgaccccaccgcagatcgccaatgggaacgcgaatgggcacgggcgcaaactctc
gctcgacctcgtgcgcccgtcaccttcgaagtccgacaaggacaaggacaacggcaagggcaaggcgaaggagagccagaagccgaagcagaccaagcag
gcgcggacggaggcccgtttacgtgcgtggggc
>MSTRG.101.1
ccgatgtgcgcgccgtgtagggtcggggcgaggagctggagctggaggcgggcgatggcgttgccggacgtggtgagctctctcatgaagacgctccact
cggtcgtgttgcgctgcgcggtccagtaccggttcgggtacgagtccgccgagtagagcggggtggtttccagcgggatcatgttctggaagatgaagtt
ccgcgcgccgctggcgtacatcgtccgcacccattccaccgcgcacgtcaccgtgtccgcgaccgtcacgcccggggtctggcttcccgtcagcagtgcc
ccaaccccgacgtcgttcgtgccgatccagagcgtgtagatcgcgtcctcgggcttgagcgcggcgagcgacccgttggccttctcggcaaagaaggccg
ggagctgggactcgaacacggacgggaaggggcggtcggtgaggttgttggagcacgtcgcgccggacttggcgaaggggaagagcccgaagttgccgtc
ctcggaggcgaagacgggccacatgatcccgccgtctgcgtgcccatcctgg
>MSTRG.12730.1
atccaaaaacgttgttacagcatgattacaatactacgaatcgtccgcgtccatccacggcaccctggtggacctgcctcagttgttctccccgcgtccg
agcttgtccagcgcgcgcacgccctgctcgaaccactcctcgcgcgtgacccagaactcctcgcgctgcttcatgatgtccgcgagcaccgcgccgccga
ggaagaccatgtgcttccggcgcggggggtcctcgatgcgaatcttgaatttgttgaggcgcgtagggtcgccgttgaggacgcgggtgaggtagagctg
cttcatctccttctcgaggcggctggggaggccggggtacatgctcgagccgccggagaggacgatgtgcttgtagagctcggcgcggacgtcgacggcg
gcggactggatcgtctggaagagcatctctgcgacgcccggctgctcgacgtcgacgaggtgcggctggaacatgcactccggggcttcgaaccgctccg
atccgattttgatgacgcgcccgtcgggaagggtatagctctcgacgaggacggtcgtctcttctgatagccgcgtgtcgaggtcgaggtcgtagctgac
gtagcagagcttctccttgatctcccggacggtctcgaagtctgctgtccggttgaaggcgtatccgcgcatgaggaggagcttaatcaggtagcgcgtc
acgtcgcgcccggcgatgtccagtcgtcgcgttagatggggaagagagaagccgtcgtagactggtacgatgtgcgtgacaccatctccggagtcgacga
ccacgccggttgtcagaccttgcgcatacagcgtcaacactgcctggatggcgacatagaccccctggaagccgtactcctcgaacatgacctgcgccat
ccgttgcctgttgaccttcgggttcatcggtggctccgtcaggagcaccttgcggccgcgggtgtccacccggagcttctcgtcgaaggtgtagtcccag
aggagcttcatgtcttcccagttgcgcacgataccgtgctccatcggctgtgtcacctggaggaaattgcggttctcggcggcctcgtctccgatcatca
cgtccttgattactgctgagccggcgacgcgctcctctgcacgtaggatgggtcggccgacgattgacggaaatacatgttctgggaagttcgagccggc
gtagcctactttgacgaaaccggtgccgttatcgacgaccaaaggcactgagggatccatagcggaggcagatcagaggaaagagggttggtcgtcgtgg
tcgatgtgcaagatggagtccgactgccc
>MSTRG.5801.1
tgtggtacactgcagcttcccggacatagcatttgtcctacgagcatgtcaccgaacataacggctccgagtctcttctcatgtccttcattgtggttcc
ctctcggaataaggaggggacggatcccaatatgtgtctgtggttggttctgactggtggtcagatggctcttgatgcatcccccgccgatgacctctcc
tcgcctttgctctgtgtctcgcggaggcgtctcctgactccgttgcccaggatagcaatggcttgaggcaaacgtcgaggcggagagatggacatcgcga
tagcgaagactatgcaggagaggacgaagatgccttcggggactaatagcgccatctgcgtcggggatggaagagagagtgtccgatctgggcagatcct
ggacggcgacgggagtctgtcgaggtgggcagagggcaacagctgac
>MSTRG.11011.1
gcagacagcgacgatgacgcccgcaccctcatcgaggccgcggcaaacggctggtggtactctgcccgtcttccgcatcggaaacgcctcgtcatgtaca
cgacctcgccatcccacccgacggctcgggtagcgcgctccgctgccggcttcgtcgacctcatccactccgataccgtgcacgtctcgcgctctctccg
cggcaccatgcacccagcagattccgctgagaacgcgttccctctctacgaacttcctcccggaacaaaatttacacgatgcaccacggcggcatcgtcg
atcctggagccatacgcttcttgggagccacagcacaacgcggggaacgaatccgagtccggggcgggagaagacggacggggctggtgtgcggtcggtg
acgcagcgctggccttcgaccctctctcgtcccaggggatcattacctaccgctcttaatggaggcatgttccttggttccgtactagcacgccaccttc
gtccgtgtcccgctgacgacggctctcatcctcgaggcggtgacgtcgtggacgagattcagcgtgcgtacgagcatgtgcgggagaagtacgaggatgg
tagagcgtattactactaccgcatagtgagacggtttgaagtaccaggggaagaaaacgaggagaatggtcgaggattttgggagcggcagaggcaagag
agaggcgattgaatgcgtgcgtcggtactcctttgttgtgttcggataaggtcgagggttatcgcttgctgcaagctctccgctggaggctgagctggtc
aagaggtcgtcgtcgtcgt
>MSTRG.10934.1
cgaggtcaccgcgagtcgacgtctagcaaaggacggaatgtattcgacataactacaatctatacaacagatgctcatatgcaccgcgatatgtgcccac
caaagtcctcgatataagccgtggttaaagggagtgagttctaaatccgaatgatagataggatgggttgcaaaacgtgatggtcatgagctcggagatg
catagagaatgaatctaaataggatagggatagttgagaggggtacgttccagtggagaatcactgggctttgatcttctgaacacgctgtatgcgcggt
attccaagtttcttcgtaaccgtgtagttgttatggtcgtccttgatgcacaaggtgtcacaagtattgcctatcagcatcaagtaggtccccgttgccg
tcaggatgtgccaccatgagtgaccctcgagaaggaatgcggcaggccagccgacggtctgcttccagcgcgtaatattggaacagaagacgttgtccaa
attccagatcaggaacccgaacgcaaacgttgctgcccccgaagagaagagacgggcgattgtagagcgctgctcctggggcaaccgctccgaaacctcg
ccgttacggaggaggtatacggtgcggaatgtggtggtaaacatcaatatcgcgaaaacaacttgatggtagacgggattgcgcgagatataatatgacc
aggtgaacaacacgttgaacacggtgaagataagaccgagttgcgacgcattggacttgcgcaaatcgaaaccatgggttgtgtcgaagagaatggcaca
gcagtagcttgcgacgtagaccatggggagctcgtccatgagctgcgcttcgaaaaggagggtggcatggaagataaaacttcctaatccgacgagggcg
aagccggcatagcccacaagatatcttggcggaaggttctcagtgaccgactgtgcggctccatagacagcgagtccgatggtgaaaaggttggagaagc
tgttcgcgacctctgcaatgtagcgcgagaactggtaattgacctcgcaccagtcgagggtggcggtgacggggccccaaaaagcatgggcagcgaggag
agcgtttgtggtggtgttgagggccatgggggtcggaggggggatgtcgagggaggagaaaaaggagaaacgagacgggtcaaagagcaaaagtgaggac
attacgcaatgcgggttatggagggggagccatcggacgtgtgcggttttctatcttcggacgtccgcgcgcgggctttgtccggggcggagatgctcgg
tcgtctgccatccaaacacagcgtcttcagcagag
>MSTRG.10594.1
ccgccctttgtgcatgtagattggtgttgcgagacaccgcggcatagacatcatcatcaacgaggtctcgaaccgtgccaccccatcgcttgtgtcgttt
ggccccaagcagcgctctatcggggagcccgcgaagaccctcgagatctccaacttccgcaacacggtcggctcgctcaagcggctgctcgggcgtacag
ccgcggacccggagatcgtggaggtcgagtcaaaattcacccatgtgaagctggtcgacgcgaatggcaccgtcggtgcacaggtgaactacctcggcga
gcaaaaggtcttctcggccacccaagtcaccgccatgtaccttgggaagcttcgcgatacggccgccaaggagctcaagaccgctgtgtctgacgttgtc
atcaccgtccctggctggtacactgacatccaacgacgagcactcctggacgctgcgcaggtcgccggcctcaacgtccttcgtctcatcaacgacacca
ccgctgtcgcgcttgggtacggtatcacgaagtccgacctccctgaggctgagaacccacggcacgtcgtcttcgtcgacgttggccactcctcgatggc
tgtctctgttgtcgcgttctcgaaaggtcagctgaccgtgaagagcacggcttacgacccgcacgtcggtggccgcgacatcgactacgcgctcctgcag
cactttgcggcggagttcaaggagaagtacaagatcgacgtcctctcgaaccccaaggcgatattccgtctctccgctggctgcgatcgcgtgaagaagg
tgctgtccgccaacgccgagtcgcctctcaacgtcgagtcgatcatgaacgacgtggacgcccacagccgtcttacccgtgaagagtacgaggagctcat
ctctggtgttctcagccgcctggacgcaccccttcaggccgcactggccgactccggccttgctatcgacgagatcgacgccatcgagctcgtcggtggc
tgcacgcgtatccctgcggtccgccaaaagatccagagctggttcggcggcaaggcgctctcgacgacgctcaaccaggacgaggctgcggcgcgtggcg
cgacgttcgcgtgcgcgatgctctcgcccgtcttccgtgtgtgcgcgacttctcgatgatggacatcgcgccgtactcggtcaccgtctcgtgggagaag
gagcccgaggacgacgacacggcactgaccgtgttcccgaaggggaacaacgtgccgtcgacgaaggtgctcacgttctaccgcaaggcgggcttcgaca
tcgaggcgcggtatgcggagccggcggcgctgcccggcgcgatcaacccctggatcgcgaagttcacggcgaagaacgtggagccgcaggcgaacggcga
ctaccaggtggtgaaggtgaagacgcggctgaacgcgaacggggtgctgtcgttcgagcaggcgtacacgggcg
>MSTRG.9264.1
ggagggggtggatgatcgtgctcgacacgattcgctggaaagaggagtttccacggtacttagctgagtgagcgtcgtgcgataaaaagttatttgccga
gcaggccacggatagcgtgactggctacggttggtggagtgcgagcgtgtcgaagagagaagcggggttgcgaacgtgcgtgcggcatgagtgttgacgc
gaaggaccgggacgcatgacgatagagggagacgcctgccgaggtgttcggtggacgtgttctcgcggggttgccagagccggaaaagaggtgcgacgga
gagcgtcggctggcgtgtactgtggcctgaaggagacaggagcgggcgccggggggggaggcggacagggccaggacagggcgggtcgggggagagaaaa
gggcggggaggctttgtcagcagagtggcccacgtgcgcatttgggattcgaggatatgggcagcgacccttgcgaaggcaaaactctgaattgtcctgg
accgcccacaagagacctcgcaggtcgccgctcgcagctgccgttacttaactctcctgcagtcctctatctccgtccggctccagatccgcgcacgacc
aacgttccttgcctcgtcctatatctcctccgtcccctctcatcttccccttcttgttttcctgctcgccgccggtagtcctctcgctcgacctctgcct
cgcacaccgcttctctctctctcgtgaatgacgactgcctccgagggctttggctctgagaggcgtccatctccatgtcccccctccccctccacctcgg
caaccatcactgccgccccgtcgcaatccaccactcctgccaaggcccgcatcttcgcattgccaccttcgccagcccgcgcgcactcgcacaaggctca
cctcaaatctccctggcaagatgacggtttggacccttccagcaactctgacaacgacactcggcacaaccctcgcccctgtcgcgcgaagcacaatcgc
gtcacccgcaggacctcggaaagggcgatgacaatgccctcttcgcgcacctctaagaagcctgagccatttcgtcccatatctcccaccacagctcgtc
gcgcggcacttcgaaggtctccctctcccgttgcgtcttcttcttcctctagccctgatcgcgtcgtccctcccaattcaactgcgggcatcggtcgcaa
agtcgcggcctctttggacttgttcaaggagagcgcaccgagcccctcgaaggagaaagacgaagccgatgccttcgatctcccaaggccggattcctcc
accggcaagcgcagggcggtcgcgccggtcactgaggtcagcgaaccacaattcgagtttgtcaagcgatcggattggcccgaccgcgaggctgccgcta
ttcggagggagaagagttcgactggtctggaccgcatcaggacccgcgagagcacgagttccgtaacaagttcacgcgatcaagactttcgtaggcgcaa
ggagcggacattgtctcgtcgcgagaccgttctgagcgacctggtgcagtggcgggccgcagttgaggccggtcgcgaagaccacgacggacgaggtagg
ccacgggagcggagcgtatacatccaggagcctcctctcgagctcgacaccatttctccagaatcgcagacttccacgatatcttccgcgtctacttttc
atcacagaacggagcgaacggagagcagagctcccgtatctctacccctccaacgcttccccccttcgccccaaagcccccgagctctcgcccatgatct
ccccccatccccttccgctcgacgcacactctctccactcgatcttcacgaatttcccccaccagcacgccgcgctcagacgcgatcacgctctccccag
gcgcttgctgaaccgtcctttccccttgcaggcgttcctcagtatacccatcccttcgagtcgccgtggtcaacagacgaagaggacgacgagtctgcct
gggaaacagcatcggttacgacgacgacctctacgacctccgcgtcgtcgcccttccccctctcgccatcacgcaccagtcctcatgctcagccccgcgt
acataaccccagcgacgaagatgaggagcgccaccagcgtgcgatgctatcaccgtatgacgagttggagttggctcccggggaaccaaacatatccagc
actgatttgaatctggtgaccgacttcgaggtctcgggttactcgcagggcttgccgcatatccccctacggccgttccgtaaccaggtcgggggtcaca
gcgcaatatacaaatttaccaaacgcgccgtgtgcaagcctctagtatcccgcgagaacctcttctacgaggctgtggagcgcgaagcccctccactact
cgacttcatcccccgttacctaggtgtgatgcttgttagctaccgtcgggtccccaagagttcgagtgtgtctcctcagataccttccgcgactaagcct
acgggtattgctgcagactctgcgtctccccgtccgatccttctcaagtctgcgagcgatcatccccgttccgcgcccttcggcgctgccgaagagggag
gcgataccgacgtagaagaagcagagctacccgaggtcgccctagactacaatcggcacattatcccccactggctattacatggtcatcggaaccgctc
catgtctcattcgtccgcgccatcctcattgcaccccggagatcctcgacttaggcggcatcattacaacgggatgaccgcttcgagccccgatctcgca
acgactacgttgcgctctcaacgcggtggaacatctcaacgtcatccttcaagccgccttgcattctctcgaaccgccgaagacatggataaccgtacgc
cgatgaactcacctcggctccccgtcccccagcagttgtcccctcaagggtctttatcgcctggtagccaattccagactggttggttcggcgggactgg
ttccactgtcgtcaacacgcgcttcaaggatcacgtcttcagcactttgcttcgccgactgtcgagacatacgtttgggaagggtgcttctacggcgaag
gtggacgacgatggcgaggtcgtggatggtgaaggcggccgaagtgcgttcagcgatggtgcaaacaagtgtcgccgcaagacgaaactcagcagggtgg
aacgactgactgcggcaggaggaagggagcgtgctgggtgctcctctgcggcgggtacagagcgagcgtgagatcggcagccgtagccagtaccccacgc
accccagcgagcgggcccgcgacgctgcggtggagggcatattcgagttcgagtcacaagacgacatatcgcccacccttctcgcctcatccacggttcg
ggatggacagtccttcgtcgcgcgctcgtacgggcgcagccggtcgcgctccctcccccgcgatgtctcccaaccaccgatctcttgtgaaccccatctt
ccgatcgagcttcgcggaccagatccatacgtgacgcgtcagaaccacttcatcctgatggaggatctaaccgggcgtctcaagtctttcgtgcgtcctc
gacctgaagatgggcacgcggcagtacgggatggatgcaacgctcgcgaagaagaagagccagcggaagaagtgcgaccggacgacgagtagggctcttg
gggtgcgtgtgtgcgggatgc
>MSTRG.14990.1
gccaacgcggcgataactctcaattcaacgcactgcataacgtactgtattcgatagctgcattacatacaaatgtatgaaccccctcccccgaagggcc
cgggttgaaccgagaactatcgcccgaagttgagttcagtgctacagcgcggtacggcattgcgtcgacagatatgagcacacttcaacgctggaggcac
gagagacgaagacgccgatggtatcgtgatgtaaggcagggggcatcattagagcttcctgcggacgacgatgcgctccttgccgacgtggctctccatg
ctgatcttgggcacctcgtcgaggaccttctcccagccgtcgccgagcacctcgtcgtagtgctcgggccgcacgtagaacgggggcccgaactcggagt
atgggagtatggggaagacgaggcagatgaggtacccgcctggcttgacgagttccgccatcttgcggccccactcggggcggcggggagggaggatggc
gacaaagaaggtatagtcgtagacgatgtcgaattgctccttcatggcgaagaagtccgcgacttcgtaccggaccttcgcggtggttccagtggaacga
gtgtactctttggcttgctcgagggcggtggcggatatatcggttccaatggtctctaatccgagaccctcggcgatgcagatggcatcgtagcccttgc
cgcagccagggacaagggcacgacccgtcgtcgggaggggaaggaccttggaatcgatgagttccttgaggggaggctgtaacgtgccagcatcccaagg
agtcacgtccttctgccaagcctcgtcccagccatcctgctggtgggtcttgatgatctcccggataccggcgatcttgacggggtcccagatgtcggtg
atgctcatggtagcggtcgtgcagtagtggagggagtgtaggcgatgtaggtagtgggctccgtgaggagatggcgagtcctcctgcctgcacctcacct
atatatacctagacgagacgcaggtggagaacctcggacagggaagcaaaggtttgggggttgggagcctgagagctagtgacatgccgggcgtgtacga
ggaagacatttttttttgagatcgatgtgcgagccgggttccttcgctcttacgtgggcagaacccgctggagactggtgaggtcacattgaagtccttc
gatgacgaaaagaggagttctgccgacgatggtatgcattcctggaccctgtatagtgagtctgtgccggatagatataccgttgtgtgaaaagcagaag
atgggctgcgggagcaggtggtggtcgacaatagcgtcgc
>MSTRG.7159.1
ggcgctttgaccctggacatcatctgcgagaacttgctggggcggatgacttcgtgggtctccggatcgcgacggagagtcttcgtgcgtcggagggctc
gcctcttcagcgattggatcgaacgttcgttcaccggcttgcgtggcgccatgcgcatcagcccgtccttcgtctctggtttatcccaggcgaaggagag
agcaacgaagagttcgaagccgagatcgatgacaaggatcaaaatggcagacaatgggaggggaatgggaacgacgacgtaaagcagctgagggaagacc
tctggggtactgtgcgatatggtgtactggatagagcgcttcaagttgacgaagatctgacggccttccataacacccttgactgttgaagcaaagttgt
cgtcaagaaggatcatgttagcggcctccttggagacgtcagatccagatatgttcattgcaattcctaggtcagccttcttcagagcagggg
>MSTRG.12321.1
cccgccatcgccatccgcgtcggtcctctccactccccctaatcctgctgtgtacgacttggaatatggatgcgagtgacataggccgccttggtgctct
ccagcttctccgataccagtcttctgacgcaatcgtgacttcatacccaattgacgacgaggaaatcacaatcggccgcgaccagtcatgcttccctccg
cctctactaccctgccgtttctgccctacacgccaagatcaccttcgttgaccgcaaggcatttcttgtcatcctcggcaccaacggtgtccttctcgac
gacgaaccgatgttccctgctcctgcccatgcttccggcccaaccacagtgcccctccagaacaactccgtgatcgagatacacaagaagcgtttccgct
ttatgtatccccccaagcaccttcgctccgctgtcatcaacacacccactcaaggaacccctgccgcagcacgccgtcctctccgcctctcgatgatcgc
gagcgcacacacgtcttcaccccacgcccaagccacgaccctcaagagaacctccgcattcttcaaacacctctgcgcacgcccttctcccgcgaagaag
aagaaatcgtcctcgtccacagtaatactcctcctcgcgtggttgaggaagaaaaggaccttgtcatccttgacgaggtcgagcccgaaccggtccttcc
tctcccccttcctattatgccccagtacccagtcactcctgtgcggcgtccgaggccgtcccttcaccgtgcggtcttgatacgttcggctcagcgcgct
gccatacagcgcgagatacaacgcgaggaagaagagcaagacgaagaggaggtcggaggacgtcatcgaccccattgcggaagagagcgatgaagacgtg
caagaaattccc
>MSTRG.14678.2
ctccaccacgtccacttggctgccattccaaccaccgcagatccgtcacattgtcctccctctgtccactctaggtgttttctcggacgtcctcaccacc
atggtcatacggagtagcactcgtaccttgcgcaccctcgcgcgacacgtaccccagtctcacgcctcgactcgcgcccaaccgcgccgactcctgagct
cgcaaccgcctcagccatcccctcatgcacgcttctacacggactatgcagcgggcatggtcccgatcgcactcctcggctctgcggtctacatcggcct
gcgaacgtggcagcagcatttagcacaagaacggttcctcgaagaagcttacgctcatgtgcaacggcttgaggctgaggttaccgcgctccgacagctg
caatccgaaaccccgccagacgcacagagcccggccccaagcaccccgcccgaggcgacaaggcggtcccgatggttaccttggtagtatcacatcccgt
cgcgccgacaatcaagtcctccgtcatttgtggccaggcagtaaacaacgcaatagtcctcgacggcagcatacggatatacaatgcgggtattagcata
acggaaagcgattagaatggtacagtcactgcgagctggccttgctcagggccgttttgtggcggtcgtagaactttgccgaactgtttccaaggtcacc
gcggtcagcaagatcgcagcgaaaagtgacagggagggtcgggctcaccagagaatcgccgccgcgaggccggcaaatgtttgcactgggccttttgcgc
gttttataccccgaagatgtcgtatgctgtggcaagccaagccaatgaggacgggctcgcatgagaataggaatgcaacatacaaacgaagatgaggtcc
atgagcagcttgagcctggtgacctggatccagtaatcttgtctctgcagacgagcgaggtctttgtggtcaagcttgcttgcgcccggattcgacttgc
cagtggcaccattcatggactcgtc
>MSTRG.7957.1
tggtgttgtcattatctgatttgtatttttgaatgtttgcactctgctgaacgttgtatcgttgtcgtatttgctgtgccccccactctactcacatttg
ttctgattcctcgcatagcatacttgacgctcttatttaacgtacctccgattattgcgccagacttggtgctcgtacttaccgtaaactcataaacact
cgtgttgtgtatcgcgctgtcgtgtattgtttgtttttgtgcatttgtgtgtgcccctgtattccgtcttgtccaatctaagtttggtctgccgcagtgg
agctccatactaatcgcgcgcgctaaattctgcatgcaccttgggctccaacttcaaggttgtattcgacctgctctcctcttctctttcagttcacacc
aaattgtactctttggcagcacaaaagcctctcgaaggttttctgcggtcactcgaccagtccaagtggaacaaaattccagtccttccaggcggatggc
gcttgctgcattcctcagggagaagaaggcctcgtacctcgatgccgtaaaggcagggaggggatccgagtggacggtggtgatgggaaacgaggcaggc
gatctggactccatcgctagctcgatcgcctatgcctggtatgcgacgaaggtgcagggcatcctggccgtctctctcacccagacaccacgtgcagaac
tccgcctgcgcgccgagaacctgcacgcattcacgctcgccc
>MSTRG.5497.2
aggctgcaaaggaagatcgctccgacgttttccaaaggttccaagcgcaatacgatctcgtagaccatagtgcatctgctggcccctcacggcgcacaac
acgccgctcgcacacacaacgtgtgcagggcttgatggtgcattcacccgccaccccccagtgctccatccccggcgagaagaacgaagaaagtggcgga
agacagcctcgctgggccggcgttctgggacatcaaggctgaagccaagtcaaaaggaaggcaaccggcggaggcctcgactgttgccgattcaccgcaa
ccgcaaacgacgtccacgaggaaagggaaagcaaaggtagtcattcttgagcccccgccgccccttacaccagtgtcgaaggccaagagcacgcgaaacg
cgtccactgttgatgtccgggaggctgagacttcctctcgcagcgatggagctgcacaacctccacggaagaggcgacgaactggcgacgctcaccctga
ttctgcttcccggcactccctgcggtctgcagcgaccatgcccgacatgtcctctccccaaacccccatatccgccttggcgtctcgaattcccaacggc
aaggcactgcacgcgcaagcgacagagccttcaatctcgcccgtgaagcacccaattccccgcgtaaagctcctcgtccgcaggccgccacccatgtaca
gccatcctttgcaaagaccgccaccccaacagcacggcggttcgctcgacgcgctcctctcctctttcacctatcgctatgactcggaaatggcgcccga
cgcgctcgcagcggaactctcggccgagcgcgccctctggcggaagatcgacgcgctgaggcaacacggccgcctcgtggagcgatgtgagtaccagttc
caaggcgccccgccgggggacgcgtgggcggcgatcgtggcgcaggtccagcgccccgggccaaaattcgtggacggcagggagatggcggcgaacgtgg
cggggaa
>MSTRG.2854.1
gagcgtatagaggattatacaacttgtgtaagtagtgctacatgacctctctctacaacaggaacaggtggtttacattctactgcagcgtgtttgtatg
cgtataggttgcgtatggggtgtgggtgtgtaagtatgaaacgctggacgctgcaagcggcaagaaggcatgcacatgaaaacatgaagggaaggggtgc
gcgtcgtgaaagggaataagaggtcgtgtcgtcatcagacgcgtgacggttagaacataaaggtatgtgcaagaacgtgaacgtaaaaacgtgggtggcg
acaagaagttgttgcgtctgctcgcgacgcggcggtgacaagaaccaataaacagtgatgtgtgggcctgtgaggggccggcacgctccgcgggagcgtg
agtctagtgtgggacggaacggacagcctgccatatccgcgtatgggaggaccagagccagaggaggaggatgacgaggaggaggagaccgatgccgatg
ctgaggagcctgaggaacacggagccggaggcggatgcataaatagcccgaataaaaaccgcaacggtatcaagcgggtcctgacgatgaccggtgacga
ggtgacgatgaagatgtagatggagatgcggaggagatggagatggatgctcggcggacgtggccagtgctgggtgaaatgatgtatggaggtggcgctg
accggaagactcgtcctgggaagccttagggccctgaaggcctgaagcctagaggggaacgctcagggcttgaaggacttgttctcgtagtgccacgaga
tcgagagcacgccggtatccagggacccgagctcctcgaacagcgacgggctcatgtcgaggtcgcctgagccgcagctagggcactcgtcgcgcaccat
gccccacgcgtccttgccgttggctgtgttcgtaatgtgcatccactggttgcagttgccaccggagccatagatctgcgaggaaatggcaacgatcttg
tcgctgttcacgttccagtcgccgcaggccccaaggccgacgtcgaaccaggttccgcgaccggtgtgcgttacgcgcttctcgagctcgatggggggcc
gcgaggaccgaggccaggagcgcgaacgcgacgacgaaaagcgtgaaaatcgacatcatcttggaggagggaggtgggtgggcgagcgagtaaggtgaac
gccttgtgagtgcttgtcgggtggtatgtagaggtggaggagagggagtggcaaacgcggatccggaggagtggcgagggagggggggtggacaaaggcg
agacaagaactcgtgaggaacttgggaagtacgcgggtgcgctcctttatacgtcccttcggtgccttgggggaaaagcgtggagttgttgatttgcgcg
cccctggggggagaagggccggcgaggccttcgcaggcatcacatcctcaggcaggacgaggtaccggtcgagaccgcagacacagcgcggcgcgccggc
gcaagtggtgacggagggcagcaccctggaaaaattggggcc
>MSTRG.14207.2
ccggcttcctcctcccaaggccccaaccgcctcaagtctaagacgacatccattcgccaccgtttcgcacagcagcgcgataagtggtcgacggcctcac
ctggcggtcctcgccagctcttgcgccccgtctcgtcggccttgcgacgctgccagctatcatgtccatttacacccaacttctcgagcagaacgtctat
cacgtcccttcgtttactctagagtccgggcgcgtcttgaaacacatccccgtcgcctacaagacctgggggcaactgaacagtgccaagaataatgtca
tgataatatgccatgccttcaccggcagctccgatgttgaagattggtacgaagagcttgtttttcccgacgcagctgatcatcgctctaaccgtttgcc
tcaggtggggccctctcatgggccacggcaaggcctttgacgccagccgtttctttcatcttctgcgccaacgtcctcggctctccctacggctcggcat
cccccgtgacgctcaacccagatactgggaagccctacggcccagagttcccccttacgacgatccgagacgacgtcctaatccataagctcgttctcga
ccacctcggcgtcacatctgtggcggtcgtcattggcggctcgatgggaggcatggcagtcctggaatggcccctgtgctccccaccgggctatgtgaag
cgcatagtaccgatggcgacttctgcccgtcactccgcctggtgtatcagctggggggaggcgcagcgccagagcatctaca
>MSTRG.9514.1
gggcacgccacggctgacgggtgaatgatccatatcacgacgactttgcacgcacaatgcagattacccacgcacactgcggacatgggaccgccgtctg
aaggcgaacctgcaccgcgagaccatggtccagcggtaccccgcactcaaggacgacgcaacgtacctctcgtttctccgcaagtgggagtacctgttcg
cgtatgcgggcgccggctttgcgaagggctacatcacctgccacatgttgacgtttgtgagagcgagcgatgtgaccgccgcctgcgattagagtggccc
cgacgaatgcggcaggagactgtccgcagacgatgtgggggacgcacgtaggtgtcagttagcatttgatagtctatgccgtaatcctgtactttgtagt
tttttttcccgcgtcgatcatcgctatcgtaggtagtatttactttgtacttgtaccgcatgtatttttttcctccgttattctctctcctctatctcag
caatccaccgcgttttactggcacgcgcacacccggcg
>MSTRG.15429.1
caagcaagagtcgacgggcgaacgcggattctgggcttggatagccatgacgaactggcggcctccgtcccagtccgcgctcaattcaagcctcagacgc
gcaataaatttccgccgcgcgtctctgccatcgtctgtgaggcttactcaggtctgtctccccagcccgtcgcctcggaggtcaaaatgccgatatgaag
tcctttcgatgtccgatgtactctatgtccaccacttgttgtcacggcgccaaccgcgtcctcagactagccgcccattcgcggcgctccagtaacctca
tcctccagtcgtctatcgctgtcaggatggcgatactgttcctgtctacacatataaaggatccccccacctcctccacagcacatcccagtcacagcgg
ttccccgcacaactatcccccccgacctcctccttccgtcgtcctcctcctcggtgacgccgctcccctcctcctcgtctgttcaaagctcgcccgtccg
cctctagccccccaccatgcctggcattcacgctgacgcgcacactcaatcctttgtcttgcagcatcttaccgcagacgacttcctgaccttcacctac
cctactcttcgacgtcatgaggcgtcttctaatattgtcctggcccacgcgctcaagcgtgtcggtgccgaggccgcgccaaaccgatatgaatccgttt
ccgacgaccaggtcgacgcgctctttgccaccatggcccgtgatcgctacgccctccgcccatcgaatgacgccttttggctcactctctggagcgtttc
ccctcaatccggccggccaacgctcgatctcattctttcctgcatcaactggtccctgggcgactacccaatcttcctttggacccctcgccgtgcgttt
gccacgtcccccacctggctcgtgcctcgcatccagcagatcaccaagcaactgctcgattgtgtcccgcccgaacgggtcttctccgttttcggcctga
acgtccctggtcaagacgttttcccgcgtgtggacacaagcgacaggcttcgccattgagccagagcccttctacgccgccctgcactcgtattgcacgc
cggaaaccttccggcaacgggacgcagcgctgccgcaggggcaccagctgcgaaaggcgaagatggcagaccgagaggcggttgcacagctctgcaagga
attcgccgacgattccatctacttccccctctccatcgagcgcgcccggatcgaggcccgtgaactcatctcgaaggggcttgtgtgggtctacgacgca
agcggcgacatcacgaccatctgcgcggcgacacgcaacagccctcgcattaccgcgatcacgaaggtgtacacgacgccgcggtggcggcggagggggt
gcgcggagctgctcgtgcgcgctgttaccgcccagctgctcttcgactccggaaaagaggccgtcgtgctctacgtcggacacgagaacagcgcgcagcg
cgtctacgaccgagtcggcttcgcaggcctgtgcggcaagccgaagcctgatggcgtggaggatgccctcgagctcggcttcgttggcgcggacagggga
cactggtgattccgccgcaaccttgaactatccatactagtagtaatgttcccttaatccccatgacgctcacattctgcccgagcctcgccatatccca
ggtatcagcccaactggtgtttaatctacccgtagcatttgtagctctagtcatttcgtagtcctatttaactcgaactttattcactagccggattcca
ttattgcccagttatttgttctacccctcctttacgtgtacgcatacatagcctctacttaataagatgtt
>MSTRG.2357.1
gcggccgcggatgatagcattctcgaaattcttgcggaaatcgttcttggtaccgaggaaattggggttggcgaagttcaagagtgagaagtattctgag
agatcattctgaataggcgttccagaaagaataactcgtcgcttgacattgagactattgagagcctggaaagtttgtgattctgagttctttaatcggt
gaccttcatcgcaaaggaggagtccaattgtacaattcgccaggtacgcggtcaatgtacgcagggtctcgtaagaaacgatcataacgggttgtgatac
attgcgacccgatgcagccacccaacgggcgaccctctctaacatttccgctttgctgcctttgccatcgatggccaatgtggagattgagattgcgtcc
ttgccgagccatttgactagctcgttggcccagttcttgacgagactggaggggcatgcaataatgcatttctcgattgtgggcttgctggcatgtggtg
attgtttgatgagagtccacatgagagcgatgcactggagtgtcttcccaagacccatctcgtcggccatgatacaaccgtactggttctcgacaaccat
tcctgtggtacaacgatacaagaatttgacaccctctatctggtgaggacgcaataccttgcatagacggggatcgatcacgacagggaccttgtccgcc
ttcttcttcttgtcctttccgccacccaacaactccttcaagctcttatgggggttatacataccggcgcacttctcctgggcttccttaagcgcacgct
ctttagcctcctccttctcccgttctctccgctcctcgtcggtttccctgtcgtcgacggtgggatcgtagaggacaatggcatggtcggccatgggatc
gtgtagtggcctgggaatgatgtttgcgaggggtcggatgccaagggcgacattggactgaatggtgggaatgagctcgccgtccttgttgcgcatctgc
gggatggagaagcgggaatggatgtggtcgaaaggcttgggcttgaagacgggatagttgacgatgttgttatcgaggggaatctcgaagccatccctgc
cggatttcttcttcttctttggttcgccctcgtcctcggaggagtcggccgcttgtgcacccttgtatgagacgcgtttccgtttcctctgtgggtgctg
tctggagacggcgatagagggtggtttgaaaggtttgttgacgcgaacactctcctcctctcctggaagcggtctacgggtttcccgtctgaagttactg
gtgcacgtcgcaacatggtggttgcgggaaaactggatgggacggggagtggacgaggtggctgcgagagcctgggt
>MSTRG.103.2
tgtcctggtcggtccccgtcgcgtccgtgcacacccccgggtcacccgtgctctcgttcagctcaaagacgcacgagtgcacggcgccggtgacgttcag
cggcgcggtggtgccatttaggtacagctgcggatgcgcaaacatttccgcgaagagggagtgcgagtcgaagaagccgatgtgcgcgccgtgtagggtc
ggggcgaggagctggagctcgaggcgggcgatggcgttgccagacgtggtgagctccttcatgaagacgctccactcggtcgtgttgcgctgcgcggtcc
agtaccggttcgggtacgagtccgccgagtagagcggggtggtttccagcgggatcatgttctggaagatgaagttccgcgcgccgctggcgtacatcgt
ccgcacccattccaccgcgcacgtcaccgtgtccg
>MSTRG.10841.1
ccttaccatgctcgatatcgccgatccccgagcgacgattttcttgccgggtcaagttcctatcgtcccgagcaccactgcgatgacgtcctctacagca
cctccgctcttcgactacgaaaacgttgcccctgggctcgccccgcccgctgtctatcgtcgccaacacggtctcatccctggccattccacgcgcacag
ccatactccgcccgcgaacgactcacaatggcaatgtggatgttcctcttactcccttggcaacaattggccgttatcggttgatctcgcgccggcgtgg
acgtgcacgcccatgtggccggatggagtaagcgaaggggagatgcagaaagaggaatgtccgacgacttgtgtggtcaacggtcatgctgacgccagcc
ataataacacgaagacgacggcagggacagatcgggagcctcaacacctatggatcaaagaccccgcgaattatgcgctcctcttcccaggcgagagtat
ggtcccactcggcgtcgagtcgatagctctctcgaaggactcggtatgggcgctgtacatgagagtgctgttcctgtggcacagttccttgcgccaacgt
gccgatacaagtcagttagatgctgaccgtgcggcgtacgcgatgagtgcgtggcttgaacttgacaatgtcgagacttgtctggatcggcatacctgtg
gaatccaatctggctacatgatgcagatgcgggaagtcttgttcaacacccggatggtcgtctcaaacgaattcaagagatatatcccagaggcgacgac
ctcgagcggccagctgttctatcgagagcgggccgaacgttggatgacatatatgcttgcaactgcccgacattttctgcaaagtttcaagggtgcaaac
agtgaaccagatagaaataaccggcgatgtttcatgatgtattggtttatgtcccagatcatgagg
>MSTRG.9255.1
cccacaaacatctccacaaatccatatccttccgcccgaacacgccaccaattgacgacccctttccagcctcgagaagaatgccagagaaggatgggac
cgacgaccgctgatatccccttgaagatcgcggtgctggcgatggcaatccccgtgtactcgggcttcccccctgcgcagtcgaaggcagcgtttcggcc
atgttgaggagaagcctccgctcaatgctccaaagataacggcgaagaagtacagttgtatggacatcgtcgcgaagccccacagcaggaatgcgaccag
gctgctcccgagcgcgcttgcgaacatgacccaaggatacgggaacttatcgctgagatggccgagcaggatctggccgccgacagcggaggagttgaag
acggagagcacgatggtggcagtgagcggcgaggagatggcggtcgtaaaactcgcaatgtacagtgagacagggaagtatgagaacccttgtaggagga
tggtcaccgatacactccaaaacagcgggttcttcacgaagcccagttgtggagggataaagcgaggacgtctcgacccgtgcgagtacttcggtacggg
gagacgcggacgcagacctagcagcgcaatgccacagaagatggtaggttacgatagcccaaatacggagcgtccatcgcaagccgaaccttgtcaagga
gagccgtaagcgcaaaaggaaagaggaagcctccgacacctcctcccgcgaagatgatgcctccagcgagacctcgacgctcggagaaccattcgggaag
gagtttgatgacaggaacatagagcaacccgccgctgatgccaaagaggacaccctgaagcatgatgaggtgccaaacctgcgtagcgaagctcgaccca
aagatagaaaagaagtatagtacaagaccgaaccacgtcgcgtaccccatataatcaggataacgtccaaaagcgcaagatatcaacagggcttctgtgt
actggagggcgatggctatcgtgcctactgctgcgatcgaaatgctggatgcattattgaatggcgggtgagccgtataataattttggaaaatgccata
actgaagcacaaaccccatatcatcatctcgagggtgaaagatgagatacagaacatccatgcccggatgccgcggtcaacaggtgcgagttcctgtaca
ttcaacccatcatcgagggctgccctgagggctgcttgggagctagctgca
>MSTRG.14596.3
cgaaacaaccccagaccagccgaacgccaccctttggccgcacgaccccggcgccgaccccttcgcagccatgtctccgccggtggctcaggaagagctg
cctatcctggaggccgtcatcaacatccggaaccgccttacagcactcaagaagaacagaggcgagttcatcaagccctcggacgtcaaccagctgtacc
agatgatcgtcaagcaagtcacgcacctcaacgaagtccgcgatgatcacaccacctacaacaaccggttggacacgaccctcgccgacgtcttcaacct
cctctccctcttcttcctcaccatcggcaagacgcgggaatgcccggctacgtacagccagatcgcgagtatgcggggtatccttgaccacatggacgag
tctggggtttataacgagtccgaccttgctcctttccatcgacggctggctgagctgcggaatattgtgcaagccgatgtagaaagtgggaagcaccctc
ccgcaatgaccaagttgcttgagcggcagctcaatgaatgcgctgctggactcgctctccgttctctcgccagagcttattcctatacatgaacgtttgg
tgaacattcgtcggcaactggttgcactggccgctaaggagaccgcacgggaggtcgctttggcgcaagcgaaggctgaactaggacttgacggcaagag
caagtccgtgcgtgcagagctggatggttccgtaagcgaaccaaactccaagacgccgacacgcgagagcacgccgactcccaaagccacatctctagac
gcacaaagcagggacaaggatggcctccgcgtcaaggctgaattgaagcccatccaagaggagttgcgaaaaaattgactcgttgagtttatctcctttt
cccattgtcacaagaatcttaccgccagacctttttctaatcacttccaccacacgggcacgccttcacgcactatacaggaaacgggtggatggcaagt
tcctgggtccaggaggcatggtacctgcgtcccaggcagtttgctcttctctcctcgaggagtgtttcgacattgtacaagagattcgagcgcaggacga
gtcgaagaacgttgcctcatcgctcagacccatctacgacagattaagcgagatacggaaagagcttgagcaattggtcctgacacacagatggagcctc
cgcgagacggatttgtggaactacagcctcagtctccaagaaatcgacaagatgcgtgtggatggcaagttcgtcgacgcggagggtaaccggccagaag
gacaatacgtcctgctgtatctccttcgtcgatgttatggcctcatctaccggttgctttcgtcaagcgagcctgtgtctgaggagctgatgccaatagc
aaacaagctctcgacggtgaagaagtgtctcaacgaggttctgaagtatggaggccctttcagccctcgcgacctctacccatatcagcttgcgctgcac
cagatagactccatgcgcaaggagggcaagttcgttggcatagatgggaccattcctgagggccaaggtattgtcatggctcatctcaacgaatgccatg
agctcctcgagatgctcaaggagtcgatggacgatgccgaggaagacgactacattgacggtgacgaatacgacttcgacgatccgtcgtcagaagagga
gcagcagtaaccatgcgggctttggggacatctgggctgactcggtaactgtagggcagtgtgcgtgatcgccgtttgtcataaaacgttttcccactgt
acgagtgcaccattatactagaggttttggacggaacaacgtgttcctttccacactcgtacagctatgattcctctgcagt
>MSTRG.644.1
atcttcttatcagaataaccttatcccgagtccgcgaagaaagaacgacagccctgggacatcaagttaccacaacgatctgtcccctcccgtctctcag
gatgactagttcgcagtcaatcttctcacccgtgtcttggcatacaacatccgtggggtccacggggtcgaacttgatttgcctgagttccacgaacgac
cgtccaagcacaacgtcgaagtgggtttcctcagacagatacaccgtgtgtgttgtacgcgttcggccgacggtaatgggccatttcccaaggttcacta
gcccgctgtatccgtaatgtcccagtgcggcatcgcggggaatgaacccgttctggatcgcgaacttgcgtgagatgtatacgtggcggtagccactctt
caacagcattcgcactgcgcaggtcaagaacgaattccatagt
>MSTRG.8724.1
cacagtgtcgtgggctgtctgggaaatggtaatacaacaacgacacagtacgaaagcaaaggaacaatacacgaagcgagatgagcgatgatacaagggt
tcctccacgggcccaaacgttcttcagtccctgctcaggtctaccttttccttgttcaagaatcccttcatcttctgattgtgcttttccgtcgtctcct
tctctcgcaacttcacgtttgcaagctcctcctcccaaatcgccttgtcactgggctcgccctccccaccgctgatgagatcctgcaggatcttctccgc
cttctcgaagtagccctgctccttcagcgcacgcgccttgcggaacgctgccttgcagctcttcttgttcagctgcagcgccacgtccgccgtctcgatt
gcccgcttccagttgcgccctttcaaatgcacctgcgccatgttcgcgtatatcttctccgagaggaagtccacctcggtccgctgcttctcctcggcag
cctggttcacggcctcaaccggtggcggctgtggtacgggctgacctagtgctctctgtgtcgcgttcttgtcgaggcccttcaagaagaaaagtgc
>MSTRG.1179.3
gcagaagctccaagtggatctgacgccacccccaaactctaggctatgctctttccgccttgcatgagaccccgaccggtctcacggcggagctcaacct
cgccgggcttgcgtgcaatgccttcggccacgacattgccaacctcacccttgaggtcacctacgacacttcctcacgacttcacgtcaacatctacgac
actgccaaggcgcaattcaccatccccacttctgcggtagaactttcgtctagtcctagtgacccctccgcgaagcattcgtccgatcttgtcttcaact
acgaatcttcgccatttgccttctggatcacccgtcgctcagaacctgacgcacagccgctcttcgatacccgcatatcctccttgcctgcgaccccgat
cccaccgacaaatgcatccgacagcagcacgggcttcgatggcttcccactcgtcttcgaggaccagtacttacagttgacctctgcgcttcccctcgat
acgaacatttacggcattggagaggtcgttgctgccagcggcttccgccgcgacatgggcaccaacggcagtctgggcactttgcagaccatgtgggcac
gcgatgctgccgaccccgtagatgaaaacatctacggctcgcacccgatttacatggagcaccgcttcaacactactacgaacaaggcgcagtcgcacgg
ggttttcctcttcaacgcggcgggctcggacacgctcctccagacgccagactcctcgcccgtctcactcatccagtaccggctcctcggcgggacactc
gacctgtacttcttctcaggcccctcgcctcagtctgtggtggagcagtacggcgcactcatcggcctgccgacctggcagccgctctggggcttcggat
tccacctctgtcggtggggctacgcgaccgtgaacgagacgcgcgatcaggtggtagcgatgcgcgaggcgggtatcccgctcgagacgatgtggaacga
tatcgacctgtaccacgcgttccgcgacttcacgacggacccggtgagcttcccgatcgcggaggtcaaggcgttcatccaggaactggcggcgaacaac
cagcactatatcccaattgtcgacgctggtattgctcaccaaatgaatgccaccgatat
>MSTRG.4197.1
agactgtccaaggggaaacggactgcgcgttcgaagttggcgatatacacacgtggccgagaggcagttgcgttacgaccggcacggagtgactccggta
tccactggataacaaagttgtccttgaacgcatctctgtgtgcaattccgcaggcatgcaagaacacgagagcctccatgcattgtgcgatgacttctag
gatgtccctgacggacgacttggcccagctgccatacacctccgaacacgaataccctaccatcgggaacacgccgaacgttatgtcgtcgagcactatc
aagtccaacaatgccagagtatgattcgagttgaccaggctccacgaccctctggtgagtt
>MSTRG.515.1
tcccgtcggagtctccaagacaagcccgctctccattacttccgcttgccaccttttttctttcccatgcccccgattacgtctccctttttggcccgca
caccctcccttgttggtcgctgtcccaactccttctcgaacgccccgctcttcggcttggtcacgctcttcgtgcgcgctgccttcttcctttccctctt
ttttgatgacgtggctcgccgctcgggctcgccaatcttggcgggccgagacgccttcttagcagaacgcaccgcagcccggatcgccccactctctgcc
gcatcgtcttcctccatcgccattttcctccgcttagcccgcctcgaaagccccgcgaacttgtcccgtttgggcttcacttcggctgactgcttccctt
ttcctttgtcgccggcgtcgaaaccagcctcatactgctgtttactcaacgcttcagccttggccttctctttcccggtctggaaccaagtacgcgccgg
gcgggagaagatttccgcttcatgctcaatcatgttctgacccttcttgagttccatttcggcttggcgaagctgtttctcctccttctcctccaccagg
atttcggagatctcctgtttgagcgagtccagcttctgagcccatttgctaaccacttccggcgggacctgccggtggcgaatctgatcctccccgccgg
aggaatgctttatggccgccttcagcatcttacggtcggcttcgcccaccaacgtgacggatcgtcctttcttgcccgcacgcgccgtacgccccacacg
gtggagatactgcgctagctggcccggcatgtcatagttgatgaccgtctcaatccctttgatatccagaccgcgagacgccaagtctgtagccatgaga
tagtcgacgtggccgtcgcggaattgctggagtgctctcaaccgctgctcttggcttaggtcaccgtgcagctcgtcgcacttcatgttcagtaagcgga
atacaatgcgcatttggtgggcgagcttcttgctgcggaagaagatgatgatgacccgggacttggacgttcgtttgcaaagtgcgaccaacagcgccga
ccgttcagattctttgccagcccgcacacgaacgaactcctgcaggagcccgcgtgccgtcgtgcgctttgggtcaacaaagagcctcacaggcttgttc
aacgacatgcgaacaagctcgtcaaccgaatccgtcatggtagccgaaaagagcatggtctgacgcgaagttggacaagatttgatgatctccgcgagct
cgtctgcaaaaccatcctctagcattcggtcggcctcgtccaggacaaggatatccaaggcatcaagagtgaaagtgggagagttgcggatatggtcgat
aagacggccgggagtggcaataacgacgtcgggacgtgttcgcaggttcacttcctgggccttgacagagagcccacctacgaccaaagtgaaccggata
tccgtgtgtgctgcaagcttcgttccaacctcaaagcactgcacaccaagttcgcgggtggggacaaggacaagacaccgcgttgcagctgccttctttc
cgcggtcgcggtacatgagacgttcgagcatggggatgatgaacgcggccgtcttccctgagcctgtgacagcgttccctacaacgtcttttccgagaag
cgcaacaggtatggttgcggcctgtataggcgtgggcgcggtaaagcctaacgaggtgagggatttgatgataggtcgggaaaggttcatggagaggaag
gatgtgtggattcctgaaggaccagtttcggagtcgaagaaagcagccttgcgctccttctccgcttgagtctcctgttccgactcgtcgccagaggacg
aatttgcgtcttcgtcgctttccgcatcgtcctccccttcctcgtcttcgtcctcatcttcgtcctcgtcctcgtctagtccagattcatcgtccgaggt
cgctaatggatcctcatcctcatcgtctgcgggtaggtctccaaatccatcctcagaaccagcagagccatcagagtcttcagattcgtcctcctcttca
gattcgtccccatcctcgagttcggaatctccctcttcgtcctcttcatcctccacgggccgcttccgctttccgccgtagttttcacgaagtttccgac
gagctatgatgtcgtccactgagatggggtccggcttggagccctttttgacaaggtcttcgacgtccaggtgatcgtcaagaaagtcattgtaagggtc
gcctgagaggtcgaaagagaaatcagggttaagctcgacggcctcctctgcagtctgaatcttggacatggcggcgtgcggagagctcaaataatttacg
c
>MSTRG.6496.1
tcccttcgcgtctggccgccatacgtccctgtccttgtcctcatcctccgttgtccccgcaggtccttgtgggttacgcgatagtgaagacgccaggcga
gggcgaaggattggccatcttgaagtgggaagagttcgatgttgtagtcgagtgtcaggtccatgtcatagtttttcgagtgcgcgtaaagacgcgagac
tgagtgtggatatgcatcgtggaaggtcagaagacgggttagacatggtggtggcgcatggcgcacctcggtcaaatttcttgccctctttgtctatggc
attgattgtgaagatgtcatcaaagaggacgttggacgcatttgaagtcattgcgaagcccgagtatacggtttacggatgctagacgaggaggtgattg
aggaatagctgagattccgagaatgtgcttgtggcccacggcgcttggcgcttgcgaatcccattgacaaagtcaggcgtttgccgaaccactcgatttg
gcaatcttgtaggaaccgccgtgccgtagcgatgcgagtcggatgtttcgattcccatcataacctcgtacaaaacaatgctaccttacacatgtcttga
[truncated: 19,920,065 more chars]
